# Supplementary material for: Does excitatory fronto-extracerebral tDCS lead to improved working memory performance?
Source: F1000Res. 2013 Dec 10;2:219. Originally published 2013 Oct 17. [Version 2] doi: 10.12688/f1000research.2-219.v2 (PMC3869492; doi:10.12688/f1000research.2-219.v2)
Supplement: 3-back scores of participants before, during and after tDCS stimulation to their left dorsolateral prefronatal cortex — Files are named by date, subject code, day and task condition. There are four different conditions: Exposure, Baseline, DCS and Test. Exposure was a brief training on the n-back task. Baseline was a 5 minute period of the 3-back. Exposure and Baseline occurred only on day 1. DCS stands for direct current stimulation and indicates performance of the 3-back (10 minutes) that occurred while participants were stimulated. The test condition (10 minutes of 3-back) occurred post-stimulation. Both DCS and the Test conditions occurred on days 1 and 2. For example: 01-Jan-2012_AA01_1_DCS - indicates the performance during stimulation on day 1 01-Jan-2012_AA01_2_Test - indicates the performance during post-stimulation test phase on day 2 Variables in the files are presented in the following order: shudaprsd = indicates instances where the letter on screen was the same as the letter 3-back (1) or not (0) key_press = the key pressed (6 = F, letter on screen is not the same as 3-back; 8 = h, letter on screen is the same as letter 3-back) instructions = time relative to the start of the file when the instructions appeared on screen fixation = time relative to the start of the file when the first fixation cross appeared on screen letter_onscreen = time relative to the start of the file when the letter appeared on screen stimulus_interval = time relative to the start of the file when the fixation cross disappeared off screen RT = reaction time in seconds from the time stimulus onset to the button press Hits = the amount of correct hits (3-back) CRs = the number of correct rejections FAs = false alarms, pressing the hit button at the wrong occasion Misses = incorrect rejection of hit trial (opposite to false alarm) or = omitted rejection response oh = omitted hit response HR = hit rate calculated as the number of hits per chances FAR = false alarm rate calculated as the number of false alarms per opportunity Z_HR = Z normalised hit rate, where Z is the inverse of the cumulative Gauss [file f1000research-2-3252-s0000.tgz]

Archive with 124 entries (124 files):
- 01_Oct_2012_LH09_1_baseline
- 19_Sep_2012_CM01_2_Test
- 20_Sep_2012_AM03_2_DCS
- 20_Sep_2012_AM03_2_Test
- 20_Sep_2012_BB02_2_DCS
- 20_Sep_2012_BB02_2_Test
- 20_Sep_2012_EB05_1_baseline
- 20_Sep_2012_EB05_1_DCS
- 20_Sep_2012_EB05_1_exposure
- 20_Sep_2012_EB05_1_Test
- 20_Sep_2012_MH04_1_baseline
- 20_Sep_2012_MH04_1_DCS
- 20_Sep_2012_MH04_1_exposure
- 20_Sep_2012_MH04_1_Test
- 21_Sep_2012_EB05_2_DCS
- 21_Sep_2012_EB05_2_Test
- 21_Sep_2012_MH04_2_DCS
- 21_Sep_2012_MH04_2_Test
- 24_Oct_2012_DC17_1_baseline
- 24_Oct_2012_DC17_1_DCS
- 24_Oct_2012_DC17_1_exposure
- 24_Oct_2012_DC17_1_Test
- 24_Oct_2012_JB18_1_baseline
- 24_Oct_2012_JB18_1_DCS
- 24_Oct_2012_JB18_1_exposure
- 24_Oct_2012_JB18_1_Test
- 24_Oct_2012_RH19_1_baseline
- 24_Oct_2012_RH19_1_DCS
- 24_Oct_2012_RH19_1_exposure
- 24_Oct_2012_RH19_1_Test
- 24_Sep_2012_AG07_1_baseline
- 24_Sep_2012_AG07_1_DCS
- 24_Sep_2012_AG07_1_exposure
- 24_Sep_2012_AG07_1_Test
- 24_Sep_2012_LF06_1_baseline
- 24_Sep_2012_LF06_1_DCS
- 24_Sep_2012_LF06_1_exposure
- 24_Sep_2012_LF06_1_Test
- 25_Oct_2012_CC21_1_baseline
- 25_Oct_2012_CC21_1_DCS
- 25_Oct_2012_CC21_1_exposure
- 25_Oct_2012_CC21_1_Test
- 25_Oct_2012_DC17_2_DCS
- 25_Oct_2012_DC17_2_Test
- 25_Oct_2012_JB18_2_DCS
- 25_Oct_2012_JB18_2_Test
- 25_Oct_2012_SW20_1_baseline
- 25_Oct_2012_SW20_1_exposure
- 25_Oct_2012_SW20_1_DCS
- 25_Oct_2012_SW20_1_Test
- 25_Sep_2012_AG07_2_DCS
- 25_Sep_2012_AG07_2_Test
- 25_Sep_2012_LF06_2_DCS
- 25_Sep_2012_LF06_2_Test
- 26_Oct_2012_CC21_2_DCS
- 26_Oct_2012_CC21_2_Test
- 26_Oct_2012_SW20_2_DCS
- 26_Oct_2012_SW20_2_Test
- 26_Sep_2012_SM08_1_baseline
- 26_Sep_2012_SM08_1_DCS
- 26_Sep_2012_SM08_1_exposure
- 26_Sep_2012_SM08_1_Test
- 27_Sep_2012_SM08_2_DCS
- 27_Sep_2012_SM08_2_Test
- 01_Oct_2012_LH09_1_exposure
- 01_Oct_2012_LH09_1_DCS
- 01_Oct_2012_LH09_1_Test
- 02_Oct_2012_BD11_1_exposure
- 02_Oct_2012_BD11_1_baseline
- 02_Oct_2012_BD11_1_DCS
- 02_Oct_2012_BD11_1_Test
- 02_Oct_2012_LH09_2_DCS
- 02_Oct_2012_LH09_2_Test
- 02_Oct_2012_SH12_1_baseline
- 02_Oct_2012_SH12_1_DCS
- 02_Oct_2012_SH12_1_exposure
- 02_Oct_2012_SH12_1_Test
- 02_Oct_2012_TR10_1_baseline
- 02_Oct_2012_TR10_1_DCS
- 02_Oct_2012_TR10_1_exposure
- 02_Oct_2012_TR10_1_Test
- 03_Oct_2012_BD11_2_DCS
- 03_Oct_2012_BD11_2_Test
- 03_Oct_2012_SH12_2_Test
- 03_Oct_2012_SH12_2_DCS
- 03_Oct_2012_TR10_2_DCS
- 03_Oct_2012_TR10_2_Test
- 17_Oct_2012_TS13_1_baseline
- 17_Oct_2012_TS13_1_DCS
- 17_Oct_2012_TS13_1_exposure
- 17_Oct_2012_TS13_1_Test
- 18_Oct_2012_AG16_1_baseline
- 18_Oct_2012_AG16_1_DCS
- 18_Oct_2012_AG16_1_exposure
- 18_Oct_2012_AG16_1_Test
- 18_Oct_2012_KL14_1_baseline
- 18_Oct_2012_KL14_1_DCS
- 18_Oct_2012_KL14_1_exposure
- 18_Oct_2012_KL14_1_Test
- 18_Oct_2012_MS15_1_baseline
- 18_Oct_2012_MS15_1_DCS
- 18_Oct_2012_MS15_1_exposure
- 18_Oct_2012_MS15_1_Test
- 18_Oct_2012_TS13_2_DCS
- 18_Oct_2012_TS13_2_Test
- 18_Sep_2012_BB02_1_baseline
- 18_Sep_2012_BB02_1_DCS
- 18_Sep_2012_BB02_1_exposure
- 18_Sep_2012_BB02_1_Test
- 18_Sep_2012_CM01_1_baseline
- 18_Sep_2012_CM01_1_DCS
- 18_Sep_2012_CM01_1_exposure
- 18_Sep_2012_CM01_1_Test
- 19_Oct_2012_AG16_2_DCS
- 19_Oct_2012_AG16_2_Test
- 19_Oct_2012_KL14_2_DCS
- 19_Oct_2012_KL14_2_Test
- 19_Oct_2012_MS15_2_DCS
- 19_Oct_2012_MS15_2_Test
- 19_Sep_2012_AM03_1_baseline
- 19_Sep_2012_AM03_1_exposure
- 19_Sep_2012_AM03_1_DCS
- 19_Sep_2012_AM03_1_Test
- 19_Sep_2012_CM01_2_DCS
