# Supplementary material for: Does excitatory fronto-extracerebral tDCS lead to improved working memory performance?
Source: F1000Res. 2013 Dec 10;2:219. Originally published 2013 Oct 17. [Version 2] doi: 10.12688/f1000research.2-219.v2 (PMC3869492; doi:10.12688/f1000research.2-219.v2)
Supplement: 3-back scores of participants before, during and after tDCS stimulation to their left dorsolateral prefronatal cortex — Files are named by date, subject code, day and task condition. There are four different conditions: Exposure, Baseline, DCS and Test. Exposure was a brief training on the n-back task. Baseline was a 5 minute period of the 3-back. Exposure and Baseline occurred only on day 1. DCS stands for direct current stimulation and indicates performance of the 3-back (10 minutes) that occurred while participants were stimulated. The test condition (10 minutes of 3-back) occurred post-stimulation. Both DCS and the Test conditions occurred on days 1 and 2. For example: 01-Jan-2012_AA01_1_DCS - indicates the performance during stimulation on day 1 01-Jan-2012_AA01_2_Test - indicates the performance during post-stimulation test phase on day 2 Variables in the files are presented in the following order: shudaprsd = indicates instances where the letter on screen was the same as the letter 3-back (1) or not (0) key_press = the key pressed (6 = F, letter on screen is not the same as 3-back; 8 = h, letter on screen is the same as letter 3-back) instructions = time relative to the start of the file when the instructions appeared on screen fixation = time relative to the start of the file when the first fixation cross appeared on screen letter_onscreen = time relative to the start of the file when the letter appeared on screen stimulus_interval = time relative to the start of the file when the fixation cross disappeared off screen RT = reaction time in seconds from the time stimulus onset to the button press Hits = the amount of correct hits (3-back) CRs = the number of correct rejections FAs = false alarms, pressing the hit button at the wrong occasion Misses = incorrect rejection of hit trial (opposite to false alarm) or = omitted rejection response oh = omitted hit response HR = hit rate calculated as the number of hits per chances FAR = false alarm rate calculated as the number of false alarms per opportunity Z_HR = Z normalised hit rate, where Z is the inverse of the cumulative Gauss [file f1000research-2-3252-s0000.tgz › 01_Oct_2012_LH09_1_baseline]

shudaprsd	key_press	instructions	fixation	letter_onscreen	stimulus_interval	RT	Hits	CRs	FAs	Misses	or	oh	HR	FAR	Z_HR	Z_FAR	d
0	6	463.952	472.85	474.383	474.916	0.584	18	108	12	12	0	0	0.6	0.1	0.25335	-1.2816	1.5349
0	6			476.449	476.983	0.434
0	6			478.515	479.048	0.36
0	6			480.581	481.114	0.691
0	6			482.648	483.181	0.645
0	6			484.714	485.247	0.829
0	6			486.779	487.313	0.727
0	6			488.846	489.379	0.506
0	6			490.912	491.445	0.602
1	8			492.979	493.512	0.873
0	6			495.045	495.578	0.342
0	6			497.11	497.644	0.749
0	8			499.177	499.71	0.856
0	6			501.243	501.776	1.093
0	6			503.31	503.843	0.59
0	6			505.375	505.908	0.629
0	6			507.442	507.975	0.601
0	8			509.508	510.041	1.055
0	6			511.574	512.108	1.075
1	6			513.64	514.173	1.018
0	6			515.706	516.239	0.816
1	6			517.773	518.306	0.987
0	6			519.839	520.372	1.007
0	6			521.905	522.439	0.668
1	8			523.971	524.504	1
0	6			526.037	526.57	0.375
0	6			528.104	528.637	0.289
0	6			530.17	530.703	0.344
0	6			532.235	532.769	0.505
0	6			534.302	534.835	0.641
0	6			536.368	536.901	0.568
0	6			538.435	538.968	0.844
0	6			540.5	541.033	0.66
0	6			542.567	543.1	0.708
0	6			544.633	545.166	0.746
0	6			546.699	547.233	0.608
0	6			548.766	549.299	0.586
0	8			550.831	551.364	0.788
0	6			552.898	553.431	0.333
0	6			554.964	555.497	0.763
0	6			557.03	557.564	0.894
0	8			559.096	559.629	0.486
0	6			561.162	561.695	0.237
0	6			563.229	563.762	0.296
1	8			565.295	565.828	1.049
0	6			567.361	567.894	0.5
0	6			569.427	569.96	0.708
1	6			571.493	572.026	0.74
1	8			573.56	574.093	0.811
0	6			575.626	576.159	0.562
1	8			577.692	578.225	1.343
0	6			579.758	580.291	1
0	6			581.824	582.358	0.545
0	6			583.891	584.424	0.541
0	6			585.956	586.489	0.755
0	6			588.023	588.556	0.686
0	6			590.089	590.622	0.425
1	6			592.155	592.689	0.445
1	8			594.221	594.754	0.857
0	6			596.287	596.82	0.449
0	6			598.354	598.887	0.55
1	6			600.42	600.953	0.693
0	8			602.486	603.02	1.118
0	6			604.552	605.085	0.54
0	6			606.618	607.151	0.478
0	6			608.685	609.218	0.813
0	6			610.751	611.284	0.886
0	6			612.817	613.35	1.123
1	8			614.883	615.416	1.055
0	6			616.949	617.483	0.494
0	6			619.016	619.549	0.73
0	6			621.081	621.614	0.757
0	6			623.148	623.681	0.711
0	6			625.214	625.747	0.714
0	6			627.28	627.814	0.734
0	6			629.347	629.88	0.694
1	8			631.412	631.945	0.809
1	6			633.479	634.012	1.091
0	6			635.545	636.078	1.311
0	8			637.611	638.145	1.079
0	6			639.677	640.21	0.319
0	6			641.743	642.276	1.224
0	6			643.81	644.343	0.956
0	6			645.876	646.409	0.53
0	6			647.942	648.475	0.457
0	6			650.008	650.541	1.103
1	6			652.074	652.608	0.696
0	6			654.141	654.674	0.984
0	6			656.207	656.74	0.916
0	6			658.273	658.806	0.737
0	6			660.339	660.872	0.628
0	8			662.405	662.939	1.363
1	6			664.472	665.005	0.585
1	6			666.537	667.07	0.389
1	8			668.604	669.137	1.088
0	6			670.67	671.203	1.266
0	6			672.736	673.27	0.788
0	6			674.802	675.335	0.919
0	6			676.868	677.401	0.95
0	6			678.935	679.468	0.788
1	8			681.001	681.534	0.702
1	8			683.067	683.601	1.132
1	8			685.133	685.666	0.332
0	6			687.199	687.733	0.393
1	8			689.266	689.799	0.634
1	8			691.332	691.865	0.408
1	8			693.398	693.931	1.553
0	6			695.464	695.997	1.556
0	6			697.53	698.064	0.913
0	8			699.597	700.13	1.261
1	6			701.662	702.195	0.871
0	8			703.729	704.262	1.822
0	6			705.795	706.328	0.857
0	6			707.861	708.395	0.625
0	6			709.928	710.461	0.826
1	6			711.993	712.526	1.029
0	6			714.06	714.593	0.696
0	6			716.126	716.659	1.056
0	6			718.192	718.726	0.9
0	8			720.258	720.791	1.06
1	6			722.324	722.858	0.436
0	6			724.391	724.924	0.759
0	6			726.457	726.99	0.645
0	6			728.523	729.056	0.735
0	6			730.589	731.122	0.796
0	6			732.655	733.189	0.851
0	8			734.722	735.255	0.928
0	6			736.788	737.32	1.177
0	6			738.854	739.387	0.904
0	6			740.92	741.453	0.684
0	6			742.986	743.52	1.008
0	6			745.053	745.586	0.793
0	6			747.118	747.651	0.568
0	6			749.185	749.718	0.721
1	8			751.251	751.784	1.011
0	6			753.317	753.851	0.662
1	8			755.383	755.916	1.033
0	6			757.449	757.983	0.356
0	6			759.516	760.049	0.633
0	6			761.582	762.115	0.43
0	6			763.648	764.181	1.211
0	8			765.714	766.247	0.827
0	6			767.78	768.314	0.794
0	6			769.847	770.38	0.954
0	6			771.913	772.446	0.728
1	8			773.979	774.512	0.83
0	6			776.045	776.578	0.967
0	6			778.111	778.645	0.653
0	6			780.178	780.711	0.93
0	6			782.243	782.776	0.781
