# Supplementary material for: Does excitatory fronto-extracerebral tDCS lead to improved working memory performance?
Source: F1000Res. 2013 Dec 10;2:219. Originally published 2013 Oct 17. [Version 2] doi: 10.12688/f1000research.2-219.v2 (PMC3869492; doi:10.12688/f1000research.2-219.v2)
Supplement: 3-back scores of participants before, during and after tDCS stimulation to their left dorsolateral prefronatal cortex — Files are named by date, subject code, day and task condition. There are four different conditions: Exposure, Baseline, DCS and Test. Exposure was a brief training on the n-back task. Baseline was a 5 minute period of the 3-back. Exposure and Baseline occurred only on day 1. DCS stands for direct current stimulation and indicates performance of the 3-back (10 minutes) that occurred while participants were stimulated. The test condition (10 minutes of 3-back) occurred post-stimulation. Both DCS and the Test conditions occurred on days 1 and 2. For example: 01-Jan-2012_AA01_1_DCS - indicates the performance during stimulation on day 1 01-Jan-2012_AA01_2_Test - indicates the performance during post-stimulation test phase on day 2 Variables in the files are presented in the following order: shudaprsd = indicates instances where the letter on screen was the same as the letter 3-back (1) or not (0) key_press = the key pressed (6 = F, letter on screen is not the same as 3-back; 8 = h, letter on screen is the same as letter 3-back) instructions = time relative to the start of the file when the instructions appeared on screen fixation = time relative to the start of the file when the first fixation cross appeared on screen letter_onscreen = time relative to the start of the file when the letter appeared on screen stimulus_interval = time relative to the start of the file when the fixation cross disappeared off screen RT = reaction time in seconds from the time stimulus onset to the button press Hits = the amount of correct hits (3-back) CRs = the number of correct rejections FAs = false alarms, pressing the hit button at the wrong occasion Misses = incorrect rejection of hit trial (opposite to false alarm) or = omitted rejection response oh = omitted hit response HR = hit rate calculated as the number of hits per chances FAR = false alarm rate calculated as the number of false alarms per opportunity Z_HR = Z normalised hit rate, where Z is the inverse of the cumulative Gauss [file f1000research-2-3252-s0000.tgz › 19_Sep_2012_CM01_2_Test]

shudaprsd	key_press	instructions	fixation	letter_onscreen	stimulus_interval	RT	Hits	CRs	FAs	Misses	or	oh	HR	FAR	Z_HR	Z_FAR	d
0	6	1202.806	1210.128	1211.661	1212.194	0.321	25	236	3	35	1	0	0.41667	0.0125	-0.21043	-2.2414	2.031
0	6			1213.727	1214.26	0.212
0	6			1215.794	1216.327	0.231
0	6			1217.859	1218.392	0.381
0	6			1219.925	1220.459	0.342
1	8			1221.992	1222.525	0.42
1	6			1224.058	1224.592	0.323
0	6			1226.124	1226.657	0.325
0	6			1228.19	1228.723	0.374
1	8			1230.257	1230.79	0.323
0	6			1232.323	1232.856	0.302
0	6			1234.388	1234.922	0.352
0	6			1236.455	1236.988	0.412
1	6			1238.521	1239.054	0.537
1	8			1240.588	1241.121	0.281
1	6			1242.653	1243.186	0.29
0	6			1244.719	1245.253	0.462
0	6			1246.786	1247.319	0.487
0	6			1248.852	1249.385	0.343
0	6			1250.919	1251.452	0.344
0	6			1252.984	1253.517	0.359
0	6			1255.05	1255.584	0.42
0	6			1257.117	1257.65	0.404
0	6			1259.183	1259.717	0.33
0	6			1261.249	1261.782	0.327
0	6			1263.315	1263.848	0.347
0	8			1265.382	1265.915	0.372
0	6			1267.448	1267.981	0.345
0	6			1269.513	1270.047	0.313
0	6			1271.58	1272.113	0.215
0	6			1273.646	1274.179	0.352
0	6			1275.713	1276.246	0.365
0	6			1277.778	1278.311	0.31
1	8			1279.844	1280.378	0.341
0	6			1281.911	1282.444	0.319
0	6			1283.977	1284.51	0.368
0	6			1286.043	1286.577	0.435
0	6			1288.109	1288.642	0.391
0	6			1290.175	1290.709	0.405
0	6			1292.242	1292.775	0.424
0	6			1294.308	1294.842	0.315
0	6			1296.374	1296.907	0.358
0	6			1298.44	1298.973	0.349
0	6			1300.507	1301.04	0.432
0	6			1302.573	1303.106	0.347
1	6			1304.638	1305.172	0.356
1	6			1306.705	1307.238	0.404
0	6			1308.771	1309.304	0.395
0	6			1310.838	1311.371	0.367
0	6			1312.903	1313.436	0.323
1	6			1314.969	1315.503	0.337
0	6			1317.036	1317.569	0.327
0	6			1319.102	1319.635	0.335
0	6			1321.168	1321.701	0.367
1	6			1323.234	1323.767	0.27
0	6			1325.3	1325.834	0.372
0	6			1327.367	1327.9	0.449
0	6			1329.433	1329.967	0.451
0	6			1331.499	1332.032	0.331
1	6			1333.565	1334.098	0.31
0	6			1335.632	1336.165	0.387
0	6			1337.698	1338.231	0.46
0	6			1339.763	1340.297	0.498
0	6			1341.83	1342.363	0.4
0	6			1343.896	1344.429	0.414
0	6			1345.963	1346.496	0.357
0	6			1348.028	1348.561	0.419
1	6			1350.094	1350.628	0.433
0	6			1352.161	1352.694	0.317
0	6			1354.227	1354.76	0.343
0	6			1356.293	1356.826	0.34
0	6			1358.359	1358.892	0.377
0	6			1360.425	1360.959	0.356
0	6			1362.492	1363.025	0.463
0	6			1364.557	1365.091	0.443
0	6			1366.624	1367.157	0.356
1	8			1368.69	1369.223	0.341
0	6			1370.757	1371.29	0.383
0	8			1372.822	1373.355	0.627
0	6			1374.888	1375.422	0.383
0	6			1376.955	1377.488	0.426
0	6			1379.021	1379.554	0.416
0	6			1381.088	1381.62	0.382
0	6			1383.153	1383.686	0.356
1	8			1385.219	1385.753	0.371
1	8			1387.286	1387.819	0.53
0	6			1389.352	1389.885	0.327
0	6			1391.418	1391.951	0.418
0	6			1393.484	1394.017	0.479
0	6			1395.55	1396.084	0.475
0	6			1397.617	1398.15	0.406
1	6			1399.682	1400.216	0.527
0	6			1401.749	1402.282	0.358
0	6			1403.815	1404.348	0.566
0	6			1405.882	1406.415	0.385
1	6			1407.947	1408.48	0.336
0	6			1410.013	1410.547	0.467
0	6			1412.08	1412.613	0.392
0	6			1414.146	1414.679	0.377
1	8			1416.212	1416.745	0.456
0	6			1418.278	1418.811	0.569
0	6			1420.344	1420.878	0.431
0	6			1422.411	1422.944	0.362
1	6			1424.476	1425.009	0.459
0	6			1426.543	1427.076	0.332
0	6			1428.609	1429.142	0.34
1	8			1430.675	1431.209	0.307
0	6			1432.741	1433.275	0.327
0	6			1434.807	1435.341	0.4
0	6			1436.874	1437.407	0.413
0	6			1438.94	1439.473	0.392
1	6			1441.007	1441.54	0.305
0	6			1443.072	1443.605	0.338
1	6			1445.138	1445.672	0.399
1	8			1447.205	1447.738	0.283
0	6			1449.271	1449.804	0.367
0	6			1451.337	1451.87	0.358
0	6			1453.403	1453.936	0.378
0	6			1455.469	1456.003	0.439
0	6			1457.536	1458.069	0.423
0	6			1459.601	1460.134	0.461
0	6			1461.668	1462.201	0.369
1	6			1463.734	1464.267	0.424
0	6			1465.8	1466.334	0.391
1	6			1467.866	1468.399	0.393
0	6			1469.932	1470.466	0.39
0	6			1471.999	1472.532	0.421
1	6			1474.065	1474.598	0.687
1	8			1476.131	1476.664	0.285
0	6			1478.197	1478.73	0.34
0	6			1480.263	1480.797	0.36
0	6			1482.33	1482.863	0.355
0	6			1484.396	1484.929	0.387
0	6			1486.462	1486.995	0.372
0	6			1488.528	1489.061	0.439
0	8			1490.594	1491.128	0.447
0	6			1492.661	1493.194	0.454
0	6			1494.726	1495.259	0.387
0	6			1496.793	1497.326	0.377
0	6			1498.859	1499.392	0.52
0	6			1500.925	1501.459	0.528
1	8			1502.991	1503.524	0.495
0	6			1505.057	1505.591	0.316
0	6			1507.124	1507.657	0.376
0	6			1509.19	1509.723	0.384
0	6			1511.256	1511.789	0.357
0	6			1513.322	1513.855	0.324
0	6			1515.388	1515.922	0.291
1	6			1517.455	1517.988	0.439
1	6			1519.52	1520.053	0.39
1	6			1521.587	1522.12	0.309
0	6			1523.653	1524.186	0.476
0	6			1525.719	1526.253	0.355
0	6			1527.786	1528.319	0.356
0	6			1529.851	1530.384	0.436
1	8			1531.918	1532.451	0.42
0	6			1533.984	1534.517	0.387
0	6			1536.05	1536.584	0.407
0	6			1538.116	1538.649	0.403
0	6			1540.182	1540.716	0.312
0	6			1542.249	1542.782	0.343
0	6			1544.315	1544.848	0.374
0	6			1546.381	1546.914	0.371
0	6			1548.447	1548.98	0.437
0	6			1550.513	1551.047	0.416
0	6			1552.58	1553.113	0.336
0	6			1554.645	1555.178	0.304
0	6			1556.712	1557.245	0.346
0	6			1558.778	1559.311	0.343
1	8			1560.844	1561.378	0.31
0	6			1562.91	1563.443	0.342
0	6			1564.976	1565.509	0.338
1	8			1567.043	1567.576	0.375
0	6			1569.109	1569.642	0.512
0	6			1571.175	1571.709	0.567
0	6			1573.241	1573.774	0.546
1	6			1575.307	1575.841	0.343
0	6			1577.374	1577.907	0.298
0	6			1579.44	1579.973	0.282
0	6			1581.506	1582.039	0.314
1	6			1583.572	1584.105	0.369
0	6			1585.638	1586.172	0.407
0	6			1587.705	1588.238	0.39
1	6			1589.77	1590.303	0.458
1	6			1591.837	1592.37	0.424
0	6			1593.903	1594.436	0.468
1	6			1595.969	1596.503	0.371
0	6			1598.035	1598.568	0.221
0	6			1600.101	1600.634	0.276
0	6			1602.168	1602.701	0.418
0	6			1604.234	1604.767	0.291
1	8			1606.3	1606.833	0.364
1	6			1608.366	1608.899	0.483
1	8			1610.432	1610.966	0.263
0	6			1612.499	1613.032	0.3
0	6			1614.564	1615.097	0.309
0	6			1616.631	1617.164	0.375
0	6			1618.697	1619.23	0.365
0	6			1620.763	1621.297	0.327
1	6			1622.83	1623.362	0.34
0	6			1624.895	1625.428	0.273
0	6			1626.962	1627.495	0.286
0	6			1629.028	1629.561	0.353
1	8			1631.094	1631.628	0.331
0	6			1633.16	1633.693	0.363
0	6			1635.226	1635.759	0.389
0	6			1637.293	1637.826	0.425
0	6			1639.359	1639.892	0.41
1	6			1641.425	1641.958	0.436
0	6			1643.491	1644.024	0.392
0	6			1645.557	1646.091	0.529
0	6			1647.624	1648.157	0.454
0	6			1649.689	1650.222	0.416
0	6			1651.756	1652.289	0.418
0	6			1653.822	1654.355	0.385
0	6			1655.888	1656.422	0.399
1	8			1657.954	1658.487	0.43
0	6			1660.02	1660.553	0.415
0	6			1662.087	1662.62	0.411
0	6			1664.153	1664.686	0.349
1	8			1666.218	1666.752	0.352
0	6			1668.285	1668.818	0.307
0	6			1670.351	1670.884	0.461
0	6			1672.418	1672.951	0.48
0	6			1674.483	1675.016	0.431
1	6			1676.55	1677.083	0.514
1	8			1678.616	1679.149	0.282
0	6			1680.682	1681.216	0.39
0	6			1682.749	1683.282	0.409
1	6			1684.814	1685.347	0.459
0	6			1686.881	1687.414	0.419
0	6			1688.947	1689.48	0.475
0	6			1691.013	1691.547	0.325
0	6			1693.079	1693.612	0.403
0	6			1695.145	1695.678	0.417
0	6			1697.212	1697.745	0.465
1	6			1699.278	1699.811	0.62
0	6			1701.343	1701.877	0.436
0	6			1703.41	1703.943	0.408
0	6			1705.476	1706.009	0.34
0	6			1707.543	1708.076	0.541
0	6			1709.608	1710.141	0.532
1	6			1711.675	1712.208	0.393
0	6			1713.741	1714.274	0.366
0	6			1715.807	1716.341	0.392
0	6			1717.873	1718.406	0.301
0	6			1719.939	1720.472	0.367
1	8			1722.006	1722.539	0.316
1	8			1724.072	1724.605	0.348
0	6			1726.137	1726.671	0.527
0	6			1728.204	1728.737	0.47
0	6			1730.27	1730.803	0.402
1	6			1732.337	1732.87	0.456
0	6			1734.403	1734.936	0.353
0	6			1736.468	1737.002	0.391
0	6			1738.535	1739.068	0.398
0	6			1740.601	1741.134	0.436
0	6			1742.668	1743.201	0.443
0	6			1744.733	1745.266	0.4
0	6			1746.8	1747.333	0.418
0	6			1748.866	1749.399	0.38
1	8			1750.932	1751.466	0.306
0	6			1752.998	1753.531	0.349
0	6			1755.064	1755.597	0.352
0	6			1757.131	1757.664	0.371
0	6			1759.197	1759.73	0.678
0	6			1761.262	1761.796	0.441
0	6			1763.329	1763.862	0.319
0	6			1765.395	1765.928	0.398
0	6			1767.462	1767.995	0.405
1	6			1769.527	1770.06	0.361
0	6			1771.593	1772.127	0.352
0	6			1773.66	1774.193	0.523
0	6			1775.726	1776.259	1.756
0	0			1777.792	1778.326	0
0	6			1779.858	1780.391	0.29
0	6			1781.925	1782.458	0.297
0	6			1783.991	1784.524	0.288
0	6			1786.057	1786.591	0.384
0	6			1788.123	1788.656	0.381
0	6			1790.189	1790.722	0.354
0	6			1792.256	1792.789	0.578
0	6			1794.322	1794.855	0.398
1	6			1796.387	1796.921	0.326
0	6			1798.454	1798.987	0.374
0	6			1800.52	1801.053	0.464
0	6			1802.587	1803.12	0.512
0	6			1804.652	1805.185	0.369
0	6			1806.718	1807.252	0.407
0	6			1808.785	1809.318	0.355
1	8			1810.851	1811.384	0.405
0	6			1812.917	1813.45	0.383
0	6			1814.983	1815.516	0.415
0	6			1817.05	1817.583	0.334
0	6			1819.116	1819.649	0.366
0	6			1821.181	1821.715	0.352
0	6			1823.248	1823.781	0.324
0	6			1825.314	1825.847	0.403
0	6			1827.381	1827.914	0.287
0	6			1829.446	1829.979	0.302
