# Supplementary material for: Does excitatory fronto-extracerebral tDCS lead to improved working memory performance?
Source: F1000Res. 2013 Dec 10;2:219. Originally published 2013 Oct 17. [Version 2] doi: 10.12688/f1000research.2-219.v2 (PMC3869492; doi:10.12688/f1000research.2-219.v2)
Supplement: 3-back scores of participants before, during and after tDCS stimulation to their left dorsolateral prefronatal cortex — Files are named by date, subject code, day and task condition. There are four different conditions: Exposure, Baseline, DCS and Test. Exposure was a brief training on the n-back task. Baseline was a 5 minute period of the 3-back. Exposure and Baseline occurred only on day 1. DCS stands for direct current stimulation and indicates performance of the 3-back (10 minutes) that occurred while participants were stimulated. The test condition (10 minutes of 3-back) occurred post-stimulation. Both DCS and the Test conditions occurred on days 1 and 2. For example: 01-Jan-2012_AA01_1_DCS - indicates the performance during stimulation on day 1 01-Jan-2012_AA01_2_Test - indicates the performance during post-stimulation test phase on day 2 Variables in the files are presented in the following order: shudaprsd = indicates instances where the letter on screen was the same as the letter 3-back (1) or not (0) key_press = the key pressed (6 = F, letter on screen is not the same as 3-back; 8 = h, letter on screen is the same as letter 3-back) instructions = time relative to the start of the file when the instructions appeared on screen fixation = time relative to the start of the file when the first fixation cross appeared on screen letter_onscreen = time relative to the start of the file when the letter appeared on screen stimulus_interval = time relative to the start of the file when the fixation cross disappeared off screen RT = reaction time in seconds from the time stimulus onset to the button press Hits = the amount of correct hits (3-back) CRs = the number of correct rejections FAs = false alarms, pressing the hit button at the wrong occasion Misses = incorrect rejection of hit trial (opposite to false alarm) or = omitted rejection response oh = omitted hit response HR = hit rate calculated as the number of hits per chances FAR = false alarm rate calculated as the number of false alarms per opportunity Z_HR = Z normalised hit rate, where Z is the inverse of the cumulative Gauss [file f1000research-2-3252-s0000.tgz › 20_Sep_2012_AM03_2_DCS]

shudaprsd	key_press	fixation	letter_onscreen	stimulus_interval	RT	Hits	CRs	FAs	Misses	or	oh	HR	FAR	Z_HR	Z_FAR	d
0	6	661.442	662.976	663.51	0.289	6	212	27	54	1	0	0.1	0.1125	-1.2816	-1.2133	-0.068212
0	6		665.043	665.576	0.325
0	6		667.11	667.644	0.356
0	6		669.178	669.711	0.304
0	6		671.245	671.778	0.387
0	6		673.313	673.846	0.587
0	6		675.38	675.913	0.395
0	6		677.447	677.981	0.331
1	6		679.515	680.048	0.414
0	6		681.581	682.115	0.451
1	6		683.649	684.183	0.522
1	6		685.716	686.25	0.277
1	6		687.783	688.316	0.29
0	6		689.851	690.384	0.396
0	6		691.918	692.451	0.403
0	6		693.985	694.519	0.352
0	6		696.053	696.586	0.247
1	6		698.12	698.653	0.225
1	6		700.188	700.721	0.536
0	6		702.255	702.788	0.385
0	6		704.321	704.856	0.282
0	6		706.389	706.923	0.341
0	8		708.456	708.99	0.383
0	6		710.524	711.057	0.407
0	6		712.591	713.124	0.297
0	6		714.658	715.191	0.286
0	6		716.726	717.259	0.427
1	6		718.793	719.326	0.411
0	6		720.86	721.394	0.36
1	6		722.928	723.461	0.284
0	8		724.994	725.528	0.298
0	6		727.062	727.596	0.521
1	6		729.129	729.663	0.376
0	6		731.196	731.73	0.342
0	6		733.264	733.797	0.243
0	6		735.331	735.864	0.244
0	6		737.399	737.932	0.362
0	6		739.466	739.999	0.592
0	6		741.533	742.066	0.294
0	6		743.601	744.134	0.324
1	6		745.668	746.201	0.343
1	6		747.734	748.269	0.486
0	6		749.802	750.336	0.258
0	6		751.869	752.403	0.271
1	6		753.937	754.47	0.459
0	6		756.004	756.537	0.413
0	6		758.071	758.605	0.315
0	6		760.139	760.672	0.327
0	6		762.206	762.739	0.293
0	6		764.274	764.807	0.376
0	6		766.341	766.874	0.342
1	6		768.407	768.941	0.444
0	6		770.475	771.009	0.286
0	6		772.542	773.076	0.281
0	6		774.609	775.144	0.33
0	6		776.677	777.21	0.394
0	6		778.744	779.277	0.249
0	6		780.812	781.345	0.308
0	6		782.879	783.412	0.468
0	6		784.946	785.48	0.399
0	6		787.014	787.547	0.522
0	8		789.081	789.614	0.512
0	6		791.148	791.682	0.349
0	8		793.215	793.749	0.597
0	6		795.282	795.816	0.41
0	6		797.35	797.883	0.358
0	6		799.417	799.95	0.412
0	6		801.484	802.018	0.583
0	6		803.552	804.085	0.273
1	6		805.619	806.152	0.281
1	8		807.687	808.22	0.41
0	6		809.754	810.287	0.382
0	8		811.821	812.355	0.471
0	6		813.888	814.422	0.267
1	6		815.955	816.489	0.374
0	8		818.023	818.557	0.597
1	8		820.09	820.623	0.411
0	6		822.157	822.691	0.26
0	6		824.225	824.758	0.266
0	6		826.292	826.825	0.537
1	6		828.359	828.893	0.749
1	6		830.427	830.96	0.51
0	6		832.494	833.027	0.423
0	6		834.561	835.095	0.383
0	6		836.628	837.162	0.32
0	6		838.695	839.23	0.445
0	6		840.763	841.296	0.545
1	6		842.83	843.363	0.271
0	6		844.898	845.431	0.271
0	8		846.965	847.498	0.472
0	6		849.032	849.566	0.561
0	6		851.1	851.633	0.245
0	6		853.167	853.7	0.322
0	6		855.234	855.768	0.394
1	6		857.301	857.835	0.454
0	6		859.368	859.902	0.268
1	6		861.436	861.97	0.274
0	6		863.503	864.036	0.51
0	6		865.57	866.104	0.464
0	6		867.638	868.171	0.301
0	0		869.705	870.238	0
0	6		871.773	872.306	0.484
0	8		873.84	874.373	0.345
0	6		875.907	876.441	0.282
1	6		877.974	878.508	0.259
0	6		880.041	880.575	0.513
0	6		882.108	882.643	0.543
0	6		884.176	884.71	0.386
0	8		886.243	886.776	0.387
1	6		888.311	888.844	0.51
0	6		890.378	890.911	0.676
0	6		892.445	892.979	0.302
0	6		894.513	895.046	0.461
0	6		896.58	897.113	0.433
0	6		898.648	899.181	0.498
0	6		900.714	901.248	0.283
0	6		902.781	903.316	0.285
0	6		904.849	905.383	0.379
0	6		906.916	907.449	0.45
0	6		908.983	909.517	0.311
0	6		911.051	911.584	0.306
0	8		913.118	913.651	0.389
0	6		915.186	915.719	0.46
0	6		917.253	917.786	0.244
0	6		919.32	919.854	0.31
1	6		921.388	921.921	0.398
0	8		923.454	923.988	0.764
0	6		925.522	926.056	0.272
0	6		927.589	928.123	0.256
0	6		929.656	930.19	0.41
0	6		931.724	932.257	0.433
0	6		933.791	934.324	0.411
0	6		935.858	936.392	0.295
0	6		937.926	938.459	0.589
0	6		939.993	940.526	0.408
0	6		942.061	942.594	0.421
1	6		944.128	944.661	0.299
0	8		946.194	946.729	0.424
0	6		948.262	948.796	0.559
0	6		950.329	950.862	0.332
0	6		952.397	952.93	0.626
0	6		954.464	954.997	0.404
1	6		956.531	957.065	0.482
1	6		958.599	959.132	0.271
1	6		960.666	961.199	0.249
0	6		962.733	963.267	0.526
0	6		964.801	965.334	1.065
0	8		966.867	967.401	0.663
0	6		968.935	969.469	0.3
0	6		971.002	971.536	0.483
0	6		973.069	973.603	0.432
1	6		975.137	975.67	0.444
0	6		977.204	977.737	0.322
0	6		979.272	979.805	1.178
1	8		981.339	981.872	0.4
0	6		983.406	983.94	0.279
1	6		985.474	986.007	0.308
0	6		987.54	988.074	0.451
0	6		989.608	990.142	0.499
0	6		991.675	992.209	0.271
1	6		993.742	994.276	0.255
0	6		995.81	996.343	0.537
0	8		997.877	998.41	0.48
0	6		999.944	1000.478	0.252
0	6		1002.012	1002.545	0.282
0	6		1004.079	1004.612	0.518
0	6		1006.147	1006.68	1.321
0	6		1008.214	1008.747	0.514
0	6		1010.28	1010.815	0.575
1	6		1012.348	1012.882	0.423
0	6		1014.415	1014.949	0.699
0	6		1016.483	1017.016	0.29
0	6		1018.55	1019.083	0.262
0	6		1020.617	1021.15	0.574
1	6		1022.668	1023.201	0.468
0	6		1024.735	1025.269	0.293
0	6		1026.803	1027.336	0.276
0	8		1028.87	1029.403	0.382
0	6		1030.937	1031.471	0.478
0	6		1033.004	1033.538	0.304
1	8		1035.071	1035.606	0.534
0	6		1037.139	1037.672	0.569
1	6		1039.206	1039.739	1.373
0	6		1041.274	1041.807	0.553
0	6		1043.341	1043.874	0.35
0	6		1045.408	1045.941	0.315
1	6		1047.476	1048.009	0.48
1	6		1049.543	1050.076	0.646
1	6		1051.609	1052.144	0.355
0	6		1053.677	1054.211	0.297
0	6		1055.744	1056.278	0.468
0	6		1057.812	1058.346	0.785
0	6		1059.879	1060.412	0.88
0	8		1061.946	1062.48	0.641
0	6		1064.014	1064.547	0.319
0	6		1066.081	1066.614	0.531
1	6		1068.149	1068.682	1.094
0	6		1070.216	1070.749	0.287
0	6		1072.283	1072.816	0.476
0	6		1074.35	1074.884	0.653
0	6		1076.417	1076.951	0.59
0	6		1078.484	1079.019	0.521
0	6		1080.552	1081.085	0.375
0	8		1082.619	1083.152	0.394
0	6		1084.687	1085.22	0.517
1	6		1086.754	1087.287	0.267
0	6		1088.821	1089.355	0.28
0	6		1090.889	1091.422	0.538
0	8		1092.956	1093.489	0.938
0	6		1095.024	1095.557	0.264
0	6		1097.09	1097.624	0.261
0	6		1099.157	1099.691	0.666
0	6		1101.225	1101.759	0.678
0	6		1103.292	1103.825	0.264
0	6		1105.359	1105.893	0.335
0	8		1107.427	1107.96	0.547
0	6		1109.494	1110.027	0.554
0	6		1111.562	1112.095	0.308
1	6		1113.629	1114.162	0.286
0	6		1115.696	1116.23	0.598
0	6		1117.763	1118.297	0.529
0	8		1119.83	1120.364	0.366
1	6		1121.898	1122.432	0.285
0	6		1123.965	1124.498	0.415
0	6		1126.032	1126.566	0.645
0	6		1128.1	1128.633	0.411
1	6		1130.167	1130.7	0.301
0	8		1132.234	1132.768	0.613
0	6		1134.302	1134.835	0.431
0	6		1136.369	1136.902	0.292
1	6		1138.437	1138.97	0.316
0	6		1140.503	1141.037	0.418
1	8		1142.57	1143.105	0.542
1	6		1144.638	1145.172	0.291
0	6		1146.705	1147.238	0.31
1	6		1148.773	1149.306	0.451
1	6		1150.84	1151.373	0.88
0	6		1152.907	1153.441	0.401
0	6		1154.975	1155.508	0.319
0	6		1157.042	1157.575	0.543
0	8		1159.109	1159.643	0.427
0	6		1161.176	1161.71	0.276
0	6		1163.243	1163.777	0.348
1	6		1165.311	1165.845	0.647
0	8		1167.378	1167.911	0.391
0	6		1169.445	1169.979	0.292
0	6		1171.513	1172.046	0.316
0	6		1173.58	1174.113	0.417
0	6		1175.648	1176.181	0.47
1	6		1177.715	1178.248	0.29
1	6		1179.782	1180.316	0.315
1	8		1181.85	1182.383	0.491
0	6		1183.916	1184.45	0.657
0	6		1185.983	1186.518	0.536
0	6		1188.051	1188.585	0.489
1	6		1190.118	1190.651	0.672
0	6		1192.186	1192.719	0.749
0	6		1194.253	1194.786	0.275
0	6		1196.32	1196.854	0.33
1	6		1198.388	1198.921	0.594
0	8		1200.455	1200.988	0.402
0	6		1202.523	1203.056	0.308
0	6		1204.589	1205.123	0.258
0	6		1206.656	1207.191	0.628
0	6		1208.724	1209.258	0.517
0	6		1210.791	1211.324	0.249
0	6		1212.858	1213.392	0.444
0	6		1214.926	1215.459	0.556
0	6		1216.993	1217.526	0.492
0	6		1219.061	1219.594	0.276
0	6		1221.128	1221.661	0.441
0	6		1223.195	1223.729	0.519
0	6		1225.263	1225.796	0.426
0	6		1227.329	1227.863	0.469
0	6		1229.397	1229.931	0.387
0	6		1231.464	1231.998	0.605
0	6		1233.531	1234.065	0.437
1	6		1235.599	1236.132	0.302
0	6		1237.666	1238.199	0.31
0	6		1239.733	1240.267	0.44
0	6		1241.801	1242.334	0.604
0	6		1243.868	1244.401	0.389
0	8		1245.936	1246.469	0.442
0	6		1248.002	1248.536	0.403
0	6		1250.069	1250.604	0.452
0	6		1252.137	1252.671	0.247
0	6		1254.204	1254.737	0.266
0	6		1256.272	1256.805	0.583
0	6		1258.339	1258.872	0.596
0	8		1260.406	1260.94	0.468
0	6		1262.474	1263.007	0.287
0	6		1264.541	1265.074	0.323
0	6		1266.608	1267.142	0.377
0	8		1268.675	1269.209	0.607
1	6		1270.742	1271.276	0.275
1	6		1272.81	1273.344	0.275
0	6		1274.877	1275.411	0.347
0	6		1276.944	1277.478	0.957
0	6		1279.012	1279.545	0.261
1	6		1281.079	1281.612	0.262
