# Supplementary material for: Does excitatory fronto-extracerebral tDCS lead to improved working memory performance?
Source: F1000Res. 2013 Dec 10;2:219. Originally published 2013 Oct 17. [Version 2] doi: 10.12688/f1000research.2-219.v2 (PMC3869492; doi:10.12688/f1000research.2-219.v2)
Supplement: 3-back scores of participants before, during and after tDCS stimulation to their left dorsolateral prefronatal cortex — Files are named by date, subject code, day and task condition. There are four different conditions: Exposure, Baseline, DCS and Test. Exposure was a brief training on the n-back task. Baseline was a 5 minute period of the 3-back. Exposure and Baseline occurred only on day 1. DCS stands for direct current stimulation and indicates performance of the 3-back (10 minutes) that occurred while participants were stimulated. The test condition (10 minutes of 3-back) occurred post-stimulation. Both DCS and the Test conditions occurred on days 1 and 2. For example: 01-Jan-2012_AA01_1_DCS - indicates the performance during stimulation on day 1 01-Jan-2012_AA01_2_Test - indicates the performance during post-stimulation test phase on day 2 Variables in the files are presented in the following order: shudaprsd = indicates instances where the letter on screen was the same as the letter 3-back (1) or not (0) key_press = the key pressed (6 = F, letter on screen is not the same as 3-back; 8 = h, letter on screen is the same as letter 3-back) instructions = time relative to the start of the file when the instructions appeared on screen fixation = time relative to the start of the file when the first fixation cross appeared on screen letter_onscreen = time relative to the start of the file when the letter appeared on screen stimulus_interval = time relative to the start of the file when the fixation cross disappeared off screen RT = reaction time in seconds from the time stimulus onset to the button press Hits = the amount of correct hits (3-back) CRs = the number of correct rejections FAs = false alarms, pressing the hit button at the wrong occasion Misses = incorrect rejection of hit trial (opposite to false alarm) or = omitted rejection response oh = omitted hit response HR = hit rate calculated as the number of hits per chances FAR = false alarm rate calculated as the number of false alarms per opportunity Z_HR = Z normalised hit rate, where Z is the inverse of the cumulative Gauss [file f1000research-2-3252-s0000.tgz › 20_Sep_2012_AM03_2_Test]

shudaprsd	key_press	fixation	letter_onscreen	stimulus_interval	RT	Hits	CRs	FAs	Misses	or	oh	HR	FAR	Z_HR	Z_FAR	d
0	6	1438.477	1440.011	1440.544	0.342	10	207	33	50	0	0	0.16667	0.1375	-0.96742	-1.0916	0.1242
0	6		1442.077	1442.611	0.438
0	6		1444.145	1444.679	0.327
0	6		1446.212	1446.746	0.316
0	6		1448.279	1448.813	0.412
0	6		1450.347	1450.88	0.588
0	6		1452.414	1452.947	0.425
1	6		1454.482	1455.015	0.337
1	6		1456.549	1457.082	0.532
0	6		1458.616	1459.15	0.674
1	6		1460.684	1461.217	0.247
0	6		1462.75	1463.284	0.378
0	6		1464.817	1465.352	0.426
0	8		1466.885	1467.419	0.567
0	6		1468.952	1469.485	0.223
0	6		1471.02	1471.553	0.27
0	6		1473.087	1473.62	0.488
0	6		1475.154	1475.688	0.689
0	6		1477.222	1477.755	0.303
0	6		1479.289	1479.822	0.286
0	6		1481.357	1481.89	0.386
0	6		1483.424	1483.957	1.079
0	6		1485.49	1486.025	0.32
0	6		1487.558	1488.092	0.261
0	6		1489.625	1490.159	0.433
0	6		1491.692	1492.226	0.551
0	6		1493.76	1494.293	0.253
0	6		1495.827	1496.36	0.278
0	6		1497.895	1498.428	0.401
0	8		1499.962	1500.495	0.625
0	6		1502.029	1502.563	0.486
0	6		1504.097	1504.63	0.416
0	6		1506.163	1506.697	0.424
0	8		1508.231	1508.765	0.506
0	6		1510.298	1510.832	0.273
0	6		1512.365	1512.899	0.492
1	6		1514.433	1514.966	0.504
0	6		1516.5	1517.033	0.681
0	8		1518.567	1519.101	0.483
0	6		1520.635	1521.168	0.255
0	6		1522.702	1523.235	0.426
0	6		1524.77	1525.303	0.45
1	6		1526.837	1527.37	0.293
0	6		1528.903	1529.438	0.243
0	6		1530.971	1531.505	0.407
0	8		1533.038	1533.572	0.42
1	6		1535.106	1535.639	0.256
0	6		1537.173	1537.706	0.252
0	6		1539.24	1539.774	0.458
1	6		1541.308	1541.841	0.47
1	6		1543.375	1543.908	0.284
0	6		1545.442	1545.976	0.321
0	6		1547.51	1548.043	0.438
0	8		1549.576	1550.11	1.29
0	6		1551.644	1552.178	0.576
0	6		1553.711	1554.245	0.267
0	6		1555.778	1556.312	0.45
0	6		1557.846	1558.379	1.276
1	6		1559.913	1560.446	0.516
0	8		1561.981	1562.514	0.247
0	6		1564.048	1564.581	0.435
1	6		1566.115	1566.649	0.542
0	6		1568.183	1568.716	0.373
0	6		1570.25	1570.783	0.28
0	6		1572.316	1572.834	0.4
0	6		1574.367	1574.901	0.499
1	6		1576.435	1576.968	0.254
0	6		1578.502	1579.035	0.302
0	6		1580.569	1581.103	0.409
0	6		1582.637	1583.17	0.567
0	6		1584.704	1585.237	0.264
0	6		1586.772	1587.305	0.288
0	6		1588.839	1589.372	0.406
0	8		1590.905	1591.44	0.596
1	6		1592.973	1593.507	0.262
0	6		1595.04	1595.574	0.299
1	6		1597.108	1597.641	0.405
0	6		1599.175	1599.708	0.658
0	6		1601.242	1601.775	0.49
0	6		1603.293	1603.826	0.372
0	6		1605.36	1605.894	0.432
0	6		1607.428	1607.961	0.421
0	6		1609.495	1610.028	0.252
0	6		1611.562	1612.096	0.306
0	6		1613.629	1614.163	0.425
1	6		1615.696	1616.231	0.485
1	6		1617.764	1618.297	0.386
0	6		1619.831	1620.364	0.322
0	6		1621.899	1622.432	0.417
0	8		1623.966	1624.499	0.476
0	6		1626.033	1626.566	0.284
0	6		1628.101	1628.634	0.302
0	6		1630.168	1630.701	0.474
0	8		1632.235	1632.769	0.487
0	6		1634.302	1634.836	0.277
0	6		1636.369	1636.903	0.284
1	6		1638.437	1638.971	0.478
0	8		1640.504	1641.037	0.55
0	6		1642.571	1643.105	0.399
0	6		1644.639	1645.172	0.294
0	6		1646.706	1647.239	0.483
1	6		1648.774	1649.307	0.852
0	6		1650.841	1651.374	0.285
0	6		1652.908	1653.441	0.409
0	6		1654.975	1655.509	0.423
0	6		1657.042	1657.576	0.576
1	6		1659.109	1659.644	0.279
0	6		1661.177	1661.71	0.314
0	6		1663.244	1663.777	0.374
0	6		1665.312	1665.845	0.486
1	6		1667.379	1667.912	0.259
0	6		1669.446	1669.98	0.307
0	6		1671.514	1672.047	0.512
0	8		1673.581	1674.114	0.391
0	6		1675.649	1676.182	0.268
0	6		1677.715	1678.249	0.265
0	6		1679.782	1680.316	0.412
0	6		1681.85	1682.384	0.665
0	6		1683.917	1684.45	0.344
0	6		1685.984	1686.518	0.357
0	6		1688.052	1688.585	0.41
1	8		1690.119	1690.652	0.388
0	6		1692.187	1692.72	0.259
0	6		1694.254	1694.787	0.425
1	6		1696.321	1696.855	0.467
1	6		1698.389	1698.922	0.684
0	6		1700.455	1700.989	0.259
1	6		1702.523	1703.057	0.705
0	8		1704.59	1705.124	0.513
0	6		1706.657	1707.191	0.438
0	6		1708.725	1709.258	0.35
0	6		1710.792	1711.325	0.322
0	6		1712.859	1713.393	0.664
0	6		1714.927	1715.46	0.494
0	6		1716.994	1717.527	0.296
0	6		1719.062	1719.595	0.296
1	6		1721.128	1721.662	0.428
0	8		1723.195	1723.73	0.511
0	6		1725.263	1725.797	0.295
0	6		1727.33	1727.863	0.384
0	6		1729.398	1729.931	0.419
0	6		1731.465	1731.998	0.45
1	6		1733.532	1734.066	0.287
0	6		1735.6	1736.133	0.311
0	6		1737.667	1738.2	0.483
0	6		1739.734	1740.268	0.46
1	6		1741.802	1742.335	0.267
0	6		1743.868	1744.402	0.258
0	8		1745.936	1746.47	0.399
0	6		1748.003	1748.537	0.512
0	6		1750.07	1750.604	0.285
0	6		1752.138	1752.671	0.297
0	6		1754.205	1754.738	0.415
1	8		1756.273	1756.806	0.369
0	6		1758.34	1758.873	0.259
1	6		1760.407	1760.941	0.389
0	6		1762.475	1763.008	0.753
1	8		1764.541	1765.075	0.392
0	6		1766.608	1767.143	0.358
1	6		1768.676	1769.21	0.44
0	8		1770.743	1771.277	0.535
0	6		1772.811	1773.344	0.424
0	6		1774.878	1775.411	0.297
0	6		1776.945	1777.479	0.357
0	8		1779.013	1779.546	0.627
0	6		1781.08	1781.613	0.546
1	6		1783.148	1783.681	0.283
1	6		1785.215	1785.748	0.272
0	6		1787.281	1787.816	0.486
0	6		1789.349	1789.883	0.439
0	6		1791.416	1791.95	0.294
0	6		1793.483	1794.017	0.354
0	6		1795.551	1796.084	0.513
0	6		1797.618	1798.151	0.573
0	6		1799.686	1800.219	0.245
0	6		1801.753	1802.286	0.311
0	8		1803.82	1804.354	0.371
1	8		1805.888	1806.421	0.517
0	6		1807.955	1808.488	0.284
0	6		1810.022	1810.556	0.456
0	6		1812.089	1812.623	0.428
0	8		1814.156	1814.691	0.827
0	6		1816.224	1816.757	0.271
0	6		1818.291	1818.824	0.589
0	6		1820.358	1820.892	0.831
0	6		1822.426	1822.959	0.515
0	6		1824.493	1825.026	0.352
0	6		1826.561	1827.094	0.381
0	6		1828.628	1829.161	0.418
0	6		1830.694	1831.229	0.713
0	6		1832.762	1833.296	0.268
0	6		1834.829	1835.363	0.322
0	6		1836.897	1837.431	0.674
0	6		1838.964	1839.497	0.459
0	6		1841.031	1841.565	0.279
0	6		1843.099	1843.632	0.291
0	6		1845.166	1845.699	0.462
0	8		1847.233	1847.767	0.375
0	6		1849.301	1849.834	0.288
0	6		1851.368	1851.901	0.5
0	8		1853.435	1853.969	0.42
0	6		1855.502	1856.036	0.544
0	6		1857.569	1858.104	0.288
1	6		1859.637	1860.17	0.598
1	8		1861.704	1862.237	0.694
0	6		1863.772	1864.305	0.553
0	6		1865.839	1866.372	0.303
0	6		1867.906	1868.44	0.316
0	6		1869.974	1870.507	0.375
0	6		1872.041	1872.574	0.411
0	6		1874.108	1874.642	0.26
1	6		1876.175	1876.709	0.262
0	6		1878.242	1878.776	0.404
0	6		1880.31	1880.844	0.457
0	6		1882.377	1882.91	0.259
0	6		1884.444	1884.978	0.295
0	6		1886.512	1887.045	0.548
1	6		1888.579	1889.112	0.514
0	6		1890.647	1891.18	0.321
0	6		1892.714	1893.247	0.516
0	6		1894.781	1895.315	0.4
0	8		1896.849	1897.382	0.383
1	6		1898.915	1899.449	0.268
0	8		1900.983	1901.517	0.438
0	6		1903.05	1903.584	0.51
0	6		1905.117	1905.65	0.464
1	6		1907.185	1907.718	0.295
0	6		1909.252	1909.785	0.419
0	6		1911.319	1911.853	0.614
0	6		1913.387	1913.92	0.427
1	6		1915.454	1915.987	0.375
1	6		1917.522	1918.055	0.469
0	8		1919.588	1920.122	0.636
0	6		1921.655	1922.19	0.438
0	6		1923.723	1924.257	0.268
0	6		1925.79	1926.323	0.281
0	6		1927.858	1928.391	0.446
0	8		1929.925	1930.458	0.699
1	6		1931.992	1932.525	0.296
1	6		1934.043	1934.576	0.29
0	6		1936.11	1936.644	0.403
0	8		1938.178	1938.711	0.509
0	6		1940.244	1940.778	0.277
1	6		1942.312	1942.846	0.336
0	6		1944.379	1944.913	0.694
1	8		1946.446	1946.98	0.391
1	6		1948.514	1949.047	0.239
0	6		1950.581	1951.114	0.299
0	6		1952.649	1953.182	0.534
0	6		1954.716	1955.249	0.564
0	8		1956.783	1957.316	0.443
0	6		1958.851	1959.384	0.273
0	6		1960.918	1961.451	0.474
0	8		1962.984	1963.519	0.406
0	6		1965.052	1965.586	0.224
0	6		1967.119	1967.653	0.279
0	6		1969.187	1969.72	0.461
1	8		1971.254	1971.787	0.761
1	6		1973.321	1973.855	0.504
1	6		1975.389	1975.922	0.241
0	6		1977.456	1977.989	0.477
1	8		1979.524	1980.057	0.629
0	6		1981.591	1982.124	0.191
0	6		1983.658	1984.191	0.316
0	6		1985.725	1986.259	0.346
0	6		1987.792	1988.326	0.734
0	6		1989.859	1990.394	0.238
1	6		1991.927	1992.46	0.226
1	6		1993.994	1994.527	0.392
0	8		1996.062	1996.595	0.404
0	6		1998.129	1998.662	0.253
0	6		2000.196	2000.73	0.266
0	6		2002.264	2002.797	0.366
1	8		2004.331	2004.864	0.402
1	6		2006.398	2006.932	0.263
0	6		2008.465	2008.999	0.241
0	8		2010.532	2011.066	0.459
0	6		2012.6	2013.134	0.577
1	6		2014.667	2015.2	0.426
0	6		2016.734	2017.268	0.316
0	8		2018.802	2019.335	0.48
0	6		2020.869	2021.402	0.464
0	6		2022.937	2023.47	0.295
0	6		2025.004	2025.537	0.483
0	6		2027.071	2027.605	0.496
1	6		2029.138	2029.672	0.551
0	6		2031.205	2031.739	0.739
1	6		2033.273	2033.807	0.277
1	8		2035.34	2035.873	0.665
0	8		2037.407	2037.941	0.602
0	6		2039.475	2040.008	0.333
1	6		2041.542	2042.075	0.275
0	6		2043.609	2044.143	0.406
1	6		2045.677	2046.21	0.43
0	6		2047.744	2048.277	0.355
0	6		2049.812	2050.345	0.273
0	6		2051.878	2052.412	0.504
0	8		2053.945	2054.48	0.429
0	6		2056.013	2056.547	0.26
0	6		2058.08	2058.613	0.343
