# Supplementary material for: Does excitatory fronto-extracerebral tDCS lead to improved working memory performance?
Source: F1000Res. 2013 Dec 10;2:219. Originally published 2013 Oct 17. [Version 2] doi: 10.12688/f1000research.2-219.v2 (PMC3869492; doi:10.12688/f1000research.2-219.v2)
Supplement: 3-back scores of participants before, during and after tDCS stimulation to their left dorsolateral prefronatal cortex — Files are named by date, subject code, day and task condition. There are four different conditions: Exposure, Baseline, DCS and Test. Exposure was a brief training on the n-back task. Baseline was a 5 minute period of the 3-back. Exposure and Baseline occurred only on day 1. DCS stands for direct current stimulation and indicates performance of the 3-back (10 minutes) that occurred while participants were stimulated. The test condition (10 minutes of 3-back) occurred post-stimulation. Both DCS and the Test conditions occurred on days 1 and 2. For example: 01-Jan-2012_AA01_1_DCS - indicates the performance during stimulation on day 1 01-Jan-2012_AA01_2_Test - indicates the performance during post-stimulation test phase on day 2 Variables in the files are presented in the following order: shudaprsd = indicates instances where the letter on screen was the same as the letter 3-back (1) or not (0) key_press = the key pressed (6 = F, letter on screen is not the same as 3-back; 8 = h, letter on screen is the same as letter 3-back) instructions = time relative to the start of the file when the instructions appeared on screen fixation = time relative to the start of the file when the first fixation cross appeared on screen letter_onscreen = time relative to the start of the file when the letter appeared on screen stimulus_interval = time relative to the start of the file when the fixation cross disappeared off screen RT = reaction time in seconds from the time stimulus onset to the button press Hits = the amount of correct hits (3-back) CRs = the number of correct rejections FAs = false alarms, pressing the hit button at the wrong occasion Misses = incorrect rejection of hit trial (opposite to false alarm) or = omitted rejection response oh = omitted hit response HR = hit rate calculated as the number of hits per chances FAR = false alarm rate calculated as the number of false alarms per opportunity Z_HR = Z normalised hit rate, where Z is the inverse of the cumulative Gauss [file f1000research-2-3252-s0000.tgz › 20_Sep_2012_BB02_2_DCS]

shudaprsd	key_press	fixation	letter_onscreen	stimulus_interval	RT	Hits	CRs	FAs	Misses	or	oh	HR	FAR	Z_HR	Z_FAR	d
0	6	70.861	72.396	72.929	0.376	19	213	24	40	3	1	0.31667	0.1	-0.47704	-1.2816	0.80451
0	6		74.463	74.996	0.324
0	6		76.529	77.064	0.965
1	8		78.597	79.131	0.678
0	6		80.664	81.198	0.762
0	6		82.731	83.265	0.728
0	6		84.799	85.332	0.851
0	6		86.866	87.399	0.947
0	6		88.934	89.467	1.24
0	6		91.001	91.534	0.89
1	8		93.068	93.602	0.815
0	8		95.136	95.669	1.618
0	6		97.203	97.736	0.746
0	6		99.27	99.804	0.589
0	6		101.337	101.871	0.444
1	6		103.404	103.939	0.744
0	6		105.472	106.005	0.721
0	8		107.539	108.072	1.42
1	6		109.606	110.14	1.468
0	8		111.674	112.207	1.176
0	6		113.741	114.274	1.159
0	6		115.809	116.342	1.33
0	6		117.876	118.409	1.003
1	6		119.943	120.477	0.746
0	6		122.01	122.544	0.847
0	6		124.077	124.611	0.802
1	8		126.145	126.679	1.218
0	6		128.212	128.745	0.862
0	6		130.279	130.813	0.823
1	6		132.347	132.88	1.075
0	6		134.414	134.947	0.783
0	6		136.481	137.015	0.779
0	8		138.549	139.082	1.342
0	8		140.616	141.149	1.478
1	6		142.683	143.217	1.01
0	6		144.75	145.284	1.375
0	6		146.817	147.352	0.814
0	6		148.885	149.418	0.416
0	6		150.952	151.485	0.564
1	8		153.02	153.553	0.734
0	6		155.087	155.62	0.724
0	6		157.154	157.688	0.578
0	6		159.222	159.755	0.596
0	6		161.289	161.822	0.522
0	6		163.356	163.89	0.763
0	6		165.423	165.957	0.694
0	8		167.49	168.024	1.03
0	6		169.558	170.092	0.678
0	6		171.625	172.158	0.785
0	6		173.692	174.226	0.687
0	6		175.76	176.293	0.699
0	6		177.827	178.36	0.671
1	6		179.895	180.428	1.252
0	6		181.962	182.495	1.077
0	6		184.029	184.563	0.862
0	6		186.097	186.63	0.85
1	8		188.163	188.697	0.425
0	6		190.231	190.765	0.783
0	6		192.298	192.832	0.843
0	6		194.365	194.898	0.967
0	8		196.433	196.966	1.214
1	8		198.5	199.033	0.881
0	6		200.567	201.101	0.636
0	6		202.635	203.168	0.666
1	6		204.702	205.235	0.655
0	6		206.77	207.303	0.609
0	8		208.837	209.37	1.126
0	6		210.903	211.438	0.648
0	6		212.971	213.505	0.484
0	6		215.038	215.571	0.497
0	6		217.106	217.639	0.521
0	8		219.173	219.706	1.53
0	6		221.24	221.773	1.783
0	6		223.308	223.841	1.256
0	6		225.375	225.908	0.859
0	6		227.442	227.976	0.861
0	6		229.51	230.043	0.99
0	8		231.576	232.11	0.84
0	6		233.644	234.178	1.128
0	6		235.711	236.245	0.936
0	0		237.778	238.312	0
0	0		239.846	240.379	0
0	6		241.913	242.446	0.786
0	6		243.981	244.514	0.447
0	6		246.048	246.581	0.343
1	8		248.115	248.648	0.989
0	6		250.183	250.716	0.649
0	6		252.25	252.783	0.785
0	6		254.316	254.851	1.25
0	6		256.384	256.918	0.981
0	6		258.451	258.985	0.748
1	6		260.519	261.052	0.702
1	8		262.586	263.119	0.961
0	6		264.653	265.187	0.81
0	6		266.721	267.254	0.541
1	6		268.788	269.321	0.507
0	6		270.856	271.389	0.56
0	6		272.923	273.456	0.468
0	6		274.989	275.523	0.622
1	6		277.057	277.591	0.412
1	8		279.124	279.658	1.017
0	6		281.191	281.725	0.655
0	6		283.259	283.792	0.638
0	6		285.326	285.859	0.662
0	6		287.394	287.927	0.633
1	6		289.461	289.994	0.969
0	6		291.528	292.062	0.958
0	6		293.596	294.129	0.912
1	6		295.663	296.196	0.86
0	6		297.73	298.264	0.997
0	8		299.797	300.331	1.08
0	6		301.864	302.398	1.316
0	6		303.932	304.465	0.994
0	6		305.999	306.532	0.96
0	8		308.066	308.6	1.483
1	8		310.134	310.667	0.985
1	6		312.201	312.734	0.477
0	6		314.269	314.802	0.489
0	6		316.336	316.869	0.478
0	6		318.402	318.937	1.477
0	0		320.47	321.004	0
1	6		322.537	323.071	0.195
0	8		324.605	325.138	1.168
1	8		326.672	327.205	1.305
0	6		328.739	329.272	0.374
0	6		330.79	331.323	0.761
0	6		332.857	333.391	1.102
0	6		334.925	335.458	0.868
0	6		336.992	337.525	0.477
0	6		339.059	339.593	0.437
0	6		341.126	341.66	0.456
0	6		343.193	343.728	0.405
1	6		345.261	345.794	0.68
0	6		347.328	347.861	0.447
0	6		349.396	349.929	0.442
0	6		351.463	351.996	1.105
0	6		353.53	354.064	0.755
1	8		355.598	356.131	1.154
0	6		357.665	358.198	0.991
0	6		359.732	360.266	0.612
0	6		361.799	362.333	0.607
0	6		363.866	364.4	0.638
0	6		365.934	366.468	0.627
0	6		368.001	368.534	0.892
0	6		370.068	370.602	0.817
1	8		372.136	372.669	0.8
0	6		374.203	374.736	0.988
0	6		376.271	376.804	0.602
0	6		378.338	378.871	0.445
0	6		380.405	380.939	0.74
0	6		382.472	383.006	1.092
0	6		384.539	385.073	0.707
0	6		386.606	387.141	0.656
0	6		388.674	389.208	0.756
0	8		390.741	391.274	1.443
0	6		392.809	393.342	1.033
0	6		394.876	395.409	0.554
1	6		396.943	397.477	0.25
1	6		399.011	399.544	0.509
0	6		401.078	401.611	0.844
0	6		403.146	403.679	0.815
1	8		405.212	405.746	0.899
0	6		407.279	407.814	1.041
0	6		409.347	409.881	0.778
0	6		411.414	411.947	0.627
0	6		413.481	414.015	0.511
0	6		415.549	416.082	0.617
0	6		417.616	418.149	0.865
0	6		419.684	420.217	0.707
1	8		421.751	422.284	1.183
1	6		423.818	424.352	1.102
1	6		425.886	426.419	0.915
0	6		427.952	428.486	0.829
1	6		430.02	430.554	0.765
1	8		432.087	432.621	1.171
0	6		434.154	434.688	0.991
1	6		436.222	436.755	0.663
1	6		438.289	438.822	0.641
0	6		440.356	440.89	0.677
0	6		442.424	442.957	0.648
0	6		444.491	445.024	0.919
0	6		446.559	447.092	0.545
0	6		448.625	449.159	0.652
0	8		450.692	451.227	1.55
0	6		452.76	453.294	0.888
0	6		454.827	455.36	0.532
0	6		456.895	457.428	0.503
1	6		458.962	459.495	0.534
0	8		461.029	461.563	0.524
1	8		463.097	463.63	0.665
1	6		465.164	465.697	0.567
0	6		467.231	467.765	0.462
1	6		469.299	469.832	0.551
0	6		471.365	471.899	0.594
0	6		473.433	473.967	1.046
0	6		475.5	476.034	0.719
0	8		477.567	478.101	1.171
1	6		479.635	480.168	0.879
0	6		481.702	482.235	1.185
0	6		483.77	484.303	0.64
0	6		485.837	486.37	0.354
0	6		487.904	488.438	0.631
0	6		489.972	490.505	0.462
0	6		492.038	492.572	0.505
0	6		494.106	494.64	0.453
1	6		496.173	496.707	0.489
0	6		498.24	498.774	0.555
0	6		500.308	500.841	0.596
1	6		502.375	502.908	0.434
0	6		504.442	504.976	0.798
1	6		506.51	507.043	0.418
1	6		508.577	509.11	0.402
1	6		510.645	511.178	0.478
1	6		512.712	513.245	0.433
0	6		514.778	515.313	0.381
0	6		516.846	517.38	0.523
1	6		518.913	519.447	0.934
0	6		520.981	521.514	0.601
0	6		523.048	523.581	0.802
0	6		525.115	525.648	0.715
0	6		527.183	527.716	0.68
0	6		529.25	529.783	0.945
0	6		531.317	531.851	0.747
1	6		533.385	533.918	0.971
0	6		535.452	535.985	1.318
0	8		537.519	538.053	1.536
0	6		539.586	540.12	0.951
1	6		541.653	542.188	1.029
0	6		543.721	544.254	0.601
0	6		545.788	546.321	0.48
0	8		547.856	548.389	1.218
0	8		549.923	550.456	1.149
0	6		551.99	552.523	0.541
0	6		554.058	554.591	0.565
0	6		556.125	556.658	0.549
0	6		558.191	558.726	0.586
0	6		560.259	560.793	0.417
0	6		562.326	562.86	0.436
0	6		564.394	564.927	0.401
0	6		566.461	566.994	0.326
0	6		568.528	569.062	0.433
0	6		570.596	571.129	0.551
0	6		572.663	573.196	0.435
0	6		574.731	575.264	0.4
0	6		576.798	577.331	0.595
0	6		578.865	579.398	1.387
0	6		580.932	581.466	0.838
0	6		582.999	583.533	0.833
0	6		585.066	585.601	1.11
0	6		587.134	587.667	0.718
0	6		589.201	589.734	0.713
0	6		591.269	591.802	0.514
0	6		593.336	593.869	0.539
0	6		595.403	595.937	0.376
0	8		597.471	598.004	1.408
0	6		599.538	600.071	1.351
0	6		601.605	602.139	0.924
1	6		603.672	604.206	0.434
0	6		605.739	606.273	0.505
1	6		607.807	608.34	0.506
0	6		609.874	610.407	0.249
0	6		611.941	612.475	0.303
0	6		614.009	614.542	0.227
1	0		616.076	616.609	0
0	6		618.144	618.677	0.311
1	6		620.211	620.744	0.342
0	6		622.278	622.812	0.302
0	6		624.345	624.879	0.497
1	6		626.412	626.946	0.68
0	6		628.48	629.014	0.639
0	6		630.547	631.08	1.432
0	6		632.614	633.147	1.228
0	6		634.665	635.198	0.905
0	6		636.732	637.266	0.467
0	6		638.8	639.333	0.673
0	6		640.867	641.4	0.996
0	8		642.935	643.468	0.745
0	6		645.001	645.535	0.442
0	6		647.068	647.603	0.332
0	6		649.136	649.67	0.632
0	6		651.203	651.736	0.926
0	6		653.271	653.804	0.821
0	6		655.338	655.871	0.488
0	6		657.405	657.939	0.595
0	6		659.473	660.006	0.795
0	6		661.54	662.073	1.189
0	6		663.607	664.141	0.885
0	6		665.674	666.208	0.84
0	6		667.741	668.275	0.718
0	6		669.809	670.343	0.806
1	8		671.876	672.409	1.024
1	8		673.943	674.477	1.289
0	6		676.011	676.544	0.68
0	6		678.078	678.611	0.858
0	6		680.146	680.679	0.583
0	6		682.213	682.746	0.432
1	6		684.28	684.814	0.456
0	8		686.348	686.881	0.504
0	6		688.414	688.948	0.693
0	8		690.481	691.016	1.099
