# Supplementary material for: Does excitatory fronto-extracerebral tDCS lead to improved working memory performance?
Source: F1000Res. 2013 Dec 10;2:219. Originally published 2013 Oct 17. [Version 2] doi: 10.12688/f1000research.2-219.v2 (PMC3869492; doi:10.12688/f1000research.2-219.v2)
Supplement: 3-back scores of participants before, during and after tDCS stimulation to their left dorsolateral prefronatal cortex — Files are named by date, subject code, day and task condition. There are four different conditions: Exposure, Baseline, DCS and Test. Exposure was a brief training on the n-back task. Baseline was a 5 minute period of the 3-back. Exposure and Baseline occurred only on day 1. DCS stands for direct current stimulation and indicates performance of the 3-back (10 minutes) that occurred while participants were stimulated. The test condition (10 minutes of 3-back) occurred post-stimulation. Both DCS and the Test conditions occurred on days 1 and 2. For example: 01-Jan-2012_AA01_1_DCS - indicates the performance during stimulation on day 1 01-Jan-2012_AA01_2_Test - indicates the performance during post-stimulation test phase on day 2 Variables in the files are presented in the following order: shudaprsd = indicates instances where the letter on screen was the same as the letter 3-back (1) or not (0) key_press = the key pressed (6 = F, letter on screen is not the same as 3-back; 8 = h, letter on screen is the same as letter 3-back) instructions = time relative to the start of the file when the instructions appeared on screen fixation = time relative to the start of the file when the first fixation cross appeared on screen letter_onscreen = time relative to the start of the file when the letter appeared on screen stimulus_interval = time relative to the start of the file when the fixation cross disappeared off screen RT = reaction time in seconds from the time stimulus onset to the button press Hits = the amount of correct hits (3-back) CRs = the number of correct rejections FAs = false alarms, pressing the hit button at the wrong occasion Misses = incorrect rejection of hit trial (opposite to false alarm) or = omitted rejection response oh = omitted hit response HR = hit rate calculated as the number of hits per chances FAR = false alarm rate calculated as the number of false alarms per opportunity Z_HR = Z normalised hit rate, where Z is the inverse of the cumulative Gauss [file f1000research-2-3252-s0000.tgz › 20_Sep_2012_BB02_2_Test]

shudaprsd	key_press	fixation	letter_onscreen	stimulus_interval	RT	Hits	CRs	FAs	Misses	or	oh	HR	FAR	Z_HR	Z_FAR	d
0	6	798.397	799.915	800.448	1.089	28	222	16	32	2	0	0.46667	0.066667	-0.083652	-1.5011	1.4174
0	6		801.982	802.516	0.469
0	6		804.05	804.583	0.511
0	6		806.116	806.65	1.281
0	8		808.184	808.718	1.123
1	8		810.251	810.785	1.089
0	6		812.318	812.852	0.815
0	6		814.386	814.919	0.628
0	6		816.453	816.986	0.623
1	8		818.521	819.054	1.403
0	6		820.588	821.121	1.773
0	6		822.655	823.189	1.447
0	6		824.723	825.256	0.638
0	6		826.789	827.323	1.262
0	6		828.856	829.391	0.97
0	6		830.924	831.458	0.906
0	6		832.991	833.525	0.814
0	8		835.059	835.592	1.658
0	6		837.126	837.659	1.929
0	0		839.193	839.727	0
1	6		841.261	841.794	0.694
0	6		843.328	843.861	0.572
0	6		845.396	845.929	0.93
0	6		847.463	847.996	0.691
0	8		849.529	850.064	0.987
0	6		851.597	852.131	1.743
0	6		853.664	854.198	1.627
0	6		855.731	856.265	0.919
0	6		857.799	858.332	1.271
0	0		859.866	860.399	0
0	6		861.934	862.467	0.172
0	6		864.001	864.534	1.603
0	8		866.068	866.602	0.784
0	6		868.136	868.669	0.995
0	6		870.202	870.736	0.769
1	8		872.27	872.804	1.132
0	6		874.337	874.871	1.45
0	6		876.404	876.939	0.883
1	8		878.472	879.005	1.188
0	6		880.539	881.072	0.967
0	6		882.606	883.14	0.869
1	6		884.674	885.207	0.629
0	6		886.741	887.274	0.613
0	6		888.809	889.342	0.742
0	6		890.876	891.409	1.218
0	6		892.942	893.477	1.156
1	6		895.01	895.544	0.705
0	6		897.077	897.611	0.911
0	6		899.145	899.678	0.988
0	6		901.212	901.745	0.526
0	6		903.279	903.813	1.19
0	6		905.347	905.88	1.079
0	6		907.414	907.947	0.992
0	6		909.481	910.015	1.375
0	6		911.549	912.082	1.006
0	8		913.616	914.149	0.855
1	6		915.683	916.217	0.575
0	6		917.75	918.284	0.617
0	6		919.817	920.352	0.63
0	6		921.885	922.418	0.654
0	6		923.952	924.485	0.802
0	6		926.02	926.553	0.814
0	6		928.087	928.62	0.815
0	8		930.154	930.688	0.981
0	6		932.222	932.755	1.005
0	6		934.289	934.822	0.531
0	6		936.356	936.89	0.55
0	6		938.423	938.957	1.565
1	8		940.49	941.024	1.549
1	6		942.558	943.091	0.975
0	6		944.625	945.158	1.252
1	6		946.692	947.226	0.761
0	6		948.76	949.293	0.65
1	8		950.827	951.36	1.466
1	8		952.895	953.428	0.693
0	6		954.962	955.495	0.354
0	6		957.028	957.563	0.345
0	6		959.096	959.63	0.504
0	6		961.163	961.697	0.628
0	6		963.231	963.765	0.582
0	6		965.298	965.831	0.565
0	6		967.365	967.898	0.643
1	6		969.433	969.966	0.596
0	6		971.5	972.033	0.463
0	6		973.567	974.101	0.681
0	6		975.635	976.168	0.441
0	6		977.702	978.235	1.111
1	8		979.769	980.303	0.69
0	6		981.836	982.37	0.803
0	6		983.903	984.438	1.156
0	6		985.971	986.504	1.138
1	8		988.038	988.571	1.216
0	6		990.106	990.639	0.988
0	6		992.173	992.706	0.626
0	6		994.24	994.773	0.539
0	6		996.308	996.841	0.815
0	6		998.375	998.908	1.262
0	6		1000.442	1000.976	1.462
1	6		1002.509	1003.043	1.112
0	6		1004.576	1005.11	0.733
1	8		1006.644	1007.178	0.592
0	6		1008.711	1009.244	0.77
1	6		1010.778	1011.312	0.542
0	6		1012.846	1013.379	0.519
0	6		1014.913	1015.446	0.439
0	6		1016.981	1017.514	0.486
0	6		1019.048	1019.581	0.768
0	6		1021.115	1021.648	0.459
0	6		1023.182	1023.716	0.648
1	8		1025.249	1025.783	0.421
0	6		1027.316	1027.851	0.481
0	6		1029.384	1029.917	0.44
0	6		1031.451	1031.984	0.657
1	8		1033.519	1034.052	0.448
0	6		1035.586	1036.119	0.689
0	6		1037.653	1038.187	0.55
0	6		1039.721	1040.254	0.978
0	6		1041.788	1042.321	0.845
0	8		1043.856	1044.389	1.062
0	8		1045.922	1046.456	0.971
0	6		1047.989	1048.523	0.579
0	6		1050.057	1050.591	0.627
0	6		1052.124	1052.657	0.487
0	6		1054.191	1054.725	0.559
0	6		1056.259	1056.792	0.595
0	6		1058.326	1058.859	1.106
0	6		1060.394	1060.927	0.813
0	6		1062.461	1062.994	0.756
1	6		1064.528	1065.062	0.605
0	6		1066.595	1067.129	0.694
0	6		1068.662	1069.196	1.088
0	6		1070.73	1071.264	1.03
0	6		1072.797	1073.33	0.82
1	8		1074.864	1075.397	1.349
0	6		1076.915	1077.448	1.63
0	6		1078.982	1079.516	0.881
0	6		1081.05	1081.583	0.782
0	6		1083.117	1083.65	0.643
1	6		1085.185	1085.718	0.942
0	6		1087.251	1087.785	0.657
0	6		1089.318	1089.853	0.87
1	6		1091.386	1091.92	0.53
0	6		1093.453	1093.986	0.578
0	6		1095.521	1096.054	0.696
0	6		1097.588	1098.121	0.434
0	6		1099.655	1100.189	0.312
0	6		1101.723	1102.256	0.582
0	6		1103.79	1104.323	0.448
0	6		1105.857	1106.391	0.637
0	6		1107.924	1108.458	0.562
0	6		1109.991	1110.525	0.646
0	6		1112.059	1112.593	1.449
0	8		1114.126	1114.659	1.456
0	6		1116.193	1116.727	0.684
1	6		1118.261	1118.794	0.807
0	6		1120.328	1120.861	0.832
0	6		1122.396	1122.929	1.501
1	8		1124.463	1124.996	1.432
0	6		1126.53	1127.064	0.636
1	6		1128.598	1129.131	0.519
0	6		1130.664	1131.198	0.633
0	6		1132.731	1133.266	0.435
0	6		1134.799	1135.333	0.582
0	6		1136.866	1137.399	0.572
0	6		1138.934	1139.467	0.777
0	6		1141.001	1141.534	1.476
0	8		1143.068	1143.602	0.832
1	6		1145.136	1145.669	1.055
0	6		1147.203	1147.736	0.758
0	6		1149.271	1149.804	0.624
0	6		1151.338	1151.871	0.836
1	8		1153.404	1153.939	1.676
1	6		1155.472	1156.006	0.973
0	6		1157.539	1158.073	0.436
0	6		1159.606	1160.14	0.578
1	6		1161.674	1162.207	0.695
1	8		1163.741	1164.274	0.697
1	8		1165.809	1166.342	1.113
0	6		1167.876	1168.409	0.786
1	6		1169.943	1170.477	0.688
0	6		1172.011	1172.544	0.618
0	6		1174.077	1174.611	0.644
1	6		1176.145	1176.679	0.416
0	6		1178.212	1178.746	0.716
0	6		1180.279	1180.813	0.729
1	8		1182.347	1182.88	0.589
0	6		1184.414	1184.947	0.531
0	6		1186.481	1187.015	0.615
0	6		1188.549	1189.082	0.621
0	6		1190.616	1191.149	0.593
0	6		1192.684	1193.217	1.789
0	6		1194.751	1195.284	0.999
0	6		1196.817	1197.352	0.656
0	6		1198.885	1199.419	0.65
0	6		1200.952	1201.486	0.663
1	6		1203.02	1203.553	0.834
0	6		1205.087	1205.62	0.946
1	6		1207.154	1207.688	0.432
0	6		1209.222	1209.755	1.223
0	6		1211.289	1211.822	0.686
0	6		1213.356	1213.89	0.558
0	6		1215.424	1215.957	0.781
0	6		1217.49	1218.024	0.76
0	6		1219.558	1220.092	0.473
0	6		1221.625	1222.159	0.527
1	8		1223.692	1224.226	0.429
0	6		1225.76	1226.293	0.471
0	6		1227.827	1228.36	0.237
0	6		1229.895	1230.428	0.648
1	8		1231.962	1232.495	1.405
1	8		1234.029	1234.563	0.996
0	6		1236.097	1236.63	0.376
0	6		1238.164	1238.697	0.26
0	6		1240.231	1240.765	0.39
0	6		1242.298	1242.832	0.438
0	6		1244.365	1244.899	0.621
0	6		1246.433	1246.966	0.639
0	6		1248.5	1249.033	0.975
0	8		1250.567	1251.101	0.753
0	8		1252.635	1253.168	0.637
1	6		1254.702	1255.235	0.345
1	6		1256.77	1257.303	0.697
0	6		1258.837	1259.37	0.54
0	6		1260.903	1261.438	0.642
0	6		1262.971	1263.505	0.695
0	6		1265.038	1265.572	0.732
0	6		1267.106	1267.639	0.773
0	6		1269.173	1269.706	0.628
0	8		1271.24	1271.773	1.578
1	6		1273.308	1273.841	1.842
0	6		1275.375	1275.908	0.848
0	6		1277.442	1277.976	0.31
0	6		1279.51	1280.043	0.24
0	6		1281.576	1282.11	0.395
0	6		1283.644	1284.178	0.419
0	6		1285.711	1286.245	0.367
0	6		1287.778	1288.313	0.357
0	6		1289.846	1290.379	0.293
0	6		1291.913	1292.446	0.306
0	6		1293.981	1294.514	0.318
0	6		1296.048	1296.581	0.6
0	6		1298.115	1298.648	0.414
1	6		1300.183	1300.716	0.298
1	6		1302.25	1302.783	0.305
0	6		1304.316	1304.851	0.348
0	6		1306.384	1306.918	0.425
0	6		1308.451	1308.985	0.479
0	8		1310.519	1311.052	1.346
1	8		1312.586	1313.119	0.58
0	6		1314.653	1315.187	0.236
0	6		1316.721	1317.254	0.465
0	6		1318.788	1319.321	0.747
0	6		1320.856	1321.389	0.666
0	6		1322.923	1323.456	0.667
1	8		1324.989	1325.523	1.161
1	6		1327.057	1327.591	1.056
0	6		1329.124	1329.658	0.495
0	6		1331.191	1331.726	0.444
0	6		1333.259	1333.792	0.356
0	6		1335.326	1335.859	0.27
0	6		1337.394	1337.927	0.446
0	6		1339.461	1339.994	0.289
0	6		1341.528	1342.062	0.343
0	6		1343.596	1344.129	0.701
0	6		1345.663	1346.196	0.72
0	6		1347.73	1348.264	0.792
0	6		1349.797	1350.331	0.57
0	6		1351.864	1352.398	0.759
0	6		1353.932	1354.465	0.408
1	8		1355.999	1356.532	1.341
0	6		1358.066	1358.6	0.68
0	6		1360.134	1360.667	0.675
1	8		1362.201	1362.734	0.729
1	6		1364.269	1364.802	0.565
0	6		1366.336	1366.869	0.777
0	6		1368.402	1368.937	0.592
1	8		1370.47	1371.004	0.452
0	6		1372.537	1373.071	0.57
0	6		1374.605	1375.139	0.524
0	6		1376.672	1377.205	0.455
0	6		1378.739	1379.272	0.708
1	8		1380.79	1381.323	1.417
1	6		1382.857	1383.391	0.674
0	8		1384.925	1385.458	0.862
0	6		1386.992	1387.525	0.547
1	6		1389.059	1389.593	0.548
1	6		1391.126	1391.66	0.556
0	6		1393.193	1393.728	0.498
0	6		1395.261	1395.794	0.411
0	6		1397.328	1397.861	0.488
0	6		1399.396	1399.929	0.635
0	6		1401.463	1401.996	0.748
0	6		1403.53	1404.064	0.497
1	6		1405.598	1406.131	0.322
0	6		1407.665	1408.198	0.464
0	6		1409.732	1410.266	0.717
1	8		1411.799	1412.333	0.584
0	6		1413.866	1414.4	0.925
0	8		1415.934	1416.468	1.306
0	6		1418.001	1418.534	0.728
