# Supplementary material for: Does excitatory fronto-extracerebral tDCS lead to improved working memory performance?
Source: F1000Res. 2013 Dec 10;2:219. Originally published 2013 Oct 17. [Version 2] doi: 10.12688/f1000research.2-219.v2 (PMC3869492; doi:10.12688/f1000research.2-219.v2)
Supplement: 3-back scores of participants before, during and after tDCS stimulation to their left dorsolateral prefronatal cortex — Files are named by date, subject code, day and task condition. There are four different conditions: Exposure, Baseline, DCS and Test. Exposure was a brief training on the n-back task. Baseline was a 5 minute period of the 3-back. Exposure and Baseline occurred only on day 1. DCS stands for direct current stimulation and indicates performance of the 3-back (10 minutes) that occurred while participants were stimulated. The test condition (10 minutes of 3-back) occurred post-stimulation. Both DCS and the Test conditions occurred on days 1 and 2. For example: 01-Jan-2012_AA01_1_DCS - indicates the performance during stimulation on day 1 01-Jan-2012_AA01_2_Test - indicates the performance during post-stimulation test phase on day 2 Variables in the files are presented in the following order: shudaprsd = indicates instances where the letter on screen was the same as the letter 3-back (1) or not (0) key_press = the key pressed (6 = F, letter on screen is not the same as 3-back; 8 = h, letter on screen is the same as letter 3-back) instructions = time relative to the start of the file when the instructions appeared on screen fixation = time relative to the start of the file when the first fixation cross appeared on screen letter_onscreen = time relative to the start of the file when the letter appeared on screen stimulus_interval = time relative to the start of the file when the fixation cross disappeared off screen RT = reaction time in seconds from the time stimulus onset to the button press Hits = the amount of correct hits (3-back) CRs = the number of correct rejections FAs = false alarms, pressing the hit button at the wrong occasion Misses = incorrect rejection of hit trial (opposite to false alarm) or = omitted rejection response oh = omitted hit response HR = hit rate calculated as the number of hits per chances FAR = false alarm rate calculated as the number of false alarms per opportunity Z_HR = Z normalised hit rate, where Z is the inverse of the cumulative Gauss [file f1000research-2-3252-s0000.tgz › 20_Sep_2012_EB05_1_baseline]

shudaprsd	key_press	instructions	fixation	letter_onscreen	stimulus_interval	RT	Hits	CRs	FAs	Misses	or	oh	HR	FAR	Z_HR	Z_FAR	d
0	6	760.8	837.081	838.614	839.147	0.952	14	102	18	16	0	0	0.46667	0.15	-0.083652	-1.0364	0.95278
0	6			840.68	841.214	1.16
0	6			842.747	843.28	1.003
0	6			844.813	845.346	0.952
0	6			846.879	847.412	0.966
1	6			848.945	849.478	1.057
1	8			851.011	851.545	1.118
0	6			853.078	853.611	1.019
1	6			855.143	855.676	0.976
0	6			857.21	857.743	1.159
0	8			859.276	859.809	0.915
1	6			861.343	861.876	0.676
0	6			863.408	863.941	0.639
0	6			865.474	866.008	0.7
0	6			867.541	868.074	0.713
1	6			869.607	870.14	0.82
0	6			871.673	872.206	0.84
0	6			873.739	874.272	0.749
0	6			875.805	876.339	1.378
0	6			877.872	878.405	1.304
0	6			879.937	880.471	1.319
0	6			882.004	882.537	1.132
1	8			884.07	884.603	1
1	6			886.136	886.67	0.885
0	6			888.203	888.736	0.635
0	6			890.268	890.801	0.732
0	6			892.335	892.868	1.044
1	6			894.401	894.934	1.069
0	6			896.468	897.001	1.112
0	8			898.533	899.066	1.162
0	6			900.599	901.133	0.971
1	6			902.666	903.199	0.996
1	8			904.732	905.265	1.004
0	6			906.798	907.331	0.854
0	6			908.864	909.397	0.78
1	8			910.93	911.464	0.542
0	6			912.997	913.53	0.708
1	6			915.062	915.596	0.905
0	6			917.129	917.662	0.759
0	6			919.195	919.728	0.92
0	6			921.261	921.795	0.952
0	6			923.328	923.861	1.187
1	8			925.393	925.926	1.056
1	8			927.46	927.993	0.975
1	6			929.526	930.059	0.89
0	6			931.593	932.126	0.897
0	6			933.658	934.191	1.053
0	8			935.724	936.258	1.325
1	8			937.791	938.324	1.15
0	6			939.857	940.39	0.965
0	6			941.923	942.456	1.19
1	8			943.989	944.522	1.321
0	6			946.055	946.589	0.767
1	8			948.122	948.655	0.979
0	6			950.187	950.72	0.701
0	6			952.254	952.787	0.709
0	6			954.32	954.853	0.811
0	6			956.386	956.92	0.725
0	6			958.453	958.986	0.773
0	6			960.518	961.051	0.835
0	6			962.585	963.118	0.866
0	6			964.651	965.184	1.062
0	6			966.718	967.251	1.127
0	8			968.783	969.316	0.885
0	6			970.849	971.383	0.717
0	6			972.916	973.449	0.654
0	6			974.982	975.515	1.067
1	8			977.048	977.581	0.782
0	6			979.114	979.647	0.468
0	6			981.18	981.714	0.769
0	6			983.247	983.78	0.846
0	6			985.312	985.845	0.926
0	6			987.379	987.912	0.892
0	8			989.445	989.978	0.66
0	6			991.511	992.045	0.551
0	6			993.577	994.111	0.735
0	6			995.643	996.176	0.796
0	6			997.71	998.243	0.798
0	6			999.776	1000.309	1.017
0	8			1001.843	1002.376	0.948
0	6			1003.908	1004.441	0.764
0	6			1005.974	1006.508	0.76
0	6			1008.041	1008.574	0.756
0	6			1010.107	1010.64	0.811
1	8			1012.173	1012.706	1.1
0	6			1014.239	1014.772	0.558
1	6			1016.305	1016.839	0.806
0	6			1018.372	1018.905	0.69
0	6			1020.437	1020.97	0.746
0	6			1022.504	1023.037	0.73
0	6			1024.57	1025.103	0.768
0	6			1026.636	1027.17	0.717
0	6			1028.702	1029.235	0.83
1	8			1030.768	1031.301	0.98
0	6			1032.835	1033.368	0.413
0	6			1034.901	1035.434	0.609
0	6			1036.968	1037.501	0.692
0	6			1039.033	1039.566	0.795
0	6			1041.099	1041.633	1.143
0	6			1043.166	1043.699	1.202
0	8			1045.232	1045.765	1.258
0	6			1047.298	1047.831	1.284
0	6			1049.364	1049.897	1.134
0	6			1051.43	1051.964	0.955
0	8			1053.497	1054.03	0.973
0	6			1055.562	1056.095	0.865
0	8			1057.629	1058.162	1.019
0	6			1059.695	1060.228	0.934
1	6			1061.761	1062.295	0.959
0	6			1063.827	1064.36	0.915
0	8			1065.893	1066.426	0.982
0	6			1067.96	1068.493	0.989
0	6			1070.026	1070.559	0.927
0	6			1072.093	1072.626	1.168
1	6			1074.158	1074.691	1.072
0	6			1076.224	1076.758	1.028
0	6			1078.291	1078.824	0.982
1	8			1080.357	1080.89	1.084
0	6			1082.423	1082.956	0.542
0	6			1084.489	1085.022	0.415
0	6			1086.555	1087.089	0.505
0	6			1088.622	1089.155	0.63
0	6			1090.687	1091.22	0.744
0	6			1092.754	1093.287	0.816
0	8			1094.82	1095.353	0.865
0	6			1096.886	1097.42	0.639
1	6			1098.952	1099.485	0.981
0	8			1101.018	1101.551	1.107
0	6			1103.085	1103.618	0.768
0	8			1105.151	1105.684	0.841
0	6			1107.217	1107.751	0.732
0	8			1109.283	1109.816	1.174
1	6			1111.349	1111.883	1.153
0	6			1113.416	1113.949	1.025
0	6			1115.482	1116.015	0.822
0	6			1117.548	1118.081	1.036
0	6			1119.614	1120.147	1.091
1	6			1121.68	1122.214	1.081
0	8			1123.747	1124.28	1.352
0	6			1125.812	1126.345	1.414
0	8			1127.879	1128.412	1.58
1	8			1129.945	1130.478	1.125
0	6			1132.011	1132.545	0.94
0	8			1134.077	1134.61	1.388
0	6			1136.143	1136.676	1.044
0	8			1138.21	1138.743	1.092
0	6			1140.276	1140.809	1.136
1	6			1142.342	1142.875	0.892
0	6			1144.408	1144.941	1.006
0	6			1146.474	1147.008	1.032
