# Supplementary material for: Does excitatory fronto-extracerebral tDCS lead to improved working memory performance?
Source: F1000Res. 2013 Dec 10;2:219. Originally published 2013 Oct 17. [Version 2] doi: 10.12688/f1000research.2-219.v2 (PMC3869492; doi:10.12688/f1000research.2-219.v2)
Supplement: 3-back scores of participants before, during and after tDCS stimulation to their left dorsolateral prefronatal cortex — Files are named by date, subject code, day and task condition. There are four different conditions: Exposure, Baseline, DCS and Test. Exposure was a brief training on the n-back task. Baseline was a 5 minute period of the 3-back. Exposure and Baseline occurred only on day 1. DCS stands for direct current stimulation and indicates performance of the 3-back (10 minutes) that occurred while participants were stimulated. The test condition (10 minutes of 3-back) occurred post-stimulation. Both DCS and the Test conditions occurred on days 1 and 2. For example: 01-Jan-2012_AA01_1_DCS - indicates the performance during stimulation on day 1 01-Jan-2012_AA01_2_Test - indicates the performance during post-stimulation test phase on day 2 Variables in the files are presented in the following order: shudaprsd = indicates instances where the letter on screen was the same as the letter 3-back (1) or not (0) key_press = the key pressed (6 = F, letter on screen is not the same as 3-back; 8 = h, letter on screen is the same as letter 3-back) instructions = time relative to the start of the file when the instructions appeared on screen fixation = time relative to the start of the file when the first fixation cross appeared on screen letter_onscreen = time relative to the start of the file when the letter appeared on screen stimulus_interval = time relative to the start of the file when the fixation cross disappeared off screen RT = reaction time in seconds from the time stimulus onset to the button press Hits = the amount of correct hits (3-back) CRs = the number of correct rejections FAs = false alarms, pressing the hit button at the wrong occasion Misses = incorrect rejection of hit trial (opposite to false alarm) or = omitted rejection response oh = omitted hit response HR = hit rate calculated as the number of hits per chances FAR = false alarm rate calculated as the number of false alarms per opportunity Z_HR = Z normalised hit rate, where Z is the inverse of the cumulative Gauss [file f1000research-2-3252-s0000.tgz › 20_Sep_2012_EB05_1_DCS]

shudaprsd	key_press	instructions	fixation	letter_onscreen	stimulus_interval	RT	Hits	CRs	FAs	Misses	or	oh	HR	FAR	Z_HR	Z_FAR	d
0	6	1519.369	1537.448	1538.981	1539.514	0.452	38	205	35	22	0	0	0.63333	0.14583	0.34069	-1.0545	1.3952
0	6			1541.047	1541.58	0.437
0	6			1543.113	1543.646	0.551
0	6			1545.179	1545.713	0.477
0	6			1547.246	1547.779	0.531
0	6			1549.311	1549.844	1.22
0	6			1551.378	1551.911	1.145
0	6			1553.444	1553.977	0.796
0	8			1555.51	1556.044	0.933
0	6			1557.576	1558.109	0.842
0	8			1559.642	1560.176	1.483
0	6			1561.709	1562.242	0.763
0	6			1563.775	1564.308	0.772
0	6			1565.842	1566.375	1.037
0	6			1567.907	1568.44	0.958
1	8			1569.973	1570.507	1.382
0	8			1572.04	1572.573	1.29
0	6			1574.106	1574.639	1.163
0	6			1576.172	1576.705	1.336
0	6			1578.238	1578.771	1.268
0	6			1580.304	1580.838	1.147
1	6			1582.371	1582.904	1.523
0	8			1584.436	1584.969	1.322
0	8			1586.503	1587.036	1.153
0	6			1588.569	1589.102	1.05
0	6			1590.635	1591.169	1.058
0	6			1592.701	1593.234	1.113
0	6			1594.767	1595.301	1.174
0	6			1596.834	1597.367	0.935
0	6			1598.9	1599.433	1.043
0	6			1600.966	1601.499	1.385
0	8			1603.032	1603.565	1.147
0	6			1605.098	1605.632	0.787
1	8			1607.165	1607.698	1.192
0	6			1609.231	1609.764	1.142
0	6			1611.297	1611.83	1.045
1	8			1613.363	1613.896	0.982
0	6			1615.429	1615.963	1.19
0	6			1617.496	1618.029	0.793
0	6			1619.561	1620.094	0.984
0	8			1621.628	1622.161	1.653
0	6			1623.694	1624.227	0.812
1	6			1625.76	1626.294	0.861
1	6			1627.826	1628.359	0.769
0	8			1629.892	1630.426	1.065
0	6			1631.959	1632.492	1.447
1	8			1634.025	1634.558	0.863
1	6			1636.091	1636.624	0.93
0	6			1638.157	1638.69	1.044
0	6			1640.223	1640.757	1.005
0	6			1642.29	1642.823	0.913
0	6			1644.355	1644.888	0.998
0	6			1646.422	1646.955	0.964
0	6			1648.488	1649.021	1.037
0	6			1650.554	1651.088	1.151
0	6			1652.621	1653.154	1.445
0	6			1654.686	1655.219	1.396
0	6			1656.753	1657.286	1.333
1	8			1658.819	1659.352	1.124
0	6			1660.885	1661.419	0.957
0	8			1662.951	1663.484	1.035
1	8			1665.017	1665.551	0.826
0	6			1667.084	1667.617	0.875
0	6			1669.15	1669.683	0.83
0	6			1671.216	1671.749	0.879
0	6			1673.282	1673.815	0.776
0	8			1675.348	1675.882	1.324
0	6			1677.415	1677.948	1.196
1	6			1679.48	1680.013	1.281
1	8			1681.547	1682.08	1.406
0	6			1683.613	1684.146	1.285
1	8			1685.679	1686.213	1.258
0	6			1687.746	1688.279	1.002
0	6			1689.811	1690.344	1.058
0	6			1691.878	1692.411	1.299
0	8			1693.944	1694.477	1.12
0	6			1696.01	1696.544	0.929
0	6			1698.076	1698.609	1.336
1	8			1700.142	1700.676	0.998
1	8			1702.209	1702.742	0.824
0	6			1704.275	1704.808	1.19
0	6			1706.341	1706.874	1.233
0	6			1708.407	1708.94	1.265
0	6			1710.473	1711.007	0.933
1	6			1712.54	1713.073	0.688
0	8			1714.605	1715.138	0.873
0	6			1716.672	1717.205	0.951
0	8			1718.738	1719.271	1.082
0	6			1720.804	1721.338	1.108
0	6			1722.87	1723.403	0.946
0	6			1724.936	1725.469	0.902
0	8			1727.003	1727.536	1.067
0	6			1729.069	1729.602	0.829
0	6			1731.135	1731.669	0.949
0	8			1733.201	1733.734	0.963
0	6			1735.267	1735.801	0.772
0	6			1737.334	1737.867	0.633
0	8			1739.4	1739.933	0.77
1	8			1741.466	1741.999	0.948
0	6			1743.532	1744.065	1.108
0	6			1745.598	1746.132	1.134
0	6			1747.665	1748.198	1.153
0	6			1749.73	1750.263	1.174
1	8			1751.797	1752.33	1.046
0	6			1753.863	1754.396	1.055
1	6			1755.929	1756.463	1.297
0	6			1757.995	1758.528	1.282
0	6			1760.061	1760.594	1.097
1	6			1762.128	1762.661	1.315
0	6			1764.194	1764.727	1.523
0	8			1766.26	1766.793	1.337
0	6			1768.326	1768.859	1.31
0	6			1770.392	1770.926	0.897
0	6			1772.459	1772.992	0.851
0	6			1774.525	1775.058	0.983
0	6			1776.591	1777.124	1.114
0	6			1778.657	1779.19	1.163
1	6			1780.723	1781.257	1.388
0	6			1782.79	1783.323	1.471
0	6			1784.855	1785.388	1.059
0	6			1786.922	1787.455	1.072
0	6			1788.988	1789.521	1.027
1	6			1791.054	1791.588	1.387
0	6			1793.12	1793.653	1.413
0	6			1795.186	1795.719	1.55
0	6			1797.253	1797.786	1.329
0	6			1799.319	1799.852	0.909
0	6			1801.385	1801.918	1.134
1	8			1803.451	1803.984	0.902
0	6			1805.517	1806.051	0.951
1	6			1807.584	1808.117	1.117
0	6			1809.649	1810.182	1.214
0	8			1811.716	1812.249	0.911
0	6			1813.782	1814.315	0.86
0	6			1815.848	1816.382	0.886
1	8			1817.914	1818.448	1.029
0	6			1819.98	1820.513	1.137
1	8			1822.047	1822.58	0.845
0	6			1824.113	1824.646	0.772
0	6			1826.179	1826.713	0.809
0	6			1828.245	1828.778	1.046
0	8			1830.311	1830.844	0.96
0	6			1832.378	1832.911	1.032
1	6			1834.444	1834.977	1.298
0	6			1836.51	1837.043	1.289
0	8			1838.576	1839.109	1.279
0	6			1840.642	1841.176	0.959
0	6			1842.709	1843.242	1.054
0	6			1844.774	1845.307	0.876
0	6			1846.841	1847.374	0.877
0	6			1848.907	1849.44	0.921
0	6			1850.973	1851.507	1.029
0	8			1853.039	1853.572	1.049
0	6			1855.105	1855.638	0.793
1	8			1857.172	1857.705	0.8
0	6			1859.238	1859.771	0.967
1	8			1861.304	1861.838	1.157
0	6			1863.37	1863.903	0.989
0	6			1865.436	1865.969	1.021
0	6			1867.503	1868.036	1.18
0	8			1869.569	1870.102	1.335
0	6			1871.635	1872.168	1.044
0	6			1873.701	1874.234	1.105
0	6			1875.767	1876.301	1.102
0	6			1877.834	1878.367	0.927
1	8			1879.899	1880.432	1.23
0	6			1881.966	1882.499	1.419
1	6			1884.032	1884.565	1.386
0	6			1886.098	1886.632	1.447
0	8			1888.164	1888.697	1.197
0	8			1890.23	1890.763	1.164
0	6			1892.297	1892.83	1.031
0	6			1894.363	1894.896	0.811
0	6			1896.428	1896.962	0.949
1	8			1898.495	1899.028	1.056
0	6			1900.561	1901.094	0.829
1	8			1902.628	1903.161	1.089
1	6			1904.694	1905.227	1.103
0	6			1906.76	1907.293	0.941
1	8			1908.826	1909.359	0.521
0	6			1910.892	1911.426	0.682
0	6			1912.959	1913.492	0.806
1	8			1915.024	1915.557	0.851
0	6			1917.091	1917.624	0.788
1	6			1919.157	1919.69	0.966
0	6			1921.223	1921.757	1.132
0	6			1923.289	1923.822	1
0	6			1925.355	1925.888	1.09
0	8			1927.422	1927.955	1.308
1	8			1929.488	1930.021	1.416
1	8			1931.553	1932.087	1.267
0	6			1933.62	1934.153	0.94
1	6			1935.686	1936.219	0.773
1	8			1937.753	1938.286	0.751
0	6			1939.818	1940.351	0.824
1	8			1941.885	1942.418	0.896
0	6			1943.951	1944.484	0.998
0	6			1946.017	1946.551	0.907
0	6			1948.084	1948.617	0.902
1	8			1950.149	1950.682	0.8
0	6			1952.216	1952.749	0.79
0	6			1954.282	1954.815	0.833
0	8			1956.348	1956.882	0.753
0	6			1958.414	1958.947	0.849
0	6			1960.48	1961.013	0.764
1	8			1962.547	1963.08	0.824
0	6			1964.613	1965.146	0.949
1	6			1966.678	1967.212	1.228
0	6			1968.745	1969.278	1.188
0	6			1970.811	1971.344	0.956
0	6			1972.878	1973.411	0.946
0	6			1974.943	1975.476	0.744
0	6			1977.01	1977.543	0.675
0	6			1979.076	1979.609	0.689
1	8			1981.142	1981.676	0.756
0	6			1983.208	1983.741	0.77
0	6			1985.274	1985.807	0.872
0	6			1987.341	1987.874	0.745
0	6			1989.407	1989.94	0.659
0	6			1991.473	1992.007	0.767
1	8			1993.539	1994.072	0.775
0	6			1995.605	1996.138	0.737
0	8			1997.672	1998.205	0.914
0	6			1999.738	2000.271	0.828
1	6			2001.803	2002.337	0.732
0	6			2003.87	2004.403	0.657
0	8			2005.936	2006.469	0.741
0	6			2008.003	2008.536	0.626
0	6			2010.068	2010.601	0.711
0	8			2012.135	2012.668	0.742
0	6			2014.201	2014.734	0.574
0	6			2016.267	2016.801	0.571
0	6			2018.333	2018.866	0.708
0	6			2020.399	2020.932	0.734
0	6			2022.466	2022.999	1.116
0	6			2024.532	2025.065	1.235
0	6			2026.597	2027.131	1.133
0	6			2028.664	2029.197	1.322
0	6			2030.73	2031.263	1.36
0	6			2032.797	2033.33	1.103
0	6			2034.863	2035.396	0.818
1	8			2036.928	2037.462	1.015
0	6			2038.995	2039.528	0.97
0	6			2041.061	2041.594	0.597
0	6			2043.128	2043.661	0.71
0	6			2045.193	2045.726	0.965
0	6			2047.26	2047.793	0.632
1	8			2049.326	2049.859	0.594
0	6			2051.392	2051.926	0.613
0	6			2053.458	2053.991	1.183
0	8			2055.524	2056.057	0.929
1	6			2057.591	2058.124	1.065
0	8			2059.657	2060.19	1.044
0	6			2061.722	2062.256	0.684
0	6			2063.789	2064.322	0.627
0	6			2065.855	2066.388	0.71
1	8			2067.922	2068.455	0.929
0	6			2069.987	2070.52	0.71
0	6			2072.053	2072.587	0.701
1	8			2074.12	2074.653	0.86
0	6			2076.186	2076.719	0.605
0	6			2078.252	2078.786	0.706
0	6			2080.318	2080.851	0.686
0	6			2082.385	2082.918	0.622
1	8			2084.451	2084.984	0.688
0	6			2086.517	2087.051	0.715
0	6			2088.583	2089.116	0.747
0	6			2090.649	2091.182	0.695
0	6			2092.716	2093.249	1.342
0	6			2094.782	2095.315	0.917
1	8			2096.847	2097.381	0.985
0	6			2098.914	2099.447	0.957
0	6			2100.98	2101.513	0.801
1	6			2103.047	2103.58	0.949
0	6			2105.112	2105.645	0.923
0	6			2107.178	2107.712	0.931
0	6			2109.245	2109.778	1.114
1	6			2111.311	2111.844	0.841
0	6			2113.377	2113.91	0.738
0	6			2115.443	2115.976	0.723
1	6			2117.51	2118.043	1.07
1	8			2119.576	2120.109	1.424
0	6			2121.641	2122.175	1.134
0	6			2123.708	2124.241	1.089
0	6			2125.774	2126.307	1.027
0	6			2127.841	2128.374	1.204
0	8			2129.907	2130.44	0.983
0	6			2131.972	2132.506	0.875
0	6			2134.039	2134.572	0.713
0	6			2136.105	2136.638	0.838
1	8			2138.172	2138.705	1.115
0	8			2140.237	2140.77	0.825
0	8			2142.303	2142.837	1.431
0	6			2144.37	2144.903	1.081
0	8			2146.436	2146.969	1.118
0	6			2148.502	2149.035	0.646
0	6			2150.568	2151.101	0.567
0	6			2152.635	2153.168	0.609
0	6			2154.701	2155.234	0.734
0	6			2156.766	2157.3	0.796
