# Supplementary material for: Does excitatory fronto-extracerebral tDCS lead to improved working memory performance?
Source: F1000Res. 2013 Dec 10;2:219. Originally published 2013 Oct 17. [Version 2] doi: 10.12688/f1000research.2-219.v2 (PMC3869492; doi:10.12688/f1000research.2-219.v2)
Supplement: 3-back scores of participants before, during and after tDCS stimulation to their left dorsolateral prefronatal cortex — Files are named by date, subject code, day and task condition. There are four different conditions: Exposure, Baseline, DCS and Test. Exposure was a brief training on the n-back task. Baseline was a 5 minute period of the 3-back. Exposure and Baseline occurred only on day 1. DCS stands for direct current stimulation and indicates performance of the 3-back (10 minutes) that occurred while participants were stimulated. The test condition (10 minutes of 3-back) occurred post-stimulation. Both DCS and the Test conditions occurred on days 1 and 2. For example: 01-Jan-2012_AA01_1_DCS - indicates the performance during stimulation on day 1 01-Jan-2012_AA01_2_Test - indicates the performance during post-stimulation test phase on day 2 Variables in the files are presented in the following order: shudaprsd = indicates instances where the letter on screen was the same as the letter 3-back (1) or not (0) key_press = the key pressed (6 = F, letter on screen is not the same as 3-back; 8 = h, letter on screen is the same as letter 3-back) instructions = time relative to the start of the file when the instructions appeared on screen fixation = time relative to the start of the file when the first fixation cross appeared on screen letter_onscreen = time relative to the start of the file when the letter appeared on screen stimulus_interval = time relative to the start of the file when the fixation cross disappeared off screen RT = reaction time in seconds from the time stimulus onset to the button press Hits = the amount of correct hits (3-back) CRs = the number of correct rejections FAs = false alarms, pressing the hit button at the wrong occasion Misses = incorrect rejection of hit trial (opposite to false alarm) or = omitted rejection response oh = omitted hit response HR = hit rate calculated as the number of hits per chances FAR = false alarm rate calculated as the number of false alarms per opportunity Z_HR = Z normalised hit rate, where Z is the inverse of the cumulative Gauss [file f1000research-2-3252-s0000.tgz › 20_Sep_2012_EB05_1_Test]

shudaprsd	key_press	instructions	fixation	letter_onscreen	stimulus_interval	RT	Hits	CRs	FAs	Misses	or	oh	HR	FAR	Z_HR	Z_FAR	d
0	0	2488.154	2496.135	2497.669	2498.202	0	22	205	34	38	1	0	0.36667	0.14167	-0.34069	-1.0729	0.73217
0	6			2499.735	2500.268	1.995
0	6			2501.801	2502.334	0.134
1	8			2503.867	2504.4	1.039
0	6			2505.933	2506.467	0.561
1	8			2508	2508.533	1.008
0	6			2510.065	2510.598	0.771
0	8			2512.132	2512.665	0.831
0	6			2514.198	2514.731	0.692
0	6			2516.264	2516.798	0.712
0	8			2518.331	2518.864	0.813
0	6			2520.396	2520.929	0.828
0	6			2522.463	2522.996	0.718
0	6			2524.529	2525.062	0.598
0	8			2526.595	2527.129	0.541
0	6			2528.661	2529.194	1.188
0	6			2530.727	2531.26	1.062
0	6			2532.794	2533.327	0.911
0	6			2534.86	2535.393	0.767
0	6			2536.926	2537.459	0.898
0	8			2538.992	2539.525	0.701
1	6			2541.058	2541.592	0.657
1	6			2543.125	2543.658	0.681
0	6			2545.19	2545.723	0.655
0	6			2547.257	2547.79	0.669
0	6			2549.323	2549.856	0.688
1	6			2551.389	2551.923	1.148
0	6			2553.455	2553.988	0.822
1	6			2555.521	2556.054	0.731
0	8			2557.588	2558.121	0.908
1	6			2559.654	2560.187	0.811
0	6			2561.72	2562.254	0.748
0	8			2563.786	2564.319	0.78
0	6			2565.852	2566.385	0.607
0	6			2567.919	2568.452	0.602
0	6			2569.985	2570.518	0.745
0	8			2572.051	2572.584	0.712
0	6			2574.117	2574.65	0.721
0	6			2576.183	2576.717	0.893
0	6			2578.25	2578.783	0.707
0	6			2580.315	2580.848	0.698
0	6			2582.382	2582.915	0.629
0	6			2584.448	2584.981	1.147
0	6			2586.514	2587.048	1.091
0	6			2588.58	2589.113	1.099
0	6			2590.646	2591.179	1.002
1	8			2592.713	2593.246	1.027
0	6			2594.779	2595.312	0.877
0	8			2596.844	2597.378	1.261
0	6			2598.911	2599.444	1.421
0	6			2600.977	2601.51	1.306
0	6			2603.044	2603.577	1.612
1	6			2605.11	2605.643	1.732
0	6			2607.176	2607.709	1.798
0	6			2609.242	2609.775	1.631
1	6			2611.308	2611.842	1.463
0	6			2613.375	2613.908	0.674
0	8			2615.44	2615.973	1.052
0	6			2617.507	2618.04	0.801
0	6			2619.573	2620.106	0.821
0	6			2621.639	2622.173	0.759
0	8			2623.705	2624.238	1.16
0	6			2625.771	2626.304	0.887
0	6			2627.838	2628.371	1.105
0	6			2629.904	2630.437	0.885
0	6			2631.969	2632.503	0.97
1	6			2634.036	2634.569	1.159
1	6			2636.102	2636.635	1.314
0	6			2638.169	2638.702	1.532
0	6			2640.234	2640.767	1.541
0	8			2642.301	2642.834	1.25
0	6			2644.367	2644.9	1.322
0	6			2646.433	2646.967	1.067
1	8			2648.499	2649.032	0.882
0	6			2650.565	2651.098	0.597
0	8			2652.632	2653.165	0.903
0	6			2654.698	2655.231	0.794
0	6			2656.764	2657.298	0.773
0	6			2658.83	2659.363	0.681
1	8			2660.896	2661.429	0.895
1	6			2662.963	2663.496	1.154
1	6			2665.029	2665.562	1.484
0	6			2667.094	2667.628	1.429
0	6			2669.161	2669.694	1.349
0	8			2671.227	2671.76	1.081
1	6			2673.294	2673.827	0.837
0	6			2675.359	2675.892	0.734
0	6			2677.426	2677.959	0.841
1	6			2679.492	2680.025	1.242
0	8			2681.558	2682.092	0.94
1	6			2683.624	2684.157	1.007
0	6			2685.69	2686.223	0.833
0	6			2687.757	2688.29	0.852
0	8			2689.823	2690.356	0.702
0	6			2691.888	2692.422	0.747
0	6			2693.955	2694.488	0.877
0	6			2696.021	2696.554	0.703
0	6			2698.088	2698.621	1.021
0	6			2700.154	2700.687	0.848
0	6			2702.219	2702.753	1.144
0	6			2704.286	2704.819	1.093
0	6			2706.352	2706.885	0.978
1	8			2708.419	2708.952	1.032
0	6			2710.484	2711.017	0.883
0	6			2712.551	2713.084	0.802
0	6			2714.617	2715.15	0.769
0	6			2716.683	2717.217	0.66
1	6			2718.749	2719.282	0.78
0	6			2720.815	2721.348	0.818
0	6			2722.882	2723.415	0.907
0	8			2724.948	2725.481	0.95
1	6			2727.013	2727.547	0.813
0	6			2729.08	2729.613	0.75
0	8			2731.146	2731.679	0.653
0	6			2733.213	2733.746	0.929
0	6			2735.278	2735.811	0.933
1	6			2737.344	2737.878	0.876
1	8			2739.411	2739.944	1.083
0	6			2741.477	2742.01	1.126
0	6			2743.543	2744.077	1.041
0	6			2745.609	2746.142	0.949
0	6			2747.676	2748.209	0.541
1	6			2749.742	2750.275	0.648
0	6			2751.808	2752.342	0.545
0	6			2753.874	2754.407	0.718
0	6			2755.94	2756.473	1.048
0	6			2758.007	2758.54	1.167
0	6			2760.073	2760.606	1.292
1	8			2762.138	2762.672	1.026
1	6			2764.205	2764.738	0.805
0	6			2766.271	2766.804	0.807
0	6			2768.338	2768.871	0.843
0	6			2770.403	2770.936	0.958
0	6			2772.469	2773.003	1.271
0	8			2774.536	2775.069	1.038
0	6			2776.602	2777.135	0.853
0	6			2778.668	2779.201	0.967
0	6			2780.734	2781.267	0.635
0	6			2782.801	2783.334	0.613
0	6			2784.867	2785.4	0.598
0	6			2786.932	2787.466	1.017
0	6			2788.999	2789.532	0.825
0	6			2791.065	2791.598	0.95
0	6			2793.132	2793.665	0.758
1	8			2795.198	2795.731	0.397
0	6			2797.263	2797.797	0.506
0	6			2799.33	2799.863	0.607
0	6			2801.396	2801.929	0.51
0	6			2803.463	2803.996	0.505
0	6			2805.528	2806.061	0.608
0	6			2807.594	2808.128	0.593
1	8			2809.661	2810.194	0.571
0	6			2811.727	2812.26	0.562
0	6			2813.793	2814.326	0.646
0	6			2815.859	2816.392	0.613
0	6			2817.926	2818.459	0.709
0	6			2819.992	2820.525	0.728
1	6			2822.057	2822.591	0.99
0	6			2824.124	2824.657	1.02
0	6			2826.19	2826.723	0.87
0	6			2828.257	2828.79	1.135
0	6			2830.322	2830.855	0.922
0	6			2832.388	2832.922	0.848
0	6			2834.455	2834.988	0.89
0	6			2836.521	2837.054	1.08
0	6			2838.588	2839.121	1.187
0	8			2840.653	2841.186	0.763
0	6			2842.719	2843.253	0.66
0	6			2844.786	2845.319	0.491
0	6			2846.852	2847.385	0.716
0	8			2848.918	2849.451	1.099
0	6			2850.984	2851.517	1.002
0	6			2853.051	2853.584	1.103
1	6			2855.117	2855.65	0.953
0	8			2857.182	2857.716	0.968
0	6			2859.249	2859.782	0.729
0	6			2861.315	2861.848	0.995
0	6			2863.382	2863.915	1.067
0	6			2865.447	2865.98	0.936
0	6			2867.513	2868.047	0.944
0	6			2869.58	2870.113	1.226
0	6			2871.646	2872.179	0.596
0	6			2873.712	2874.245	0.475
0	6			2875.778	2876.311	0.577
1	6			2877.844	2878.378	0.609
0	6			2879.911	2880.444	0.804
0	6			2881.976	2882.51	0.778
0	6			2884.043	2884.576	0.832
1	8			2886.109	2886.642	1.004
1	6			2888.176	2888.709	0.718
0	6			2890.242	2890.775	0.621
0	8			2892.307	2892.841	0.882
0	8			2894.374	2894.907	0.79
0	6			2896.44	2896.973	0.734
0	6			2898.507	2899.04	0.647
1	6			2900.572	2901.105	0.844
0	6			2902.638	2903.172	0.723
0	6			2904.705	2905.238	0.549
1	6			2906.771	2907.304	0.381
1	6			2908.837	2909.37	0.46
0	6			2910.903	2911.436	0.726
0	8			2912.969	2913.503	0.705
0	6			2915.036	2915.569	1.016
0	6			2917.101	2917.635	0.727
0	6			2919.168	2919.701	0.892
1	8			2921.234	2921.767	1.018
0	6			2923.301	2923.834	0.99
0	6			2925.366	2925.899	0.958
0	6			2927.432	2927.966	0.872
0	6			2929.499	2930.032	0.839
0	6			2931.565	2932.098	0.718
1	8			2933.632	2934.165	0.731
0	6			2935.697	2936.23	0.752
0	6			2937.763	2938.297	0.661
1	6			2939.83	2940.363	0.709
0	6			2941.896	2942.429	0.606
0	8			2943.962	2944.495	1.001
0	6			2946.028	2946.561	1.161
0	8			2948.094	2948.628	1.123
0	6			2950.161	2950.694	0.819
0	6			2952.226	2952.76	0.817
0	8			2954.293	2954.826	0.97
0	6			2956.359	2956.892	0.51
0	6			2958.426	2958.959	0.541
0	6			2960.491	2961.024	0.743
0	8			2962.557	2963.091	1.062
1	8			2964.624	2965.157	0.905
1	6			2966.69	2967.223	0.767
0	6			2968.756	2969.289	0.722
0	6			2970.822	2971.355	0.859
1	8			2972.888	2973.422	0.645
0	6			2974.955	2975.488	0.564
0	6			2977.02	2977.553	0.884
0	6			2979.087	2979.62	1.102
1	6			2981.153	2981.686	0.876
0	6			2983.219	2983.753	0.796
0	6			2985.286	2985.819	0.868
0	6			2987.351	2987.885	0.784
0	6			2989.418	2989.951	0.556
1	8			2991.484	2992.017	0.524
0	6			2993.551	2994.084	0.648
1	6			2995.616	2996.149	0.792
1	6			2997.682	2998.216	0.882
0	6			2999.749	3000.282	0.807
0	6			3001.815	3002.348	0.64
0	6			3003.881	3004.414	1.158
0	6			3005.947	3006.48	1.195
1	6			3008.013	3008.547	1.397
0	6			3010.08	3010.613	1.445
0	8			3012.145	3012.678	0.581
1	8			3014.212	3014.745	0.77
0	6			3016.278	3016.811	0.702
0	6			3018.344	3018.878	0.716
0	8			3020.41	3020.943	0.695
0	6			3022.476	3023.01	0.58
0	6			3024.543	3025.076	0.634
0	6			3026.609	3027.142	0.701
0	8			3028.676	3029.209	0.814
0	6			3030.741	3031.274	0.601
0	6			3032.807	3033.341	0.908
0	8			3034.874	3035.407	0.985
1	6			3036.94	3037.473	1.011
0	6			3039.006	3039.539	1.218
0	6			3041.072	3041.605	1.238
1	8			3043.138	3043.672	1.024
1	6			3045.205	3045.738	0.937
0	6			3047.27	3047.803	0.823
0	6			3049.337	3049.87	0.919
0	6			3051.403	3051.936	1.009
0	6			3053.469	3054.003	1.064
0	6			3055.535	3056.068	1.09
0	6			3057.601	3058.135	1.08
0	6			3059.668	3060.201	0.73
0	6			3061.734	3062.267	0.703
0	6			3063.8	3064.333	1.362
0	6			3065.866	3066.399	0.872
0	8			3067.932	3068.466	0.81
0	6			3069.999	3070.532	1.268
1	6			3072.064	3072.597	0.803
0	6			3074.131	3074.664	0.587
0	6			3076.197	3076.73	0.602
1	6			3078.263	3078.797	0.604
0	6			3080.33	3080.863	0.652
1	6			3082.395	3082.928	0.708
0	6			3084.462	3084.995	0.587
1	8			3086.528	3087.061	0.706
0	6			3088.594	3089.128	0.679
1	6			3090.66	3091.193	0.728
1	8			3092.726	3093.26	0.907
0	6			3094.793	3095.326	0.697
1	8			3096.859	3097.392	0.781
0	6			3098.925	3099.458	0.784
1	8			3100.991	3101.524	0.833
0	6			3103.057	3103.591	0.601
0	8			3105.124	3105.657	0.989
0	6			3107.189	3107.722	0.746
0	6			3109.256	3109.789	0.795
0	6			3111.322	3111.855	0.791
0	6			3113.388	3113.922	0.641
0	6			3115.454	3115.987	0.514
