# Supplementary material for: Does excitatory fronto-extracerebral tDCS lead to improved working memory performance?
Source: F1000Res. 2013 Dec 10;2:219. Originally published 2013 Oct 17. [Version 2] doi: 10.12688/f1000research.2-219.v2 (PMC3869492; doi:10.12688/f1000research.2-219.v2)
Supplement: 3-back scores of participants before, during and after tDCS stimulation to their left dorsolateral prefronatal cortex — Files are named by date, subject code, day and task condition. There are four different conditions: Exposure, Baseline, DCS and Test. Exposure was a brief training on the n-back task. Baseline was a 5 minute period of the 3-back. Exposure and Baseline occurred only on day 1. DCS stands for direct current stimulation and indicates performance of the 3-back (10 minutes) that occurred while participants were stimulated. The test condition (10 minutes of 3-back) occurred post-stimulation. Both DCS and the Test conditions occurred on days 1 and 2. For example: 01-Jan-2012_AA01_1_DCS - indicates the performance during stimulation on day 1 01-Jan-2012_AA01_2_Test - indicates the performance during post-stimulation test phase on day 2 Variables in the files are presented in the following order: shudaprsd = indicates instances where the letter on screen was the same as the letter 3-back (1) or not (0) key_press = the key pressed (6 = F, letter on screen is not the same as 3-back; 8 = h, letter on screen is the same as letter 3-back) instructions = time relative to the start of the file when the instructions appeared on screen fixation = time relative to the start of the file when the first fixation cross appeared on screen letter_onscreen = time relative to the start of the file when the letter appeared on screen stimulus_interval = time relative to the start of the file when the fixation cross disappeared off screen RT = reaction time in seconds from the time stimulus onset to the button press Hits = the amount of correct hits (3-back) CRs = the number of correct rejections FAs = false alarms, pressing the hit button at the wrong occasion Misses = incorrect rejection of hit trial (opposite to false alarm) or = omitted rejection response oh = omitted hit response HR = hit rate calculated as the number of hits per chances FAR = false alarm rate calculated as the number of false alarms per opportunity Z_HR = Z normalised hit rate, where Z is the inverse of the cumulative Gauss [file f1000research-2-3252-s0000.tgz › 20_Sep_2012_MH04_1_baseline]

shudaprsd	key_press	instructions	fixation	letter_onscreen	stimulus_interval	RT	Hits	CRs	FAs	Misses	or	oh	HR	FAR	Z_HR	Z_FAR	d
0	6	769.61	796.17	797.704	798.237	0.296	12	104	16	18	0	0	0.4	0.13333	-0.25335	-1.1108	0.85742
0	6			799.77	800.303	0.31
0	6			801.836	802.37	0.33
0	6			803.902	804.435	0.344
0	6			805.968	806.501	0.762
0	6			808.035	808.568	0.552
0	8			810.101	810.634	1.059
1	6			812.167	812.7	0.774
0	6			814.233	814.766	0.565
1	6			816.299	816.833	0.702
0	6			818.366	818.899	0.71
1	8			820.432	820.965	1.193
0	6			822.498	823.031	1.318
0	6			824.564	825.097	0.74
0	6			826.63	827.164	0.549
0	6			828.697	829.23	0.638
1	8			830.762	831.295	0.712
0	6			832.829	833.362	0.432
0	6			834.895	835.428	1.056
0	6			836.961	837.495	0.449
1	6			839.027	839.561	0.527
0	6			841.093	841.626	0.459
0	6			843.16	843.693	1.105
1	6			845.226	845.759	0.545
1	6			847.292	847.826	0.36
0	6			849.358	849.891	1.212
0	6			851.424	851.958	0.863
0	6			853.491	854.024	0.788
0	8			855.557	856.09	0.855
0	6			857.623	858.156	0.957
0	6			859.689	860.222	0.467
0	6			861.755	862.289	0.616
0	6			863.822	864.355	0.699
1	8			865.888	866.421	0.918
0	6			867.954	868.487	1.114
1	6			870.02	870.553	0.536
1	6			872.086	872.62	0.427
1	6			874.153	874.686	0.71
0	8			876.218	876.751	1.006
0	6			878.285	878.818	1.054
0	6			880.351	880.884	0.418
0	6			882.417	882.951	0.461
0	6			884.484	885.017	0.867
0	6			886.549	887.083	0.601
0	6			888.616	889.149	0.608
1	8			890.682	891.215	0.763
1	6			892.749	893.282	1.209
0	6			894.814	895.347	0.562
0	6			896.88	897.414	0.289
1	8			898.947	899.48	0.566
0	8			901.013	901.546	0.615
1	8			903.079	903.612	0.635
0	6			905.145	905.678	0.421
0	6			907.211	907.745	0.441
1	8			909.278	909.811	0.624
0	6			911.344	911.877	0.743
0	6			913.41	913.943	0.67
0	6			915.476	916.009	0.918
0	6			917.542	918.076	0.868
0	8			919.609	920.142	0.828
0	6			921.674	922.208	1.013
0	6			923.741	924.274	0.44
1	6			925.807	926.34	0.208
0	6			927.874	928.407	0.819
0	6			929.94	930.473	0.341
0	6			932.005	932.539	0.385
0	6			934.072	934.605	0.568
0	6			936.138	936.671	1.074
0	6			938.205	938.738	1.732
0	8			940.27	940.803	1.747
0	6			942.336	942.87	0.437
0	6			944.403	944.936	0.333
0	6			946.469	947.002	0.306
0	6			948.535	949.068	0.548
0	6			950.601	951.134	0.416
0	8			952.667	953.201	0.788
1	6			954.734	955.267	0.642
0	6			956.8	957.333	0.323
0	6			958.866	959.399	0.296
0	6			960.932	961.465	0.661
1	8			962.999	963.532	0.85
0	8			965.065	965.598	1.163
0	6			967.13	967.664	0.411
1	6			969.197	969.73	0.219
0	6			971.263	971.796	0.285
0	8			973.33	973.863	0.955
0	6			975.396	975.929	1.016
1	6			977.461	977.995	0.322
0	6			979.528	980.061	0.335
0	6			981.594	982.127	0.501
0	6			983.661	984.194	1.569
0	8			985.726	986.259	0.524
1	6			987.792	988.326	0.473
0	6			989.859	990.392	0.439
0	6			991.925	992.458	0.623
0	8			993.991	994.524	0.714
0	6			996.057	996.59	0.581
0	6			998.124	998.657	0.243
0	6			1000.19	1000.723	0.374
0	6			1002.256	1002.79	0.687
0	6			1004.322	1004.855	0.508
0	6			1006.388	1006.921	0.785
0	6			1008.455	1008.988	0.336
0	6			1010.521	1011.054	0.344
0	6			1012.586	1013.12	0.441
1	8			1014.653	1015.186	0.823
1	6			1016.719	1017.252	0.491
0	6			1018.786	1019.319	0.311
1	6			1020.852	1021.385	0.255
0	6			1022.917	1023.451	0.604
0	8			1024.984	1025.517	0.687
0	6			1027.05	1027.583	0.725
0	6			1029.117	1029.65	0.28
0	6			1031.182	1031.715	0.308
0	6			1033.249	1033.782	0.491
1	8			1035.315	1035.848	0.78
0	6			1037.381	1037.915	0.736
0	6			1039.447	1039.98	0.603
0	8			1041.513	1042.046	0.717
0	6			1043.58	1044.113	0.513
0	6			1045.646	1046.179	0.457
0	6			1047.712	1048.246	0.319
0	6			1049.778	1050.311	0.245
1	8			1051.844	1052.377	0.353
0	6			1053.911	1054.444	0.471
0	6			1055.977	1056.51	1.23
0	6			1058.042	1058.576	0.987
1	8			1060.109	1060.642	0.49
0	6			1062.175	1062.708	0.569
0	6			1064.242	1064.775	0.57
0	6			1066.308	1066.841	1.299
0	6			1068.374	1068.907	1.049
0	8			1070.44	1070.973	0.442
1	6			1072.506	1073.04	0.925
0	6			1074.573	1075.106	0.446
0	6			1076.638	1077.171	0.514
0	8			1078.705	1079.238	1.482
1	6			1080.771	1081.304	0.98
0	6			1082.837	1083.371	1.205
0	6			1084.903	1085.436	0.71
0	8			1086.969	1087.502	1.116
0	6			1089.036	1089.569	0.526
0	6			1091.102	1091.635	0.382
0	6			1093.168	1093.702	0.701
0	6			1095.234	1095.767	0.867
0	6			1097.3	1097.833	0.272
0	6			1099.367	1099.9	0.273
0	6			1101.433	1101.966	0.469
0	6			1103.499	1104.032	0.336
0	6			1105.565	1106.098	0.673
