# Supplementary material for: Does excitatory fronto-extracerebral tDCS lead to improved working memory performance?
Source: F1000Res. 2013 Dec 10;2:219. Originally published 2013 Oct 17. [Version 2] doi: 10.12688/f1000research.2-219.v2 (PMC3869492; doi:10.12688/f1000research.2-219.v2)
Supplement: 3-back scores of participants before, during and after tDCS stimulation to their left dorsolateral prefronatal cortex — Files are named by date, subject code, day and task condition. There are four different conditions: Exposure, Baseline, DCS and Test. Exposure was a brief training on the n-back task. Baseline was a 5 minute period of the 3-back. Exposure and Baseline occurred only on day 1. DCS stands for direct current stimulation and indicates performance of the 3-back (10 minutes) that occurred while participants were stimulated. The test condition (10 minutes of 3-back) occurred post-stimulation. Both DCS and the Test conditions occurred on days 1 and 2. For example: 01-Jan-2012_AA01_1_DCS - indicates the performance during stimulation on day 1 01-Jan-2012_AA01_2_Test - indicates the performance during post-stimulation test phase on day 2 Variables in the files are presented in the following order: shudaprsd = indicates instances where the letter on screen was the same as the letter 3-back (1) or not (0) key_press = the key pressed (6 = F, letter on screen is not the same as 3-back; 8 = h, letter on screen is the same as letter 3-back) instructions = time relative to the start of the file when the instructions appeared on screen fixation = time relative to the start of the file when the first fixation cross appeared on screen letter_onscreen = time relative to the start of the file when the letter appeared on screen stimulus_interval = time relative to the start of the file when the fixation cross disappeared off screen RT = reaction time in seconds from the time stimulus onset to the button press Hits = the amount of correct hits (3-back) CRs = the number of correct rejections FAs = false alarms, pressing the hit button at the wrong occasion Misses = incorrect rejection of hit trial (opposite to false alarm) or = omitted rejection response oh = omitted hit response HR = hit rate calculated as the number of hits per chances FAR = false alarm rate calculated as the number of false alarms per opportunity Z_HR = Z normalised hit rate, where Z is the inverse of the cumulative Gauss [file f1000research-2-3252-s0000.tgz › 20_Sep_2012_MH04_1_DCS]

shudaprsd	key_press	instructions	fixation	letter_onscreen	stimulus_interval	RT	Hits	CRs	FAs	Misses	or	oh	HR	FAR	Z_HR	Z_FAR	d
0	6	1609.463	1618.928	1620.461	1620.995	0.353	32	214	26	28	0	0	0.53333	0.10833	0.083652	-1.2354	1.3191
0	6			1622.527	1623.06	0.291
0	6			1624.593	1625.126	0.264
0	6			1626.66	1627.193	0.459
0	6			1628.726	1629.259	0.473
0	6			1630.792	1631.325	0.961
0	6			1632.858	1633.391	0.759
0	6			1634.924	1635.458	0.937
0	6			1636.991	1637.524	0.844
1	8			1639.057	1639.589	0.525
0	6			1641.123	1641.656	0.585
0	6			1643.189	1643.722	0.986
0	6			1645.255	1645.789	0.918
1	8			1647.322	1647.855	0.685
1	8			1649.387	1649.92	1.327
0	6			1651.454	1651.987	0.491
0	6			1653.52	1654.053	0.464
1	6			1655.586	1656.12	0.501
0	6			1657.652	1658.185	0.726
0	6			1659.718	1660.251	0.946
0	6			1661.785	1662.318	0.771
1	6			1663.851	1664.384	0.861
0	6			1665.917	1666.451	0.594
0	6			1667.983	1668.516	0.491
0	6			1670.049	1670.583	0.851
0	8			1672.116	1672.649	0.887
0	6			1674.182	1674.715	0.773
0	6			1676.248	1676.781	0.517
0	6			1678.314	1678.847	0.602
0	6			1680.38	1680.914	0.534
1	8			1682.447	1682.98	0.998
0	6			1684.512	1685.045	1.089
1	6			1686.579	1687.112	0.967
0	6			1688.645	1689.178	0.372
0	6			1690.711	1691.245	0.316
0	6			1692.778	1693.31	0.464
0	6			1694.843	1695.376	0.602
0	6			1696.91	1697.443	0.738
0	6			1698.976	1699.509	0.863
1	8			1701.042	1701.576	1.094
0	8			1703.108	1703.641	0.686
0	6			1705.174	1705.708	0.255
0	6			1707.241	1707.774	0.303
0	6			1709.307	1709.84	0.663
0	6			1711.373	1711.906	0.66
0	6			1713.439	1713.972	0.527
0	6			1715.505	1716.039	0.424
0	6			1717.572	1718.105	0.941
0	8			1719.638	1720.17	0.621
0	6			1721.704	1722.237	0.389
0	6			1723.77	1724.303	0.38
0	6			1725.836	1726.37	0.576
0	6			1727.903	1728.436	0.53
0	6			1729.968	1730.501	0.662
0	6			1732.035	1732.568	0.406
0	6			1734.101	1734.634	0.256
0	6			1736.167	1736.701	0.475
0	6			1738.233	1738.766	0.893
0	6			1740.299	1740.833	0.925
0	6			1742.366	1742.899	0.352
0	6			1744.432	1744.965	0.296
0	6			1746.499	1747.032	0.303
0	6			1748.564	1749.097	0.6
0	6			1750.63	1751.164	0.491
0	6			1752.697	1753.23	1.254
1	8			1754.763	1755.296	0.629
1	6			1756.829	1757.362	0.667
0	6			1758.895	1759.428	0.317
0	8			1760.961	1761.495	0.367
0	6			1763.028	1763.561	0.503
0	6			1765.093	1765.626	0.623
1	6			1767.16	1767.693	0.279
0	6			1769.226	1769.759	0.229
0	6			1771.292	1771.826	0.606
0	8			1773.359	1773.891	0.678
0	6			1775.424	1775.958	0.593
0	6			1777.491	1778.024	0.413
0	6			1779.557	1780.09	0.257
1	6			1781.624	1782.157	0.399
0	6			1783.689	1784.222	0.566
0	6			1785.755	1786.289	0.903
0	8			1787.822	1788.355	0.605
0	6			1789.888	1790.421	0.432
0	6			1791.954	1792.487	0.317
0	8			1794.02	1794.553	0.302
0	6			1796.086	1796.62	0.978
0	8			1798.153	1798.686	0.675
0	6			1800.218	1800.751	0.373
0	6			1802.285	1802.818	0.24
0	6			1804.351	1804.884	0.301
0	8			1806.417	1806.951	0.614
0	6			1808.484	1809.017	0.451
0	6			1810.549	1811.083	0.437
0	6			1812.616	1813.149	0.643
0	6			1814.682	1815.215	0.587
1	8			1816.749	1817.282	0.84
0	6			1818.814	1819.347	0.557
1	6			1820.88	1821.414	0.495
0	6			1822.947	1823.48	0.443
0	6			1825.013	1825.546	0.563
1	6			1827.079	1827.612	0.53
1	8			1829.145	1829.678	0.368
0	6			1831.211	1831.745	0.505
0	6			1833.278	1833.811	0.296
1	8			1835.344	1835.877	0.538
0	6			1837.41	1837.943	1.302
0	6			1839.476	1840.009	0.777
0	6			1841.542	1842.076	0.317
1	6			1843.609	1844.142	0.283
0	6			1845.674	1846.208	0.327
0	6			1847.741	1848.274	0.522
0	6			1849.807	1850.34	0.448
0	6			1851.874	1852.407	0.667
0	6			1853.939	1854.472	0.863
1	8			1856.005	1856.539	0.684
0	6			1858.072	1858.605	0.609
0	6			1860.138	1860.671	1.086
0	8			1862.205	1862.738	0.378
0	6			1864.27	1864.803	0.212
0	6			1866.336	1866.87	0.337
1	8			1868.403	1868.936	0.567
0	6			1870.469	1871.002	0.634
1	6			1872.535	1873.068	0.718
0	6			1874.601	1875.134	0.387
0	6			1876.667	1877.201	0.77
0	6			1878.734	1879.267	0.285
0	6			1880.799	1881.333	0.306
0	6			1882.866	1883.399	0.729
0	6			1884.932	1885.465	0.626
0	6			1886.999	1887.532	0.534
1	6			1889.065	1889.598	0.349
1	8			1891.13	1891.664	0.633
1	8			1893.197	1893.73	0.635
0	6			1895.263	1895.796	0.444
0	6			1897.33	1897.863	0.457
0	6			1899.395	1899.928	0.237
0	6			1901.461	1901.995	0.369
1	8			1903.528	1904.061	0.716
0	6			1905.594	1906.127	0.484
1	8			1907.66	1908.193	0.879
0	6			1909.726	1910.259	0.365
0	6			1911.792	1912.326	0.25
0	6			1913.859	1914.392	0.258
0	6			1915.925	1916.458	1.08
1	6			1917.991	1918.524	0.86
0	8			1920.057	1920.59	0.991
1	6			1922.124	1922.657	0.448
0	6			1924.19	1924.723	0.268
0	6			1926.255	1926.789	0.371
0	6			1928.322	1928.855	0.654
0	6			1930.388	1930.921	0.844
0	8			1932.455	1932.988	0.365
0	6			1934.52	1935.053	0.685
0	6			1936.586	1937.12	0.4
0	6			1938.653	1939.186	0.307
0	6			1940.719	1941.252	0.468
0	6			1942.786	1943.319	0.551
0	6			1944.851	1945.384	1.275
0	8			1946.917	1947.451	0.311
0	6			1948.984	1949.517	0.371
0	6			1951.05	1951.583	0.315
0	8			1953.116	1953.649	0.37
0	6			1955.182	1955.715	0.396
0	6			1957.249	1957.782	1.088
0	6			1959.315	1959.848	0.311
1	6			1961.38	1961.914	0.209
0	6			1963.447	1963.98	0.556
0	8			1965.513	1966.046	0.746
0	6			1967.58	1968.113	0.748
0	6			1969.646	1970.179	0.855
0	8			1971.711	1972.245	0.964
1	6			1973.778	1974.311	1.106
0	6			1975.844	1976.377	0.3
1	6			1977.911	1978.444	0.296
0	6			1979.976	1980.509	0.428
0	6			1982.042	1982.576	0.536
0	6			1984.109	1984.642	0.894
0	6			1986.175	1986.708	0.633
0	6			1988.241	1988.774	0.495
1	8			1990.307	1990.84	0.357
1	6			1992.374	1992.907	0.393
0	6			1994.44	1994.973	0.788
1	8			1996.506	1997.039	0.673
0	6			1998.572	1999.105	0.857
0	6			2000.638	2001.171	0.537
0	6			2002.705	2003.238	0.345
0	6			2004.771	2005.304	0.682
0	6			2006.836	2007.37	1.06
0	6			2008.903	2009.436	0.628
0	8			2010.969	2011.502	0.525
1	6			2013.036	2013.569	0.409
0	6			2015.101	2015.634	0.242
1	6			2017.167	2017.701	0.35
1	8			2019.234	2019.767	0.844
0	6			2021.3	2021.833	1.555
1	6			2023.367	2023.9	0.285
0	6			2025.432	2025.965	0.189
0	6			2027.499	2028.032	0.219
0	6			2029.565	2030.098	0.503
0	6			2031.631	2032.165	0.874
0	6			2033.697	2034.23	0.513
0	6			2035.763	2036.296	0.463
0	6			2037.83	2038.363	0.253
1	6			2039.896	2040.429	0.262
0	6			2041.961	2042.495	0.617
1	8			2044.028	2044.561	0.723
0	8			2046.094	2046.627	1.019
0	6			2048.161	2048.694	0.241
0	6			2050.227	2050.76	0.267
0	6			2052.292	2052.826	0.264
1	8			2054.359	2054.892	0.693
0	6			2056.425	2056.958	1.071
0	6			2058.492	2059.025	1.125
0	6			2060.557	2061.09	1.11
0	8			2062.624	2063.157	0.637
0	6			2064.69	2065.223	0.563
0	6			2066.756	2067.29	0.367
1	6			2068.822	2069.355	0.31
1	8			2070.888	2071.421	0.329
0	6			2072.955	2073.488	0.994
0	8			2075.021	2075.554	0.62
1	8			2077.086	2077.62	0.443
0	6			2079.153	2079.686	0.667
0	6			2081.219	2081.752	0.353
0	6			2083.286	2083.819	0.259
0	6			2085.352	2085.885	0.585
1	6			2087.417	2087.951	1.122
0	8			2089.484	2090.017	0.724
0	6			2091.55	2092.083	0.334
0	6			2093.617	2094.15	0.254
0	6			2095.682	2096.215	0.602
0	6			2097.749	2098.282	0.504
1	8			2099.815	2100.348	0.77
0	8			2101.881	2102.415	0.533
0	6			2103.947	2104.48	0.424
0	6			2106.013	2106.546	0.221
1	6			2108.08	2108.613	0.38
0	6			2110.146	2110.679	0.529
0	6			2112.212	2112.746	0.549
0	6			2114.278	2114.811	1.05
1	8			2116.344	2116.877	0.572
0	6			2118.411	2118.944	0.368
0	6			2120.477	2121.01	0.282
0	6			2122.542	2123.076	0.286
0	6			2124.609	2125.142	0.674
1	8			2126.675	2127.208	0.535
0	6			2128.742	2129.275	0.736
0	6			2130.807	2131.34	1.53
0	8			2132.874	2133.407	0.635
0	6			2134.94	2135.473	0.327
0	6			2137.006	2137.54	0.218
0	6			2139.072	2139.606	0.203
0	6			2141.138	2141.671	0.563
1	8			2143.205	2143.738	0.582
0	6			2145.271	2145.804	0.9
1	8			2147.337	2147.871	0.698
0	6			2149.403	2149.936	0.489
0	6			2151.469	2152.002	0.251
1	6			2153.536	2154.069	0.247
0	6			2155.602	2156.135	0.659
0	6			2157.667	2158.201	0.645
0	8			2159.734	2160.267	0.641
0	6			2161.8	2162.333	0.403
0	6			2163.867	2164.4	0.246
0	6			2165.932	2166.466	0.337
0	6			2167.999	2168.532	0.708
0	6			2170.065	2170.598	0.839
0	8			2172.131	2172.665	0.818
0	6			2174.198	2174.731	0.479
0	6			2176.263	2176.796	0.254
0	6			2178.33	2178.863	0.273
0	6			2180.396	2180.929	0.498
0	6			2182.462	2182.996	0.881
0	6			2184.528	2185.061	0.755
0	6			2186.594	2187.127	1.624
0	6			2188.661	2189.194	0.782
1	8			2190.727	2191.26	0.603
1	6			2192.793	2193.327	0.371
0	6			2194.859	2195.392	0.291
0	6			2196.925	2197.458	0.246
0	6			2198.992	2199.525	0.517
1	8			2201.058	2201.591	0.824
1	8			2203.124	2203.657	1.137
0	6			2205.19	2205.723	0.501
0	6			2207.256	2207.79	0.363
0	6			2209.323	2209.856	0.499
0	6			2211.388	2211.921	0.748
0	6			2213.455	2213.988	0.767
0	8			2215.521	2216.054	0.564
0	6			2217.587	2218.121	0.215
1	6			2219.653	2220.186	0.218
0	6			2221.719	2222.252	0.255
0	6			2223.786	2224.319	0.526
1	8			2225.852	2226.385	0.382
0	6			2227.918	2228.452	0.308
1	6			2229.984	2230.517	0.322
0	6			2232.05	2232.583	0.325
1	8			2234.117	2234.65	0.297
0	6			2236.183	2236.716	0.668
0	6			2238.249	2238.782	0.571
