# Supplementary material for: Does excitatory fronto-extracerebral tDCS lead to improved working memory performance?
Source: F1000Res. 2013 Dec 10;2:219. Originally published 2013 Oct 17. [Version 2] doi: 10.12688/f1000research.2-219.v2 (PMC3869492; doi:10.12688/f1000research.2-219.v2)
Supplement: 3-back scores of participants before, during and after tDCS stimulation to their left dorsolateral prefronatal cortex — Files are named by date, subject code, day and task condition. There are four different conditions: Exposure, Baseline, DCS and Test. Exposure was a brief training on the n-back task. Baseline was a 5 minute period of the 3-back. Exposure and Baseline occurred only on day 1. DCS stands for direct current stimulation and indicates performance of the 3-back (10 minutes) that occurred while participants were stimulated. The test condition (10 minutes of 3-back) occurred post-stimulation. Both DCS and the Test conditions occurred on days 1 and 2. For example: 01-Jan-2012_AA01_1_DCS - indicates the performance during stimulation on day 1 01-Jan-2012_AA01_2_Test - indicates the performance during post-stimulation test phase on day 2 Variables in the files are presented in the following order: shudaprsd = indicates instances where the letter on screen was the same as the letter 3-back (1) or not (0) key_press = the key pressed (6 = F, letter on screen is not the same as 3-back; 8 = h, letter on screen is the same as letter 3-back) instructions = time relative to the start of the file when the instructions appeared on screen fixation = time relative to the start of the file when the first fixation cross appeared on screen letter_onscreen = time relative to the start of the file when the letter appeared on screen stimulus_interval = time relative to the start of the file when the fixation cross disappeared off screen RT = reaction time in seconds from the time stimulus onset to the button press Hits = the amount of correct hits (3-back) CRs = the number of correct rejections FAs = false alarms, pressing the hit button at the wrong occasion Misses = incorrect rejection of hit trial (opposite to false alarm) or = omitted rejection response oh = omitted hit response HR = hit rate calculated as the number of hits per chances FAR = false alarm rate calculated as the number of false alarms per opportunity Z_HR = Z normalised hit rate, where Z is the inverse of the cumulative Gauss [file f1000research-2-3252-s0000.tgz › 20_Sep_2012_MH04_1_Test]

shudaprsd	key_press	instructions	fixation	letter_onscreen	stimulus_interval	RT	Hits	CRs	FAs	Misses	or	oh	HR	FAR	Z_HR	Z_FAR	d
0	6	2361.336	2363.169	2364.703	2365.236	0.269	33	214	25	27	1	0	0.55	0.10417	0.12566	-1.2582	1.3838
0	6			2366.769	2367.302	0.26
0	6			2368.834	2369.368	0.281
0	6			2370.901	2371.434	0.423
0	6			2372.967	2373.5	0.454
0	6			2375.034	2375.567	1.012
1	8			2377.099	2377.632	0.647
0	6			2379.166	2379.699	0.46
0	6			2381.232	2381.765	0.557
0	6			2383.298	2383.832	0.6
0	8			2385.364	2385.897	0.637
0	6			2387.43	2387.963	0.335
0	0			2389.497	2390.03	0
0	6			2391.563	2392.096	0.28
1	8			2393.629	2394.163	0.64
0	6			2395.695	2396.228	0.572
0	8			2397.761	2398.294	1.043
0	6			2399.828	2400.361	0.634
0	6			2401.894	2402.427	0.262
0	6			2403.959	2404.493	0.265
0	6			2406.026	2406.559	0.882
0	6			2408.092	2408.625	0.738
0	6			2410.159	2410.692	0.475
0	6			2412.224	2412.757	0.256
0	6			2414.291	2414.824	0.269
0	6			2416.357	2416.89	0.412
0	6			2418.423	2418.957	0.397
0	6			2420.489	2421.022	0.686
0	6			2422.555	2423.088	0.402
0	6			2424.622	2425.155	0.309
0	6			2426.688	2427.221	0.364
0	8			2428.754	2429.288	0.642
1	6			2430.82	2431.353	0.89
1	6			2432.886	2433.419	0.272
0	6			2434.953	2435.486	0.25
0	6			2437.019	2437.552	0.486
0	6			2439.084	2439.618	0.812
1	8			2441.151	2441.684	0.931
0	6			2443.217	2443.75	0.892
0	6			2445.284	2445.817	0.594
0	6			2447.349	2447.882	0.475
0	6			2449.416	2449.949	1.056
0	6			2451.482	2452.015	0.355
0	6			2453.548	2454.082	0.293
0	6			2455.615	2456.147	0.418
0	6			2457.68	2458.213	0.462
0	6			2459.747	2460.28	0.768
1	8			2461.813	2462.346	0.325
1	6			2463.879	2464.413	0.281
1	6			2465.945	2466.478	0.213
0	6			2468.011	2468.544	0.285
0	6			2470.078	2470.611	0.422
1	8			2472.144	2472.677	0.869
0	6			2474.209	2474.743	0.826
0	8			2476.276	2476.809	0.974
0	6			2478.342	2478.875	0.366
0	6			2480.409	2480.942	0.239
0	6			2482.474	2483.007	0.799
0	6			2484.541	2485.074	0.748
0	6			2486.607	2487.14	0.457
1	6			2488.673	2489.207	0.407
0	6			2490.74	2491.273	1.111
0	8			2492.805	2493.338	0.458
0	6			2494.872	2495.405	0.372
1	6			2496.938	2497.471	0.362
0	6			2499.004	2499.538	0.277
1	8			2501.07	2501.603	0.355
0	6			2503.136	2503.669	0.686
0	8			2505.203	2505.736	0.64
0	6			2507.269	2507.802	0.496
0	6			2509.334	2509.868	0.347
0	6			2511.401	2511.934	0.343
0	6			2513.467	2514	0.509
0	6			2515.534	2516.067	0.651
1	8			2517.599	2518.132	0.666
0	6			2519.666	2520.199	0.55
0	8			2521.732	2522.265	0.682
0	6			2523.798	2524.332	0.315
0	6			2525.865	2526.398	0.281
1	6			2527.93	2528.463	0.771
1	8			2529.997	2530.53	0.497
0	6			2532.063	2532.596	0.71
1	8			2534.129	2534.663	0.607
0	8			2536.195	2536.728	0.597
1	6			2538.261	2538.794	0.682
0	6			2540.328	2540.861	0.408
0	6			2542.394	2542.927	0.193
1	6			2544.459	2544.993	0.261
1	8			2546.526	2547.059	0.28
0	6			2548.592	2549.125	0.452
0	8			2550.659	2551.192	0.723
0	6			2552.725	2553.258	0.357
0	6			2554.791	2555.324	0.212
0	6			2556.857	2557.39	0.959
0	8			2558.923	2559.457	1.002
0	6			2560.99	2561.523	0.283
0	6			2563.055	2563.588	0.38
0	6			2565.122	2565.655	0.276
1	6			2567.188	2567.721	0.302
1	8			2569.254	2569.788	0.287
0	6			2571.32	2571.853	0.535
0	6			2573.386	2573.919	0.578
0	8			2575.453	2575.986	0.445
0	6			2577.519	2578.052	0.529
0	6			2579.585	2580.119	0.256
1	6			2581.651	2582.184	0.37
0	6			2583.717	2584.25	0.577
1	8			2585.784	2586.317	0.743
1	6			2587.85	2588.383	0.663
1	6			2589.916	2590.449	1.375
0	6			2591.982	2592.515	0.48
0	6			2594.048	2594.582	0.254
0	6			2596.115	2596.648	0.379
1	8			2598.18	2598.713	0.306
0	6			2600.247	2600.78	0.717
1	6			2602.313	2602.846	1.241
0	6			2604.379	2604.913	0.47
0	6			2606.445	2606.979	0.232
1	6			2608.511	2609.044	0.246
0	6			2610.578	2611.111	0.57
0	6			2612.644	2613.177	0.766
0	6			2614.71	2615.244	1.026
0	6			2616.776	2617.309	1.005
0	6			2618.842	2619.375	0.896
0	6			2620.909	2621.442	0.921
1	8			2622.975	2623.508	0.372
0	6			2625.041	2625.574	0.462
0	6			2627.107	2627.64	0.389
1	6			2629.173	2629.707	0.491
0	6			2631.24	2631.773	0.457
0	6			2633.305	2633.838	0.671
0	6			2635.372	2635.905	1.1
1	8			2637.438	2637.971	0.757
0	6			2639.504	2640.038	0.636
0	6			2641.57	2642.103	0.949
0	6			2643.636	2644.169	0.723
0	8			2645.703	2646.236	0.42
0	6			2647.769	2648.302	0.34
0	6			2649.835	2650.369	0.225
0	6			2651.901	2652.434	0.878
0	6			2653.967	2654.5	0.669
0	6			2656.034	2656.567	0.542
1	6			2658.1	2658.633	0.374
0	6			2660.166	2660.699	0.294
0	6			2662.232	2662.765	0.297
0	6			2664.298	2664.832	0.452
0	6			2666.365	2666.898	0.746
1	8			2668.43	2668.964	0.825
0	6			2670.497	2671.03	0.376
0	6			2672.563	2673.096	0.255
0	6			2674.629	2675.163	0.263
0	6			2676.696	2677.229	0.745
1	8			2678.761	2679.294	0.725
0	8			2680.828	2681.361	0.726
1	6			2682.894	2683.427	0.471
1	6			2684.96	2685.494	0.256
0	6			2687.026	2687.559	0.317
0	6			2689.092	2689.625	0.46
0	6			2691.159	2691.692	0.532
0	6			2693.225	2693.758	0.739
0	6			2695.291	2695.824	0.566
1	8			2697.357	2697.89	0.305
0	6			2699.423	2699.957	0.342
1	6			2701.49	2702.023	0.355
0	6			2703.556	2704.088	0.551
0	6			2705.622	2706.155	0.635
0	8			2707.688	2708.221	0.55
1	8			2709.754	2710.288	0.318
0	6			2711.821	2712.354	0.454
0	6			2713.886	2714.419	0.252
0	6			2715.953	2716.486	0.5
0	6			2718.019	2718.552	0.613
0	6			2720.085	2720.619	0.452
0	6			2722.151	2722.684	0.495
0	6			2724.217	2724.75	0.574
0	6			2726.284	2726.817	0.821
1	8			2728.35	2728.883	0.595
0	6			2730.416	2730.949	0.322
1	8			2732.482	2733.015	0.752
0	8			2734.548	2735.082	0.678
0	6			2736.615	2737.148	0.802
1	6			2738.681	2739.214	0.453
0	6			2740.747	2741.28	0.374
0	6			2742.813	2743.346	0.616
0	6			2744.879	2745.413	0.472
0	8			2746.946	2747.479	0.356
0	6			2749.011	2749.544	0.582
0	6			2751.078	2751.611	0.449
0	6			2753.144	2753.677	0.393
0	6			2755.21	2755.744	0.506
0	6			2757.276	2757.809	0.602
0	6			2759.342	2759.875	1.15
1	8			2761.409	2761.942	0.747
0	8			2763.475	2764.008	0.667
0	6			2765.542	2766.074	0.481
0	6			2767.607	2768.14	0.478
0	6			2769.673	2770.207	0.27
0	6			2771.74	2772.273	0.424
0	6			2773.806	2774.339	0.49
0	8			2775.872	2776.405	1.172
0	6			2777.938	2778.471	0.501
0	6			2780.004	2780.538	0.351
0	6			2782.071	2782.604	0.235
0	6			2784.136	2784.669	0.215
0	6			2786.203	2786.736	0.275
0	6			2788.269	2788.802	0.477
0	6			2790.335	2790.869	0.409
0	6			2792.401	2792.934	0.364
0	6			2794.467	2795	0.49
0	6			2796.534	2797.067	0.842
0	6			2798.6	2799.133	0.23
0	6			2800.667	2801.2	0.208
0	6			2802.732	2803.265	0.269
1	8			2804.798	2805.332	0.354
1	8			2806.865	2807.398	0.361
0	6			2808.931	2809.464	0.393
0	6			2810.997	2811.53	0.729
0	8			2813.063	2813.596	0.339
0	6			2815.129	2815.663	0.412
0	6			2817.196	2817.729	0.307
0	6			2819.261	2819.794	0.545
1	8			2821.328	2821.861	0.517
0	6			2823.394	2823.927	0.619
0	6			2825.46	2825.994	0.51
1	8			2827.526	2828.059	0.372
0	6			2829.592	2830.125	0.193
0	6			2831.659	2832.192	0.253
0	6			2833.725	2834.258	0.237
1	8			2835.792	2836.325	0.315
0	6			2837.857	2838.39	0.535
0	6			2839.923	2840.457	0.303
0	6			2841.99	2842.523	0.281
0	6			2844.056	2844.589	0.465
1	6			2846.122	2846.655	0.497
0	8			2848.188	2848.721	0.745
0	6			2850.254	2850.788	0.431
0	6			2852.321	2852.854	0.239
0	6			2854.386	2854.919	0.53
0	6			2856.453	2856.986	0.238
0	6			2858.519	2859.052	0.475
0	6			2860.585	2861.119	0.524
0	6			2862.651	2863.185	0.456
1	8			2864.717	2865.25	0.476
0	6			2866.784	2867.317	0.512
1	6			2868.85	2869.383	0.233
0	6			2870.917	2871.45	0.299
0	6			2872.982	2873.515	0.572
1	8			2875.048	2875.582	0.375
1	8			2877.115	2877.648	0.676
0	8			2879.181	2879.714	0.485
0	6			2881.247	2881.78	0.405
0	6			2883.313	2883.846	0.231
0	6			2885.379	2885.913	0.251
1	8			2887.446	2887.979	0.264
1	8			2889.511	2890.044	0.379
0	6			2891.578	2892.111	0.433
0	8			2893.644	2894.177	0.617
1	6			2895.71	2896.244	0.743
0	6			2897.777	2898.31	0.24
0	6			2899.842	2900.375	0.232
0	6			2901.909	2902.442	0.479
1	8			2903.975	2904.508	0.464
0	6			2906.042	2906.575	0.477
0	6			2908.107	2908.64	0.363
1	6			2910.173	2910.707	0.231
0	6			2912.24	2912.773	0.402
0	6			2914.306	2914.839	0.44
0	6			2916.372	2916.905	0.301
0	6			2918.438	2918.971	0.269
0	6			2920.504	2921.038	0.247
1	6			2922.571	2923.104	0.261
0	6			2924.637	2925.17	0.45
0	6			2926.703	2927.236	0.816
0	6			2928.769	2929.302	0.695
0	8			2930.835	2931.369	0.446
0	6			2932.902	2933.435	0.488
0	6			2934.967	2935.5	0.251
0	6			2937.034	2937.567	0.235
0	6			2939.1	2939.633	0.39
0	6			2941.167	2941.7	0.579
0	6			2943.232	2943.765	0.564
0	6			2945.298	2945.832	0.256
0	6			2947.365	2947.898	0.392
0	6			2949.431	2949.964	0.442
0	8			2951.497	2952.03	0.538
0	6			2953.563	2954.096	0.218
0	6			2955.629	2956.163	0.279
0	6			2957.696	2958.229	0.251
0	6			2959.761	2960.295	0.776
0	6			2961.828	2962.361	0.572
0	6			2963.894	2964.427	0.439
0	6			2965.96	2966.494	0.26
1	6			2968.027	2968.56	0.285
0	6			2970.092	2970.625	0.599
0	6			2972.159	2972.692	0.436
0	6			2974.225	2974.758	0.462
0	8			2976.292	2976.825	0.528
0	6			2978.357	2978.89	0.467
0	6			2980.423	2980.957	0.938
0	6			2982.49	2983.023	0.529
