# Supplementary material for: Does excitatory fronto-extracerebral tDCS lead to improved working memory performance?
Source: F1000Res. 2013 Dec 10;2:219. Originally published 2013 Oct 17. [Version 2] doi: 10.12688/f1000research.2-219.v2 (PMC3869492; doi:10.12688/f1000research.2-219.v2)
Supplement: 3-back scores of participants before, during and after tDCS stimulation to their left dorsolateral prefronatal cortex — Files are named by date, subject code, day and task condition. There are four different conditions: Exposure, Baseline, DCS and Test. Exposure was a brief training on the n-back task. Baseline was a 5 minute period of the 3-back. Exposure and Baseline occurred only on day 1. DCS stands for direct current stimulation and indicates performance of the 3-back (10 minutes) that occurred while participants were stimulated. The test condition (10 minutes of 3-back) occurred post-stimulation. Both DCS and the Test conditions occurred on days 1 and 2. For example: 01-Jan-2012_AA01_1_DCS - indicates the performance during stimulation on day 1 01-Jan-2012_AA01_2_Test - indicates the performance during post-stimulation test phase on day 2 Variables in the files are presented in the following order: shudaprsd = indicates instances where the letter on screen was the same as the letter 3-back (1) or not (0) key_press = the key pressed (6 = F, letter on screen is not the same as 3-back; 8 = h, letter on screen is the same as letter 3-back) instructions = time relative to the start of the file when the instructions appeared on screen fixation = time relative to the start of the file when the first fixation cross appeared on screen letter_onscreen = time relative to the start of the file when the letter appeared on screen stimulus_interval = time relative to the start of the file when the fixation cross disappeared off screen RT = reaction time in seconds from the time stimulus onset to the button press Hits = the amount of correct hits (3-back) CRs = the number of correct rejections FAs = false alarms, pressing the hit button at the wrong occasion Misses = incorrect rejection of hit trial (opposite to false alarm) or = omitted rejection response oh = omitted hit response HR = hit rate calculated as the number of hits per chances FAR = false alarm rate calculated as the number of false alarms per opportunity Z_HR = Z normalised hit rate, where Z is the inverse of the cumulative Gauss [file f1000research-2-3252-s0000.tgz › 21_Sep_2012_EB05_2_DCS]

shudaprsd	key_press	instructions	fixation	letter_onscreen	stimulus_interval	RT	Hits	CRs	FAs	Misses	or	oh	HR	FAR	Z_HR	Z_FAR	d
0	0	21.676	40.356	41.888	42.421	0	34	193	44	26	3	0	0.56667	0.18333	0.16789	-0.90273	1.0706
0	0			43.955	44.488	0
0	0			46.021	46.554	0
0	6			48.087	48.621	0.505
0	6			50.154	50.687	0.717
0	6			52.219	52.752	0.539
0	8			54.286	54.819	0.88
0	6			56.352	56.885	0.766
1	6			58.418	58.952	1.143
0	6			60.484	61.017	0.876
0	6			62.55	63.083	0.738
0	8			64.617	65.15	1.19
1	6			66.683	67.216	0.718
0	6			68.749	69.283	0.562
0	8			70.815	71.348	1.215
1	8			72.881	73.414	0.426
1	6			74.948	75.481	0.591
1	8			77.014	77.547	0.945
0	6			79.08	79.613	0.836
0	6			81.146	81.679	0.809
0	6			83.212	83.746	1.427
0	6			85.279	85.812	1.259
0	6			87.345	87.878	1.068
0	6			89.411	89.944	0.906
0	6			91.477	92.01	1.143
0	6			93.543	94.077	1.098
0	6			95.61	96.143	0.877
0	6			97.675	98.208	0.88
1	8			99.742	100.275	0.659
1	6			101.808	102.341	0.649
0	6			103.874	104.408	0.751
1	6			105.94	106.473	1.029
0	6			108.006	108.539	0.979
0	6			110.073	110.606	1.033
0	6			112.139	112.672	0.953
1	8			114.205	114.739	1.243
0	6			116.271	116.804	0.911
0	6			118.337	118.871	0.755
0	6			120.404	120.937	0.786
1	8			122.47	123.003	0.882
0	6			124.536	125.069	0.791
0	8			126.602	127.135	1.373
1	6			128.668	129.202	0.801
0	6			130.735	131.268	0.644
0	6			132.801	133.334	0.869
0	8			134.867	135.4	0.813
0	6			136.933	137.466	0.915
0	6			138.999	139.533	0.964
0	6			141.066	141.599	1.071
1	8			143.131	143.664	0.588
0	6			145.198	145.731	0.519
1	6			147.264	147.797	0.539
0	6			149.33	149.864	0.5
0	8			151.397	151.93	0.777
0	6			153.462	153.996	0.874
0	6			155.529	156.062	1.175
0	8			157.595	158.128	0.808
0	6			159.662	160.195	0.751
1	8			161.727	162.26	0.889
0	6			163.793	164.327	0.756
0	6			165.86	166.393	0.412
1	8			167.926	168.459	0.707
0	8			169.993	170.526	1.089
0	8			172.058	172.591	1.058
0	6			174.124	174.658	0.662
0	6			176.191	176.724	1.009
0	6			178.257	178.79	0.906
0	6			180.323	180.856	0.978
1	8			182.389	182.922	1.191
0	6			184.455	184.989	1.211
0	6			186.522	187.055	1.119
0	6			188.587	189.121	1.093
0	6			190.654	191.187	0.421
0	6			192.72	193.253	0.739
0	6			194.787	195.32	1.268
0	6			196.853	197.386	0.936
0	8			198.918	199.452	1.25
0	6			200.985	201.518	0.648
0	6			203.051	203.584	0.697
1	6			205.118	205.651	0.283
1	6			207.184	207.716	1.07
0	8			209.249	209.783	0.892
0	6			211.316	211.849	0.77
1	8			213.382	213.915	1.13
0	6			215.449	215.982	0.598
0	6			217.514	218.047	0.906
0	6			219.58	220.114	0.979
0	6			221.647	222.18	0.828
0	6			223.713	224.246	0.373
0	6			225.779	226.312	1.436
0	6			227.845	228.378	1.392
0	6			229.912	230.445	1.522
0	8			231.978	232.511	1.536
0	8			234.044	234.578	1.656
0	6			236.11	236.643	1.142
0	8			238.176	238.709	1.397
0	6			240.243	240.776	1.035
1	6			242.309	242.842	0.592
0	6			244.374	244.908	0.601
0	8			246.441	246.974	1.007
0	6			248.507	249.04	1.156
0	8			250.574	251.107	1.344
0	6			252.639	253.172	0.979
1	6			254.705	255.239	1.239
1	6			256.772	257.305	1.245
0	6			258.838	259.371	1.061
0	6			260.905	261.438	1.472
0	6			262.97	263.503	1.464
0	6			265.037	265.57	0.997
1	8			267.103	267.636	0.929
0	6			269.169	269.703	0.714
1	6			271.235	271.768	1.109
0	8			273.301	273.834	0.836
0	8			275.368	275.901	0.808
0	6			277.434	277.967	0.928
0	6			279.5	280.034	1.375
1	8			281.566	282.099	1.032
0	6			283.632	284.165	0.917
0	6			285.699	286.232	0.989
0	6			287.765	288.298	0.704
1	8			289.83	290.364	0.69
0	8			291.897	292.43	1.295
0	6			293.963	294.496	1.186
1	6			296.03	296.563	0.935
1	8			298.096	298.629	1.248
0	6			300.162	300.695	0.876
0	8			302.228	302.761	1.276
0	6			304.294	304.828	1.15
1	6			306.361	306.894	0.882
0	8			308.426	308.959	0.99
1	8			310.493	311.026	1.015
0	6			312.559	313.092	1.105
1	6			314.625	315.159	1.084
0	6			316.691	317.225	0.882
0	6			318.757	319.29	1.476
0	6			320.824	321.357	1.36
0	6			322.89	323.423	0.782
1	8			324.956	325.49	0.832
1	8			327.022	327.555	1.016
0	6			329.088	329.621	1.334
0	8			331.155	331.688	1.224
0	6			333.221	333.754	0.945
0	6			335.287	335.82	0.901
0	6			337.353	337.886	1.015
0	8			339.419	339.953	0.859
1	8			341.486	342.019	0.895
0	6			343.551	344.085	0.711
0	6			345.618	346.151	0.771
0	6			347.684	348.217	1.02
0	8			349.75	350.284	0.981
0	6			351.817	352.35	0.9
0	8			353.882	354.415	1.027
1	6			355.949	356.482	0.676
1	8			358.015	358.548	0.761
0	6			360.081	360.615	0.599
0	8			362.147	362.68	0.9
1	6			364.213	364.746	0.867
1	8			366.28	366.813	0.857
0	6			368.346	368.879	0.543
0	6			370.413	370.946	0.738
0	6			372.478	373.011	0.729
0	6			374.544	375.078	0.802
0	6			376.611	377.144	0.792
0	6			378.677	379.21	0.8
0	6			380.743	381.276	0.462
0	8			382.809	383.342	1.098
0	6			384.875	385.409	1.059
1	8			386.942	387.475	0.873
1	8			389.008	389.541	1.127
0	6			391.074	391.607	1.042
0	6			393.14	393.673	0.898
0	6			395.206	395.74	0.812
0	6			397.273	397.806	0.825
0	8			399.338	399.871	0.957
0	6			401.405	401.938	0.8
0	6			403.471	404.004	0.627
1	6			405.538	406.071	1.109
0	6			407.603	408.136	1.218
0	6			409.669	410.203	1.302
0	6			411.736	412.269	0.981
0	6			413.802	414.335	1.616
1	8			415.869	416.402	1.19
0	6			417.934	418.467	0.725
0	6			420	420.534	1.184
0	6			422.067	422.6	1.068
1	8			424.133	424.666	0.86
0	8			426.199	426.732	0.956
0	6			428.265	428.798	0.999
0	6			430.331	430.865	0.996
0	6			432.398	432.931	1.067
0	6			434.464	434.997	1.175
0	6			436.53	437.063	1.054
0	8			438.596	439.129	1.291
1	8			440.663	441.196	1.011
0	6			442.729	443.262	0.879
0	6			444.794	445.328	0.882
0	6			446.861	447.394	0.872
0	6			448.927	449.46	0.751
0	6			450.994	451.527	0.741
0	6			453.059	453.592	0.838
0	8			455.125	455.659	0.881
0	6			457.192	457.725	1.012
0	6			459.258	459.791	0.768
0	6			461.325	461.858	0.804
0	6			463.39	463.923	0.702
0	8			465.456	465.99	1.185
1	8			467.523	468.056	1.181
1	8			469.589	470.122	1.101
0	6			471.655	472.188	0.857
0	6			473.721	474.254	0.936
0	6			475.788	476.321	0.814
0	6			477.854	478.387	0.453
0	6			479.92	480.454	0.795
0	8			481.986	482.519	1.389
0	8			484.052	484.585	1.069
1	6			486.119	486.652	0.719
0	6			488.185	488.718	0.751
0	8			490.25	490.784	0.913
0	6			492.317	492.85	0.697
0	6			494.383	494.916	0.647
0	6			496.45	496.983	0.724
1	8			498.515	499.048	0.909
0	6			500.581	501.115	1.228
0	6			502.648	503.181	1.013
0	6			504.714	505.247	1.208
0	6			506.781	507.314	1.204
0	6			508.846	509.379	1.002
0	8			510.913	511.446	1.29
0	6			512.979	513.512	1.059
0	6			515.045	515.579	0.95
1	8			517.111	517.644	1.039
0	6			519.177	519.71	0.848
0	6			521.244	521.777	1.254
0	6			523.31	523.843	0.882
0	6			525.376	525.91	0.831
0	6			527.442	527.975	0.453
0	6			529.508	530.041	1.598
0	8			531.575	532.108	1.394
0	6			533.641	534.174	0.963
0	6			535.706	536.24	1.16
0	6			537.773	538.306	0.868
1	6			539.839	540.372	0.888
0	6			541.906	542.439	0.948
0	6			543.971	544.504	0.817
0	6			546.038	546.571	0.824
0	6			548.104	548.637	0.721
0	6			550.17	550.704	0.764
0	6			552.237	552.77	0.953
0	6			554.302	554.835	1.103
0	8			556.369	556.902	1.116
0	6			558.435	558.968	1.013
0	6			560.501	561.035	0.816
0	8			562.567	563.1	1.094
1	8			564.633	565.166	1.09
0	6			566.7	567.233	0.798
0	6			568.766	569.299	0.941
0	6			570.832	571.366	0.768
0	6			572.898	573.431	0.507
0	6			574.964	575.497	0.808
1	8			577.031	577.564	0.821
0	6			579.097	579.63	0.806
0	6			581.163	581.696	0.814
1	8			583.229	583.762	1.133
1	6			585.295	585.829	0.578
0	6			587.362	587.895	0.597
0	6			589.427	589.96	1.28
0	6			591.494	592.027	1.036
0	6			593.56	594.093	1.073
0	6			595.626	596.16	0.917
0	6			597.693	598.226	1.317
0	6			599.758	600.291	0.987
0	6			601.825	602.358	1.041
0	6			603.891	604.424	0.791
0	6			605.957	606.491	0.682
0	8			608.023	608.556	0.931
1	8			610.089	610.622	1.062
0	6			612.156	612.689	0.993
0	6			614.222	614.755	0.767
0	6			616.288	616.821	0.962
0	8			618.354	618.887	0.818
0	6			620.42	620.954	0.756
0	6			622.487	623.02	0.869
0	6			624.553	625.086	0.93
0	6			626.619	627.152	0.745
0	6			628.685	629.218	0.759
0	8			630.751	631.285	0.919
1	6			632.818	633.351	1.372
1	6			634.883	635.416	1.287
0	6			636.95	637.483	1.4
0	6			639.016	639.549	1.314
0	8			641.082	641.616	0.754
1	6			643.149	643.682	0.187
0	6			645.214	645.747	0.249
0	8			647.281	647.814	0.503
0	6			649.347	649.88	0.405
1	6			651.413	651.947	0.378
0	6			653.479	654.012	0.246
0	6			655.545	656.079	0.489
0	6			657.612	658.145	0.554
1	8			659.678	660.211	1.371
