# Supplementary material for: Does excitatory fronto-extracerebral tDCS lead to improved working memory performance?
Source: F1000Res. 2013 Dec 10;2:219. Originally published 2013 Oct 17. [Version 2] doi: 10.12688/f1000research.2-219.v2 (PMC3869492; doi:10.12688/f1000research.2-219.v2)
Supplement: 3-back scores of participants before, during and after tDCS stimulation to their left dorsolateral prefronatal cortex — Files are named by date, subject code, day and task condition. There are four different conditions: Exposure, Baseline, DCS and Test. Exposure was a brief training on the n-back task. Baseline was a 5 minute period of the 3-back. Exposure and Baseline occurred only on day 1. DCS stands for direct current stimulation and indicates performance of the 3-back (10 minutes) that occurred while participants were stimulated. The test condition (10 minutes of 3-back) occurred post-stimulation. Both DCS and the Test conditions occurred on days 1 and 2. For example: 01-Jan-2012_AA01_1_DCS - indicates the performance during stimulation on day 1 01-Jan-2012_AA01_2_Test - indicates the performance during post-stimulation test phase on day 2 Variables in the files are presented in the following order: shudaprsd = indicates instances where the letter on screen was the same as the letter 3-back (1) or not (0) key_press = the key pressed (6 = F, letter on screen is not the same as 3-back; 8 = h, letter on screen is the same as letter 3-back) instructions = time relative to the start of the file when the instructions appeared on screen fixation = time relative to the start of the file when the first fixation cross appeared on screen letter_onscreen = time relative to the start of the file when the letter appeared on screen stimulus_interval = time relative to the start of the file when the fixation cross disappeared off screen RT = reaction time in seconds from the time stimulus onset to the button press Hits = the amount of correct hits (3-back) CRs = the number of correct rejections FAs = false alarms, pressing the hit button at the wrong occasion Misses = incorrect rejection of hit trial (opposite to false alarm) or = omitted rejection response oh = omitted hit response HR = hit rate calculated as the number of hits per chances FAR = false alarm rate calculated as the number of false alarms per opportunity Z_HR = Z normalised hit rate, where Z is the inverse of the cumulative Gauss [file f1000research-2-3252-s0000.tgz › 21_Sep_2012_EB05_2_Test]

shudaprsd	key_press	instructions	fixation	letter_onscreen	stimulus_interval	RT	Hits	CRs	FAs	Misses	or	oh	HR	FAR	Z_HR	Z_FAR	d
0	6	730.678	732.894	734.427	734.96	0.444	34	215	24	26	1	0	0.56667	0.1	0.16789	-1.2816	1.4494
0	6			736.494	737.027	0.381
0	6			738.559	739.092	0.467
0	6			740.625	741.159	0.528
0	6			742.692	743.225	0.494
0	6			744.758	745.291	0.643
1	8			746.824	747.357	0.61
0	6			748.89	749.423	0.812
0	6			750.956	751.49	1.019
0	6			753.023	753.556	0.751
0	6			755.089	755.622	0.683
0	6			757.155	757.688	0.609
1	8			759.221	759.754	0.846
0	6			761.288	761.821	1.117
0	6			763.354	763.887	1.271
0	6			765.419	765.953	1.029
0	6			767.486	768.019	0.913
1	6			769.552	770.085	0.851
0	6			771.619	772.152	0.706
1	8			773.684	774.217	1.371
0	8			775.75	776.284	1.133
0	6			777.817	778.35	1.094
0	6			779.883	780.416	0.727
0	6			781.95	782.483	0.623
0	6			784.015	784.548	0.538
0	6			786.081	786.615	0.669
0	6			788.148	788.681	0.835
1	6			790.214	790.747	1.482
0	8			792.28	792.813	1.689
0	8			794.346	794.879	1.229
0	6			796.413	796.946	0.832
0	6			798.479	799.012	0.775
0	6			800.544	801.078	0.632
0	6			802.611	803.144	0.757
0	8			804.677	805.21	0.958
0	6			806.744	807.277	0.731
1	6			808.81	809.343	0.728
0	8			810.875	811.409	0.877
0	6			812.942	813.475	1.219
0	6			815.008	815.541	1.086
0	6			817.075	817.608	0.988
0	6			819.14	819.673	0.833
0	6			821.206	821.74	0.724
0	8			823.273	823.806	0.895
0	6			825.339	825.872	0.751
0	6			827.405	827.938	1.047
0	8			829.471	830.004	1.108
0	6			831.538	832.071	0.746
0	6			833.604	834.137	0.906
0	6			835.67	836.204	0.92
0	6			837.736	838.269	0.876
0	6			839.802	840.335	0.726
1	8			841.869	842.402	1.09
0	6			843.935	844.468	1.38
0	6			846	846.534	1.5
0	6			848.067	848.6	1.566
1	8			850.133	850.666	1.469
0	6			852.2	852.733	1.265
0	6			854.265	854.798	1.192
0	6			856.331	856.865	0.767
0	6			858.398	858.931	0.575
0	8			860.464	860.997	0.982
0	8			862.531	863.064	1.007
0	6			864.596	865.129	0.834
1	8			866.663	867.196	0.964
0	8			868.729	869.262	1.072
0	6			870.795	871.329	0.963
0	6			872.861	873.394	0.889
1	8			874.927	875.46	0.839
1	8			876.994	877.527	1.379
0	6			879.06	879.593	1.206
0	6			881.125	881.659	1.045
0	6			883.192	883.725	1.058
1	8			885.258	885.791	1.348
0	6			887.325	887.858	0.839
0	6			889.391	889.924	0.895
1	8			891.456	891.99	0.869
1	8			893.523	894.056	1.304
0	6			895.589	896.122	0.966
1	8			897.656	898.189	0.88
0	6			899.721	900.254	0.69
0	6			901.788	902.321	0.726
0	6			903.854	904.387	0.541
0	6			905.92	906.454	0.678
0	6			907.987	908.52	0.597
0	6			910.052	910.585	0.542
0	6			912.119	912.652	0.702
0	6			914.185	914.718	0.669
0	6			916.251	916.785	0.613
0	6			918.317	918.85	0.726
0	6			920.383	920.916	1.291
0	6			922.45	922.983	0.865
1	8			924.516	925.049	0.773
1	8			926.581	927.115	0.753
0	6			928.648	929.181	0.643
0	6			930.714	931.247	1.074
0	6			932.781	933.314	0.829
1	8			934.847	935.38	0.749
0	6			936.913	937.446	0.681
0	6			938.979	939.512	0.719
0	6			941.045	941.579	0.68
0	6			943.112	943.645	0.652
0	6			945.177	945.71	0.691
0	6			947.244	947.777	1.014
0	6			949.31	949.843	0.677
0	6			951.376	951.91	0.667
0	6			953.442	953.975	0.605
1	8			955.508	956.041	0.719
0	6			957.575	958.108	0.703
0	0			959.641	960.174	0
1	6			961.707	962.241	0.602
0	6			963.773	964.306	0.669
0	8			965.839	966.372	0.794
0	6			967.906	968.439	0.526
0	6			969.972	970.505	0.692
0	6			972.038	972.571	0.712
0	6			974.104	974.637	0.615
0	6			976.17	976.704	0.518
0	6			978.237	978.77	0.771
1	8			980.302	980.835	0.487
1	6			982.369	982.902	0.413
1	8			984.435	984.968	0.702
0	8			986.501	987.035	0.57
0	6			988.568	989.101	0.7
0	6			990.633	991.166	0.75
1	8			992.7	993.233	1.08
0	6			994.766	995.299	0.59
0	6			996.832	997.366	0.739
1	6			998.898	999.431	1.093
0	6			1000.964	1001.497	0.351
0	8			1003.031	1003.564	0.956
1	8			1005.097	1005.63	1.034
0	6			1007.163	1007.696	0.89
0	6			1009.229	1009.762	1.092
0	6			1011.295	1011.829	0.871
0	6			1013.362	1013.895	0.638
0	6			1015.428	1015.961	0.541
0	6			1017.494	1018.027	0.69
0	6			1019.56	1020.093	0.815
1	8			1021.626	1022.16	0.841
0	6			1023.693	1024.226	0.643
0	6			1025.758	1026.291	0.588
0	6			1027.825	1028.358	0.571
0	6			1029.891	1030.424	0.737
1	8			1031.957	1032.491	0.593
0	6			1034.023	1034.556	0.743
0	6			1036.089	1036.622	0.804
0	6			1038.156	1038.689	0.518
0	6			1040.222	1040.755	0.673
1	8			1042.288	1042.822	1.002
0	6			1044.354	1044.887	0.899
0	6			1046.42	1046.954	0.692
0	8			1048.487	1049.02	0.922
0	6			1050.553	1051.086	0.795
1	8			1052.619	1053.152	0.856
0	6			1054.685	1055.218	0.606
1	6			1056.751	1057.285	0.744
0	6			1058.818	1059.351	0.739
0	6			1060.883	1061.416	0.842
1	6			1062.95	1063.483	1.066
0	8			1065.016	1065.549	0.992
0	6			1067.082	1067.616	1.247
0	6			1069.149	1069.682	1.002
0	6			1071.214	1071.747	0.706
0	6			1073.281	1073.814	1.036
0	6			1075.347	1075.88	0.816
1	6			1077.413	1077.947	0.759
0	6			1079.479	1080.012	0.762
1	8			1081.545	1082.079	0.776
1	6			1083.612	1084.145	0.677
0	6			1085.678	1086.211	0.756
1	6			1087.744	1088.277	0.729
0	8			1089.81	1090.343	0.825
0	6			1091.876	1092.41	1.062
0	6			1093.943	1094.476	0.964
0	6			1096.009	1096.542	0.825
0	6			1098.075	1098.608	0.845
0	6			1100.141	1100.674	0.83
1	8			1102.207	1102.741	0.651
1	6			1104.274	1104.807	0.986
0	6			1106.339	1106.872	0.884
0	8			1108.406	1108.939	1.272
1	8			1110.472	1111.005	1.421
0	6			1112.538	1113.072	1.166
1	8			1114.604	1115.137	1.338
0	6			1116.67	1117.204	1.088
0	6			1118.737	1119.27	0.843
1	8			1120.803	1121.336	0.799
0	6			1122.87	1123.403	0.882
0	6			1124.935	1125.468	1.296
0	6			1127.001	1127.535	1.07
0	8			1129.068	1129.601	1.13
0	6			1131.134	1131.667	0.657
0	6			1133.2	1133.733	1.082
0	6			1135.266	1135.799	0.85
0	6			1137.332	1137.866	0.723
0	6			1139.399	1139.932	0.678
0	6			1141.464	1141.997	1.273
0	8			1143.531	1144.064	1.169
0	6			1145.597	1146.13	0.937
0	6			1147.663	1148.197	0.921
0	6			1149.73	1150.263	1.474
0	8			1151.795	1152.329	1.594
0	6			1153.862	1154.395	1.103
0	6			1155.928	1156.461	1.305
0	6			1157.995	1158.528	0.966
0	6			1160.06	1160.593	0.706
0	6			1162.126	1162.66	0.515
0	6			1164.193	1164.726	0.528
0	6			1166.259	1166.792	0.542
0	6			1168.325	1168.858	1.125
0	6			1170.391	1170.924	0.781
0	6			1172.457	1172.991	0.561
1	6			1174.524	1175.057	0.931
1	6			1176.589	1177.123	1.152
1	6			1178.656	1179.189	1.229
0	6			1180.722	1181.255	1.044
0	6			1182.788	1183.322	1.234
0	6			1184.855	1185.388	1.183
1	8			1186.92	1187.454	1.063
1	6			1188.987	1189.52	1.052
0	6			1191.053	1191.586	0.926
1	6			1193.12	1193.653	0.98
0	6			1195.185	1195.718	0.685
0	6			1197.251	1197.785	0.64
0	6			1199.318	1199.851	0.77
0	6			1201.384	1201.917	0.65
0	8			1203.45	1203.984	1.05
0	6			1205.516	1206.049	0.643
1	6			1207.582	1208.116	1.079
1	6			1209.649	1210.182	1.144
0	6			1211.715	1212.248	1.018
0	6			1213.781	1214.314	0.95
1	8			1215.847	1216.38	1.169
0	6			1217.913	1218.447	0.96
0	6			1219.98	1220.513	0.968
0	6			1222.045	1222.579	1.446
0	6			1224.112	1224.645	1.259
0	6			1226.178	1226.711	1.145
0	6			1228.245	1228.778	0.953
1	6			1230.311	1230.844	0.861
0	6			1232.376	1232.91	0.724
0	6			1234.443	1234.976	0.608
0	6			1236.509	1237.042	0.628
0	6			1238.576	1239.109	0.524
0	6			1240.641	1241.174	1.025
1	6			1242.707	1243.241	0.782
1	6			1244.774	1245.307	1.398
0	6			1246.84	1247.373	0.862
1	8			1248.906	1249.439	0.823
0	8			1250.972	1251.505	0.937
0	8			1253.038	1253.572	1.279
0	6			1255.105	1255.638	0.735
0	6			1257.17	1257.705	0.668
0	6			1259.237	1259.77	0.582
0	6			1261.303	1261.836	0.567
0	6			1263.37	1263.903	0.785
0	6			1265.436	1265.969	1.215
0	6			1267.501	1268.035	1.13
0	6			1269.568	1270.101	0.616
0	6			1271.634	1272.167	0.712
0	6			1273.701	1274.234	0.795
1	6			1275.766	1276.299	0.635
0	8			1277.832	1278.366	0.69
0	6			1279.899	1280.432	0.527
0	6			1281.965	1282.498	0.899
0	6			1284.031	1284.564	0.708
1	6			1286.097	1286.63	0.622
0	6			1288.163	1288.697	0.554
0	6			1290.23	1290.763	0.515
0	6			1292.296	1292.83	0.71
0	6			1294.362	1294.895	0.683
0	6			1296.428	1296.961	0.797
1	6			1298.495	1299.028	0.587
0	6			1300.561	1301.094	0.637
1	6			1302.626	1303.16	0.886
0	6			1304.693	1305.226	0.735
0	6			1306.759	1307.292	0.667
0	6			1308.826	1309.359	0.551
0	6			1310.891	1311.425	0.484
0	6			1312.957	1313.491	0.534
0	6			1315.024	1315.557	0.617
0	6			1317.09	1317.623	0.696
0	6			1319.157	1319.69	0.65
0	6			1321.222	1321.755	0.542
0	6			1323.288	1323.822	0.597
0	6			1325.355	1325.888	0.616
1	8			1327.421	1327.955	0.952
0	6			1329.487	1330.02	0.826
1	8			1331.553	1332.086	0.846
0	6			1333.62	1334.153	0.607
0	6			1335.686	1336.219	0.908
0	6			1337.751	1338.285	0.906
0	6			1339.818	1340.351	0.983
0	6			1341.884	1342.417	0.804
0	6			1343.951	1344.484	0.506
0	6			1346.017	1346.55	0.55
0	6			1348.082	1348.616	0.858
0	6			1350.149	1350.682	0.771
0	6			1352.215	1352.748	0.932
