# Supplementary material for: Does excitatory fronto-extracerebral tDCS lead to improved working memory performance?
Source: F1000Res. 2013 Dec 10;2:219. Originally published 2013 Oct 17. [Version 2] doi: 10.12688/f1000research.2-219.v2 (PMC3869492; doi:10.12688/f1000research.2-219.v2)
Supplement: 3-back scores of participants before, during and after tDCS stimulation to their left dorsolateral prefronatal cortex — Files are named by date, subject code, day and task condition. There are four different conditions: Exposure, Baseline, DCS and Test. Exposure was a brief training on the n-back task. Baseline was a 5 minute period of the 3-back. Exposure and Baseline occurred only on day 1. DCS stands for direct current stimulation and indicates performance of the 3-back (10 minutes) that occurred while participants were stimulated. The test condition (10 minutes of 3-back) occurred post-stimulation. Both DCS and the Test conditions occurred on days 1 and 2. For example: 01-Jan-2012_AA01_1_DCS - indicates the performance during stimulation on day 1 01-Jan-2012_AA01_2_Test - indicates the performance during post-stimulation test phase on day 2 Variables in the files are presented in the following order: shudaprsd = indicates instances where the letter on screen was the same as the letter 3-back (1) or not (0) key_press = the key pressed (6 = F, letter on screen is not the same as 3-back; 8 = h, letter on screen is the same as letter 3-back) instructions = time relative to the start of the file when the instructions appeared on screen fixation = time relative to the start of the file when the first fixation cross appeared on screen letter_onscreen = time relative to the start of the file when the letter appeared on screen stimulus_interval = time relative to the start of the file when the fixation cross disappeared off screen RT = reaction time in seconds from the time stimulus onset to the button press Hits = the amount of correct hits (3-back) CRs = the number of correct rejections FAs = false alarms, pressing the hit button at the wrong occasion Misses = incorrect rejection of hit trial (opposite to false alarm) or = omitted rejection response oh = omitted hit response HR = hit rate calculated as the number of hits per chances FAR = false alarm rate calculated as the number of false alarms per opportunity Z_HR = Z normalised hit rate, where Z is the inverse of the cumulative Gauss [file f1000research-2-3252-s0000.tgz › 21_Sep_2012_MH04_2_DCS]

shudaprsd	key_press	instructions	fixation	letter_onscreen	stimulus_interval	RT	Hits	CRs	FAs	Misses	or	oh	HR	FAR	Z_HR	Z_FAR	d
0	6	16.555	28.052	29.585	30.118	0.292	31	205	35	29	0	0	0.51667	0.14583	0.041789	-1.0545	1.0963
0	6			31.651	32.185	0.277
0	6			33.718	34.251	0.266
0	6			35.783	36.316	0.797
1	8			37.85	38.383	1.109
0	6			39.916	40.449	0.906
0	6			41.983	42.516	0.509
0	6			44.048	44.581	0.489
0	8			46.114	46.648	0.691
0	6			48.181	48.714	0.657
0	6			50.247	50.78	0.278
1	6			52.313	52.846	0.316
0	6			54.379	54.912	0.506
1	8			56.445	56.979	0.702
0	6			58.512	59.045	0.48
0	6			60.578	61.111	0.571
0	8			62.644	63.177	0.637
0	6			64.71	65.243	0.323
0	8			66.776	67.31	0.49
0	6			68.843	69.376	0.309
1	8			70.908	71.441	0.5
0	6			72.975	73.508	0.449
1	6			75.041	75.574	0.41
0	6			77.108	77.641	0.312
0	6			79.173	79.706	0.31
0	6			81.239	81.773	0.529
0	6			83.306	83.839	0.735
0	6			85.372	85.905	0.755
0	6			87.439	87.972	0.868
0	8			89.504	90.037	0.795
0	8			91.57	92.104	0.387
0	6			93.637	94.17	0.383
1	6			95.703	96.236	0.297
1	6			97.769	98.302	0.235
1	8			99.835	100.368	0.349
0	6			101.901	102.435	0.603
0	6			103.968	104.501	0.774
0	6			106.033	106.566	1.141
0	8			108.1	108.633	0.562
0	8			110.166	110.699	0.512
0	8			112.233	112.766	0.542
0	6			114.299	114.832	0.457
1	6			116.364	116.898	0.249
0	6			118.431	118.964	0.216
0	6			120.497	121.03	0.423
0	6			122.564	123.097	0.524
0	6			124.629	125.162	0.973
0	6			126.695	127.229	0.94
0	8			128.762	129.295	0.401
0	6			130.828	131.361	0.492
1	6			132.894	133.427	0.307
0	6			134.96	135.493	0.433
0	6			137.026	137.56	0.517
0	6			139.093	139.626	0.513
0	6			141.159	141.692	1.224
0	6			143.225	143.758	0.804
0	8			145.291	145.824	0.889
0	6			147.358	147.891	0.738
0	6			149.424	149.957	0.476
1	6			151.489	152.023	0.41
0	6			153.556	154.089	0.51
0	6			155.622	156.155	0.841
0	6			157.689	158.222	0.655
1	8			159.754	160.287	0.518
0	6			161.82	162.354	0.473
0	6			163.887	164.42	0.855
0	8			165.953	166.486	0.875
0	8			168.02	168.552	0.566
0	6			170.085	170.618	0.3
1	6			172.151	172.685	0.244
0	6			174.218	174.751	0.356
0	6			176.284	176.817	0.681
0	6			178.35	178.883	0.613
1	6			180.416	180.949	0.498
0	8			182.483	183.016	0.488
0	8			184.549	185.082	0.59
1	6			186.614	187.148	0.505
0	6			188.681	189.214	0.389
0	6			190.747	191.28	0.362
0	6			192.814	193.347	0.499
0	6			194.879	195.412	0.561
0	6			196.945	197.479	0.504
0	6			199.012	199.545	0.681
0	6			201.078	201.611	0.83
0	8			203.145	203.678	0.504
0	6			205.21	205.743	0.401
0	6			207.276	207.81	0.568
1	8			209.343	209.876	0.575
0	6			211.409	211.942	0.46
0	6			213.475	214.008	0.697
1	8			215.541	216.074	0.4
1	6			217.608	218.141	0.384
1	6			219.674	220.207	0.269
0	6			221.739	222.273	0.296
0	6			223.806	224.339	0.643
0	6			225.872	226.405	0.499
0	8			227.939	228.472	0.477
1	6			230.004	230.537	0.797
1	8			232.07	232.604	0.623
1	6			234.137	234.67	0.314
0	6			236.203	236.736	0.293
1	8			238.27	238.803	0.382
1	6			240.335	240.868	0.491
0	6			242.401	242.935	0.746
1	6			244.468	245.001	0.483
0	6			246.534	247.067	0.556
0	6			248.6	249.133	0.81
0	8			250.666	251.199	0.649
1	8			252.733	253.266	0.38
0	6			254.799	255.332	0.594
0	6			256.864	257.398	0.35
0	6			258.931	259.464	0.288
0	6			260.997	261.53	0.466
0	6			263.064	263.597	0.667
0	6			265.13	265.663	0.95
0	8			267.195	267.729	0.491
1	8			269.262	269.795	0.556
0	6			271.328	271.861	0.447
0	6			273.395	273.928	0.461
0	6			275.46	275.993	0.552
0	6			277.526	278.06	0.578
0	6			279.593	280.126	0.515
0	6			281.659	282.192	0.347
1	8			283.725	284.258	0.572
1	8			285.791	286.324	0.762
0	6			287.858	288.391	0.669
1	6			289.924	290.457	0.578
0	6			291.989	292.523	0.564
0	6			294.056	294.589	0.507
0	6			296.122	296.655	0.491
1	8			298.189	298.722	0.663
0	6			300.255	300.788	0.595
0	6			302.32	302.854	0.381
0	6			304.387	304.92	0.64
0	6			306.453	306.986	0.461
0	6			308.52	309.053	0.638
0	6			310.585	311.118	0.829
0	8			312.651	313.185	0.38
0	6			314.718	315.251	0.352
0	6			316.784	317.317	0.337
0	6			318.85	319.383	0.252
0	6			320.916	321.449	0.459
0	6			322.983	323.516	0.525
0	8			325.049	325.582	0.357
0	6			327.114	327.648	0.548
0	8			329.181	329.714	0.456
0	6			331.247	331.78	0.71
1	6			333.314	333.847	0.653
0	6			335.38	335.913	0.731
0	6			337.445	337.979	0.325
0	6			339.512	340.045	0.443
0	6			341.578	342.111	0.463
0	6			343.645	344.178	0.599
0	6			345.71	346.243	0.667
0	6			347.776	348.31	0.869
0	8			349.843	350.376	0.554
0	6			351.909	352.442	0.368
0	6			353.975	354.508	0.306
0	6			356.041	356.574	0.279
1	8			358.108	358.641	0.322
0	6			360.174	360.707	0.412
0	6			362.24	362.773	0.573
0	6			364.306	364.839	0.663
0	8			366.372	366.905	0.56
0	6			368.439	368.972	0.362
0	6			370.505	371.038	0.265
0	6			372.57	373.104	0.256
0	6			374.637	375.17	0.474
1	8			376.703	377.236	0.348
0	6			378.77	379.303	0.671
0	8			380.835	381.368	0.37
0	6			382.901	383.435	0.501
0	6			384.968	385.501	0.473
0	6			387.034	387.567	0.681
0	6			389.1	389.633	0.701
1	8			391.166	391.699	0.522
0	6			393.233	393.766	0.382
0	6			395.299	395.832	0.256
0	6			397.364	397.898	0.488
0	6			399.431	399.964	0.46
0	6			401.497	402.03	0.632
0	6			403.564	404.097	0.692
1	8			405.63	406.163	0.858
0	6			407.695	408.229	0.44
0	6			409.762	410.295	0.353
0	6			411.828	412.361	0.578
0	6			413.895	414.428	0.615
0	6			415.96	416.493	0.636
0	6			418.026	418.56	0.585
1	8			420.093	420.626	0.47
0	6			422.159	422.692	0.636
0	6			424.225	424.758	0.398
1	8			426.291	426.824	0.524
0	8			428.358	428.891	0.384
1	8			430.424	430.957	0.463
0	6			432.489	433.023	0.449
0	6			434.556	435.089	0.321
0	8			436.622	437.155	0.534
0	6			438.689	439.222	0.419
0	8			440.755	441.288	0.673
0	6			442.82	443.354	0.436
0	6			444.887	445.42	0.256
0	6			446.953	447.486	0.363
1	8			449.02	449.553	0.318
0	6			451.085	451.618	0.515
0	6			453.151	453.685	0.675
0	6			455.218	455.751	0.559
0	8			457.284	457.817	0.574
1	6			459.35	459.883	0.541
0	6			461.416	461.949	0.695
0	6			463.483	464.016	0.568
0	6			465.549	466.082	0.465
0	6			467.615	468.148	0.537
0	6			469.681	470.214	0.786
0	6			471.747	472.28	0.589
0	8			473.814	474.347	0.678
0	6			475.88	476.413	0.47
0	8			477.945	478.479	0.62
1	8			480.012	480.545	0.469
0	6			482.078	482.611	0.319
1	8			484.145	484.678	0.355
0	6			486.21	486.743	0.429
0	6			488.276	488.81	0.478
0	6			490.343	490.876	0.233
1	8			492.409	492.942	0.435
0	6			494.475	495.008	0.56
0	6			496.541	497.074	0.481
1	6			498.608	499.141	0.611
0	6			500.674	501.207	0.66
0	6			502.739	503.273	0.511
1	8			504.806	505.339	0.307
0	6			506.872	507.405	0.486
0	6			508.939	509.472	1.155
0	6			511.005	511.538	0.472
1	6			513.07	513.604	0.346
0	6			515.137	515.67	0.476
0	6			517.203	517.736	0.666
0	6			519.27	519.803	0.521
0	8			521.335	521.868	0.495
1	6			523.401	523.935	0.363
0	6			525.468	526.001	0.247
0	6			527.534	528.067	0.279
0	6			529.6	530.133	0.439
0	6			531.666	532.199	0.465
0	6			533.733	534.266	0.378
0	6			535.799	536.332	1.037
0	6			537.865	538.398	0.289
0	6			539.931	540.464	0.233
0	6			541.997	542.53	0.224
0	6			544.064	544.597	0.342
1	6			546.13	546.663	0.497
0	6			548.195	548.729	0.682
1	6			550.262	550.795	0.344
0	6			552.328	552.861	0.434
0	6			554.395	554.928	0.634
0	6			556.46	556.993	0.521
0	6			558.526	559.06	0.359
0	8			560.593	561.126	0.296
0	6			562.659	563.192	0.445
0	6			564.725	565.258	0.476
0	6			566.791	567.324	0.315
0	6			568.858	569.391	0.615
1	6			570.924	571.457	0.529
1	6			572.989	573.523	0.292
0	6			575.056	575.589	0.253
0	6			577.122	577.655	0.437
1	8			579.189	579.722	0.356
0	6			581.255	581.788	0.429
0	6			583.32	583.854	0.455
0	6			585.387	585.92	0.422
1	8			587.453	587.986	0.711
0	6			589.52	590.053	0.367
1	6			591.585	592.118	0.271
0	6			593.651	594.185	0.273
1	8			595.718	596.251	0.386
0	6			597.784	598.317	0.452
0	8			599.85	600.383	0.379
0	6			601.916	602.449	0.58
0	6			603.983	604.516	0.406
0	6			606.049	606.582	0.25
0	6			608.114	608.648	0.505
0	6			610.181	610.714	0.794
0	6			612.247	612.78	0.474
0	8			614.314	614.847	0.475
0	6			616.38	616.913	0.729
0	6			618.445	618.979	0.463
1	8			620.512	621.045	0.318
0	6			622.578	623.111	0.438
1	6			624.645	625.178	0.339
0	6			626.71	627.243	0.46
0	8			628.776	629.31	0.398
0	6			630.843	631.376	0.569
0	6			632.909	633.442	0.314
0	6			634.975	635.508	0.299
0	6			637.041	637.574	0.418
0	6			639.108	639.641	0.443
1	8			641.174	641.707	0.516
1	6			643.239	643.773	0.39
0	6			645.306	645.839	0.333
0	6			647.372	647.905	0.271
