# Supplementary material for: Does excitatory fronto-extracerebral tDCS lead to improved working memory performance?
Source: F1000Res. 2013 Dec 10;2:219. Originally published 2013 Oct 17. [Version 2] doi: 10.12688/f1000research.2-219.v2 (PMC3869492; doi:10.12688/f1000research.2-219.v2)
Supplement: 3-back scores of participants before, during and after tDCS stimulation to their left dorsolateral prefronatal cortex — Files are named by date, subject code, day and task condition. There are four different conditions: Exposure, Baseline, DCS and Test. Exposure was a brief training on the n-back task. Baseline was a 5 minute period of the 3-back. Exposure and Baseline occurred only on day 1. DCS stands for direct current stimulation and indicates performance of the 3-back (10 minutes) that occurred while participants were stimulated. The test condition (10 minutes of 3-back) occurred post-stimulation. Both DCS and the Test conditions occurred on days 1 and 2. For example: 01-Jan-2012_AA01_1_DCS - indicates the performance during stimulation on day 1 01-Jan-2012_AA01_2_Test - indicates the performance during post-stimulation test phase on day 2 Variables in the files are presented in the following order: shudaprsd = indicates instances where the letter on screen was the same as the letter 3-back (1) or not (0) key_press = the key pressed (6 = F, letter on screen is not the same as 3-back; 8 = h, letter on screen is the same as letter 3-back) instructions = time relative to the start of the file when the instructions appeared on screen fixation = time relative to the start of the file when the first fixation cross appeared on screen letter_onscreen = time relative to the start of the file when the letter appeared on screen stimulus_interval = time relative to the start of the file when the fixation cross disappeared off screen RT = reaction time in seconds from the time stimulus onset to the button press Hits = the amount of correct hits (3-back) CRs = the number of correct rejections FAs = false alarms, pressing the hit button at the wrong occasion Misses = incorrect rejection of hit trial (opposite to false alarm) or = omitted rejection response oh = omitted hit response HR = hit rate calculated as the number of hits per chances FAR = false alarm rate calculated as the number of false alarms per opportunity Z_HR = Z normalised hit rate, where Z is the inverse of the cumulative Gauss [file f1000research-2-3252-s0000.tgz › 21_Sep_2012_MH04_2_Test]

shudaprsd	key_press	instructions	fixation	letter_onscreen	stimulus_interval	RT	Hits	CRs	FAs	Misses	or	oh	HR	FAR	Z_HR	Z_FAR	d
0	6	728.27	729.985	731.519	732.052	0.311	35	221	18	25	1	0	0.58333	0.075	0.21043	-1.4395	1.65
0	6			733.585	734.118	0.226
0	6			735.651	736.185	0.263
0	6			737.717	738.25	0.406
0	6			739.783	740.316	0.701
0	6			741.85	742.383	0.486
0	6			743.916	744.449	0.424
0	6			745.982	746.515	0.397
1	8			748.048	748.581	0.47
0	6			750.114	750.648	0.548
1	8			752.181	752.714	0.491
0	6			754.247	754.78	0.482
1	8			756.313	756.846	0.466
0	6			758.379	758.912	0.346
0	6			760.445	760.979	0.43
0	6			762.512	763.045	0.678
0	6			764.577	765.11	0.558
0	6			766.644	767.177	0.383
0	6			768.71	769.243	0.245
0	6			770.776	771.31	0.33
0	6			772.842	773.375	0.432
0	6			774.908	775.441	0.399
0	6			776.975	777.508	0.541
0	8			779.041	779.574	0.619
0	6			781.107	781.64	0.487
0	6			783.173	783.706	0.325
0	6			785.239	785.773	0.404
0	6			787.306	787.839	0.768
1	8			789.371	789.904	0.66
0	6			791.438	791.971	0.539
0	6			793.504	794.037	0.359
1	8			795.57	796.104	0.35
1	8			797.637	798.17	0.41
0	6			799.702	800.235	0.402
0	6			801.769	802.302	0.327
0	6			803.835	804.368	0.505
0	6			805.901	806.435	0.46
0	6			807.967	808.5	0.398
0	6			810.033	810.566	0.5
0	8			812.1	812.633	0.478
0	6			814.166	814.699	1.336
0	6			816.232	816.765	0.284
1	6			818.298	818.831	0.362
0	6			820.364	820.898	0.617
0	6			822.431	822.964	0.395
1	6			824.496	825.029	0.551
0	6			826.563	827.096	0.47
0	0			828.629	829.162	0
0	6			830.695	831.229	0.235
1	6			832.762	833.295	0.213
0	6			834.827	835.36	0.245
0	6			836.894	837.427	0.522
0	6			838.96	839.493	0.437
0	6			841.026	841.56	0.41
0	6			843.092	843.625	0.535
0	6			845.158	845.691	0.532
1	8			847.225	847.758	0.609
0	6			849.291	849.824	0.406
0	6			851.357	851.89	0.415
0	6			853.423	853.956	0.352
0	6			855.489	856.023	0.361
1	6			857.556	858.089	0.514
0	6			859.621	860.154	0.342
0	6			861.688	862.221	0.244
0	6			863.754	864.287	0.305
0	6			865.82	866.354	0.383
0	6			867.887	868.419	0.49
0	6			869.952	870.485	0.488
0	6			872.019	872.552	0.612
0	8			874.085	874.618	0.398
0	6			876.151	876.685	0.464
0	6			878.217	878.75	0.379
1	6			880.283	880.816	0.217
1	6			882.35	882.883	0.248
0	6			884.416	884.949	0.426
0	6			886.482	887.015	0.463
0	6			888.548	889.081	0.542
0	8			890.614	891.148	0.585
0	6			892.681	893.214	0.311
0	6			894.746	895.279	0.233
0	6			896.813	897.346	0.293
0	6			898.879	899.412	0.395
1	8			900.945	901.479	0.45
0	6			903.011	903.544	0.68
0	6			905.077	905.61	0.454
0	6			907.144	907.677	0.38
1	8			909.21	909.743	0.353
0	6			911.276	911.81	0.378
1	8			913.342	913.875	0.369
1	6			915.408	915.941	0.307
0	6			917.475	918.008	0.279
0	6			919.541	920.074	0.41
0	6			921.607	922.14	0.442
0	6			923.673	924.206	0.591
0	8			925.739	926.273	0.628
0	6			927.806	928.339	0.43
0	6			929.871	930.404	0.246
0	6			931.938	932.471	0.265
0	6			934.004	934.537	0.42
1	6			936.07	936.604	0.774
0	6			938.136	938.669	0.513
0	6			940.202	940.735	0.462
0	6			942.269	942.802	0.534
1	8			944.335	944.868	0.636
0	6			946.4	946.934	0.452
0	6			948.467	949	0.26
0	6			950.533	951.066	0.28
0	6			952.6	953.133	0.427
0	8			954.666	955.199	0.547
0	8			956.732	957.265	0.35
0	6			958.798	959.331	0.335
0	6			960.864	961.398	0.39
0	6			962.931	963.464	0.596
0	6			964.996	965.529	0.529
0	8			967.063	967.596	0.742
0	6			969.129	969.662	0.275
0	6			971.195	971.729	0.289
0	6			973.261	973.794	0.339
0	8			975.327	975.86	0.411
1	8			977.394	977.927	0.389
0	6			979.46	979.993	0.374
1	6			981.525	982.059	0.254
0	6			983.592	984.125	0.42
0	6			985.658	986.191	0.393
0	6			987.725	988.258	0.312
1	6			989.791	990.324	0.303
0	6			991.857	992.39	0.434
1	8			993.923	994.456	0.36
0	6			995.989	996.523	0.574
0	6			998.056	998.589	0.452
0	8			1000.121	1000.654	0.414
0	6			1002.188	1002.721	0.316
1	6			1004.254	1004.787	0.318
1	8			1006.32	1006.854	0.362
0	6			1008.386	1008.919	0.663
0	6			1010.452	1010.985	0.566
0	8			1012.519	1013.052	0.602
1	6			1014.585	1015.118	0.376
0	6			1016.65	1017.184	0.327
0	6			1018.717	1019.25	0.281
0	6			1020.783	1021.316	0.518
0	6			1022.85	1023.383	0.748
0	6			1024.915	1025.448	0.492
1	8			1026.982	1027.515	0.482
0	6			1029.048	1029.581	0.291
0	6			1031.114	1031.648	0.388
0	6			1033.181	1033.714	0.647
0	6			1035.246	1035.779	0.392
0	8			1037.313	1037.846	0.406
0	6			1039.379	1039.912	0.413
0	6			1041.445	1041.979	0.229
0	6			1043.511	1044.044	0.213
0	6			1045.577	1046.11	0.351
1	8			1047.644	1048.177	0.381
1	8			1049.71	1050.243	0.53
0	6			1051.775	1052.309	0.405
0	6			1053.842	1054.375	0.394
0	8			1055.908	1056.441	0.637
1	6			1057.975	1058.508	0.287
1	6			1060.04	1060.573	0.214
0	6			1062.107	1062.64	0.479
0	6			1064.173	1064.706	0.546
0	8			1066.239	1066.773	0.367
0	8			1068.306	1068.838	0.28
0	8			1070.371	1070.904	0.36
0	6			1072.438	1072.971	0.25
0	6			1074.504	1075.037	0.305
0	6			1076.57	1077.104	0.295
0	6			1078.636	1079.169	0.813
0	6			1080.702	1081.235	0.417
0	6			1082.769	1083.302	0.583
1	6			1084.835	1085.368	0.55
0	6			1086.9	1087.434	0.553
0	6			1088.967	1089.5	0.467
1	8			1091.033	1091.566	0.405
0	6			1093.1	1093.633	0.33
0	6			1095.165	1095.698	0.275
0	6			1097.232	1097.765	0.247
1	6			1099.298	1099.831	0.395
0	6			1101.364	1101.898	0.451
0	6			1103.43	1103.963	0.482
0	6			1105.496	1106.029	0.455
0	6			1107.563	1108.096	0.492
1	8			1109.629	1110.162	0.424
1	6			1111.695	1112.229	0.455
0	6			1113.761	1114.294	0.411
0	6			1115.827	1116.36	0.232
0	6			1117.894	1118.427	0.315
1	8			1119.96	1120.493	0.411
1	8			1122.025	1122.559	0.467
0	6			1124.092	1124.625	0.404
0	6			1126.158	1126.691	0.418
0	6			1128.225	1128.758	0.373
0	6			1130.29	1130.823	0.47
0	6			1132.357	1132.89	0.512
0	6			1134.423	1134.956	0.374
0	6			1136.489	1137.023	0.447
1	8			1138.555	1139.088	0.484
0	6			1140.621	1141.154	0.469
0	6			1142.688	1143.221	0.505
1	8			1144.754	1145.287	0.596
1	6			1146.82	1147.353	0.352
1	8			1148.886	1149.419	0.36
0	6			1150.952	1151.485	0.45
0	6			1153.019	1153.552	0.253
0	6			1155.085	1155.618	0.378
0	6			1157.15	1157.684	0.692
0	6			1159.217	1159.75	0.348
1	8			1161.283	1161.816	0.438
0	6			1163.35	1163.883	0.638
0	6			1165.415	1165.948	0.419
0	6			1167.482	1168.015	0.456
1	6			1169.548	1170.081	0.364
0	6			1171.614	1172.148	0.495
0	8			1173.68	1174.213	0.439
1	8			1175.746	1176.279	0.629
0	6			1177.813	1178.346	0.461
0	6			1179.879	1180.412	0.34
0	6			1181.944	1182.478	0.66
0	6			1184.011	1184.544	0.696
1	8			1186.077	1186.61	0.288
0	6			1188.144	1188.677	0.53
0	6			1190.21	1190.743	0.48
1	6			1192.275	1192.809	0.389
1	8			1194.342	1194.875	0.601
1	8			1196.408	1196.941	0.457
0	6			1198.475	1199.008	0.371
0	6			1200.54	1201.073	0.673
0	6			1202.607	1203.14	0.458
0	6			1204.673	1205.206	0.419
0	6			1206.739	1207.273	0.445
0	6			1208.805	1209.338	0.435
1	8			1210.871	1211.404	0.309
0	6			1212.938	1213.471	0.451
0	6			1215.004	1215.537	0.271
0	6			1217.069	1217.603	0.257
0	6			1219.136	1219.669	0.382
0	6			1221.202	1221.735	0.384
0	6			1223.269	1223.802	0.585
0	6			1225.334	1225.867	0.5
0	6			1227.4	1227.934	0.286
0	6			1229.467	1230	0.252
0	6			1231.533	1232.066	0.6
0	6			1233.6	1234.133	0.349
0	6			1235.665	1236.198	0.4
0	6			1237.732	1238.265	0.348
0	6			1239.798	1240.331	0.251
1	8			1241.864	1242.398	0.499
0	6			1243.93	1244.463	0.414
1	6			1245.996	1246.529	0.211
0	6			1248.063	1248.596	0.271
1	6			1250.129	1250.662	0.338
0	6			1252.194	1252.728	0.458
0	6			1254.261	1254.794	0.559
0	6			1256.327	1256.86	0.62
1	8			1258.394	1258.927	0.575
0	6			1260.459	1260.992	0.701
0	6			1262.525	1263.059	0.774
0	6			1264.592	1265.125	0.506
0	6			1266.658	1267.191	0.555
1	8			1268.725	1269.257	0.486
0	6			1270.79	1271.323	0.431
0	6			1272.857	1273.39	0.514
0	6			1274.923	1275.456	0.575
1	8			1276.989	1277.523	0.554
0	6			1279.055	1279.588	0.586
0	6			1281.121	1281.654	0.506
0	6			1283.188	1283.721	0.255
0	6			1285.254	1285.787	0.217
0	6			1287.319	1287.853	0.402
0	6			1289.386	1289.919	0.345
0	6			1291.452	1291.985	0.441
0	6			1293.519	1294.052	0.53
0	6			1295.584	1296.117	0.481
0	6			1297.65	1298.184	0.389
0	6			1299.717	1300.25	0.391
0	6			1301.783	1302.316	0.328
0	6			1303.849	1304.382	0.266
0	6			1305.915	1306.448	0.439
1	6			1307.982	1308.515	0.37
0	6			1310.048	1310.581	0.548
1	6			1312.113	1312.647	0.299
0	6			1314.18	1314.713	0.465
0	6			1316.246	1316.779	0.42
0	6			1318.313	1318.846	0.439
0	6			1320.379	1320.912	0.418
0	6			1322.444	1322.978	0.31
0	8			1324.511	1325.044	0.581
0	6			1326.577	1327.11	0.267
1	6			1328.644	1329.177	0.262
0	6			1330.709	1331.242	0.518
0	6			1332.775	1333.309	0.321
1	8			1334.842	1335.375	0.299
0	6			1336.908	1337.441	0.295
0	6			1338.974	1339.507	0.309
0	6			1341.04	1341.573	0.851
0	6			1343.107	1343.64	0.436
0	6			1345.173	1345.706	0.386
0	6			1347.238	1347.772	0.489
0	6			1349.305	1349.838	0.631
