# Supplementary material for: Does excitatory fronto-extracerebral tDCS lead to improved working memory performance?
Source: F1000Res. 2013 Dec 10;2:219. Originally published 2013 Oct 17. [Version 2] doi: 10.12688/f1000research.2-219.v2 (PMC3869492; doi:10.12688/f1000research.2-219.v2)
Supplement: 3-back scores of participants before, during and after tDCS stimulation to their left dorsolateral prefronatal cortex — Files are named by date, subject code, day and task condition. There are four different conditions: Exposure, Baseline, DCS and Test. Exposure was a brief training on the n-back task. Baseline was a 5 minute period of the 3-back. Exposure and Baseline occurred only on day 1. DCS stands for direct current stimulation and indicates performance of the 3-back (10 minutes) that occurred while participants were stimulated. The test condition (10 minutes of 3-back) occurred post-stimulation. Both DCS and the Test conditions occurred on days 1 and 2. For example: 01-Jan-2012_AA01_1_DCS - indicates the performance during stimulation on day 1 01-Jan-2012_AA01_2_Test - indicates the performance during post-stimulation test phase on day 2 Variables in the files are presented in the following order: shudaprsd = indicates instances where the letter on screen was the same as the letter 3-back (1) or not (0) key_press = the key pressed (6 = F, letter on screen is not the same as 3-back; 8 = h, letter on screen is the same as letter 3-back) instructions = time relative to the start of the file when the instructions appeared on screen fixation = time relative to the start of the file when the first fixation cross appeared on screen letter_onscreen = time relative to the start of the file when the letter appeared on screen stimulus_interval = time relative to the start of the file when the fixation cross disappeared off screen RT = reaction time in seconds from the time stimulus onset to the button press Hits = the amount of correct hits (3-back) CRs = the number of correct rejections FAs = false alarms, pressing the hit button at the wrong occasion Misses = incorrect rejection of hit trial (opposite to false alarm) or = omitted rejection response oh = omitted hit response HR = hit rate calculated as the number of hits per chances FAR = false alarm rate calculated as the number of false alarms per opportunity Z_HR = Z normalised hit rate, where Z is the inverse of the cumulative Gauss [file f1000research-2-3252-s0000.tgz › 24_Oct_2012_DC17_1_baseline]

shudaprsd	key_press	instructions	fixation	letter_onscreen	stimulus_interval	RT	Hits	CRs	FAs	Misses	or	oh	HR	FAR	Z_HR	Z_FAR	d
0	6	259.463	282.074	283.607	284.14	0.725	11	107	13	18	0	1	0.36667	0.10833	-0.34069	-1.2354	0.89475
0	6			285.674	286.207	0.357
0	6			287.74	288.273	0.359
1	6			289.805	290.34	0.433
0	6			291.872	292.405	0.587
0	8			293.938	294.471	0.39
0	6			296.005	296.538	0.819
0	6			298.071	298.604	0.37
1	6			300.137	300.67	0.589
1	8			302.203	302.736	0.434
0	6			304.269	304.803	0.752
0	6			306.336	306.869	0.601
0	6			308.401	308.934	0.458
0	6			310.468	311.001	0.465
0	6			312.534	313.067	0.638
0	6			314.6	315.134	0.505
0	6			316.667	317.2	0.682
1	6			318.732	319.265	0.522
0	6			320.799	321.332	0.922
0	6			322.865	323.398	0.813
0	8			324.931	325.465	0.592
0	6			326.997	327.53	0.454
0	6			329.063	329.596	0.245
0	6			331.13	331.663	0.592
0	6			333.196	333.729	0.413
0	6			335.262	335.795	0.632
1	8			337.328	337.861	0.594
0	6			339.394	339.928	0.631
0	6			341.461	341.994	0.468
1	0			343.527	344.06	0
0	6			345.593	346.126	0.831
1	6			347.659	348.192	0.405
1	6			349.725	350.259	0.32
0	6			351.792	352.325	0.895
1	8			353.857	354.39	0.459
0	6			355.924	356.457	1
0	6			357.99	358.523	0.727
0	6			360.056	360.59	0.377
0	6			362.122	362.655	0.397
1	8			364.188	364.721	0.47
0	6			366.255	366.788	0.583
0	6			368.321	368.854	0.702
0	8			370.387	370.921	0.863
1	6			372.453	372.986	0.719
0	6			374.519	375.053	0.352
1	8			376.586	377.119	0.588
0	6			378.652	379.185	0.455
0	6			380.718	381.251	0.727
0	8			382.784	383.317	0.577
0	8			384.85	385.384	0.785
1	6			386.917	387.45	0.382
0	6			388.983	389.516	0.214
0	6			391.049	391.582	0.416
0	6			393.115	393.648	0.857
0	6			395.181	395.715	0.362
1	6			397.248	397.781	0.387
0	8			399.313	399.846	0.273
0	6			401.38	401.913	0.514
1	6			403.446	403.979	0.2
0	6			405.512	406.046	0.232
1	8			407.578	408.111	0.258
1	6			409.644	410.178	0.33
0	6			411.711	412.244	0.22
0	6			413.777	414.31	0.223
1	8			415.844	416.377	0.312
0	6			417.909	418.442	0.298
0	6			419.975	420.509	0.271
0	6			422.042	422.575	0.202
0	6			424.108	424.641	0.468
0	6			426.174	426.707	0.423
0	6			428.24	428.773	0.537
0	6			430.306	430.84	0.264
0	6			432.373	432.906	0.447
0	6			434.438	434.971	0.585
0	6			436.505	437.038	0.264
0	6			438.571	439.104	0.208
0	6			440.637	441.171	0.328
0	6			442.704	443.237	0.434
0	6			444.769	445.303	0.42
0	6			446.836	447.369	0.275
0	6			448.902	449.435	0.301
0	6			450.969	451.502	0.25
0	6			453.034	453.567	0.2
0	6			455.1	455.634	0.208
0	8			457.167	457.7	0.327
0	6			459.233	459.766	0.259
1	6			461.299	461.832	0.273
0	6			463.365	463.898	0.545
1	6			465.431	465.965	0.254
0	6			467.498	468.031	0.443
0	8			469.564	470.097	0.393
0	6			471.63	472.163	0.501
0	6			473.696	474.229	0.192
0	6			475.762	476.296	0.201
0	6			477.829	478.362	0.22
0	8			479.894	480.428	0.358
1	6			481.961	482.494	0.295
0	6			484.027	484.56	0.203
0	6			486.094	486.627	0.222
1	8			488.159	488.692	0.636
0	6			490.225	490.759	0.732
0	6			492.292	492.825	0.241
0	8			494.358	494.891	0.396
0	6			496.425	496.958	0.538
0	6			498.49	499.023	0.348
0	6			500.556	501.09	0.303
0	6			502.623	503.156	0.592
0	6			504.689	505.222	0.717
0	6			506.755	507.288	0.333
0	6			508.821	509.354	0.265
1	6			510.887	511.421	0.396
0	6			512.954	513.487	0.45
0	6			515.019	515.553	0.289
0	6			517.086	517.619	0.232
0	6			519.152	519.685	0.252
0	6			521.219	521.752	0.522
0	6			523.284	523.817	0.403
0	6			525.35	525.884	0.259
0	8			527.417	527.95	0.442
0	6			529.483	530.016	0.363
0	6			531.55	532.083	0.241
1	6			533.615	534.148	0.35
1	8			535.681	536.215	0.493
0	6			537.748	538.281	0.506
1	6			539.814	540.347	0.385
0	6			541.88	542.413	0.247
0	8			543.946	544.479	0.46
0	6			546.012	546.546	0.322
0	6			548.079	548.612	0.218
0	6			550.144	550.678	0.291
0	6			552.211	552.744	0.504
0	6			554.277	554.81	0.354
0	6			556.344	556.877	0.255
0	6			558.41	558.943	0.264
0	6			560.475	561.009	0.572
1	6			562.542	563.075	0.585
0	6			564.608	565.141	0.868
0	6			566.675	567.208	0.659
1	8			568.74	569.273	0.932
0	6			570.806	571.34	0.454
0	6			572.873	573.406	0.654
1	6			574.939	575.472	1.073
0	6			577.005	577.538	0.712
0	6			579.071	579.604	0.855
0	6			581.137	581.671	0.447
0	6			583.204	583.737	0.366
1	8			585.27	585.804	0.538
0	6			587.336	587.869	0.605
0	6			589.402	589.935	0.567
0	8			591.469	592.002	0.627
