# Supplementary material for: Does excitatory fronto-extracerebral tDCS lead to improved working memory performance?
Source: F1000Res. 2013 Dec 10;2:219. Originally published 2013 Oct 17. [Version 2] doi: 10.12688/f1000research.2-219.v2 (PMC3869492; doi:10.12688/f1000research.2-219.v2)
Supplement: 3-back scores of participants before, during and after tDCS stimulation to their left dorsolateral prefronatal cortex — Files are named by date, subject code, day and task condition. There are four different conditions: Exposure, Baseline, DCS and Test. Exposure was a brief training on the n-back task. Baseline was a 5 minute period of the 3-back. Exposure and Baseline occurred only on day 1. DCS stands for direct current stimulation and indicates performance of the 3-back (10 minutes) that occurred while participants were stimulated. The test condition (10 minutes of 3-back) occurred post-stimulation. Both DCS and the Test conditions occurred on days 1 and 2. For example: 01-Jan-2012_AA01_1_DCS - indicates the performance during stimulation on day 1 01-Jan-2012_AA01_2_Test - indicates the performance during post-stimulation test phase on day 2 Variables in the files are presented in the following order: shudaprsd = indicates instances where the letter on screen was the same as the letter 3-back (1) or not (0) key_press = the key pressed (6 = F, letter on screen is not the same as 3-back; 8 = h, letter on screen is the same as letter 3-back) instructions = time relative to the start of the file when the instructions appeared on screen fixation = time relative to the start of the file when the first fixation cross appeared on screen letter_onscreen = time relative to the start of the file when the letter appeared on screen stimulus_interval = time relative to the start of the file when the fixation cross disappeared off screen RT = reaction time in seconds from the time stimulus onset to the button press Hits = the amount of correct hits (3-back) CRs = the number of correct rejections FAs = false alarms, pressing the hit button at the wrong occasion Misses = incorrect rejection of hit trial (opposite to false alarm) or = omitted rejection response oh = omitted hit response HR = hit rate calculated as the number of hits per chances FAR = false alarm rate calculated as the number of false alarms per opportunity Z_HR = Z normalised hit rate, where Z is the inverse of the cumulative Gauss [file f1000research-2-3252-s0000.tgz › 24_Oct_2012_DC17_1_DCS]

shudaprsd	key_press	instructions	fixation	letter_onscreen	stimulus_interval	RT	Hits	CRs	FAs	Misses	or	oh	HR	FAR	Z_HR	Z_FAR	d
0	6	783.623	791.904	793.437	793.971	1.071	30	204	35	30	1	0	0.5	0.14583	0	-1.0545	1.0545
0	6			795.504	796.037	0.34
0	6			797.569	798.102	0.319
0	6			799.636	800.169	0.456
1	6			801.702	802.235	0.212
0	6			803.768	804.302	0.314
0	6			805.834	806.367	0.398
1	6			807.9	808.433	0.653
0	6			809.967	810.5	0.589
0	6			812.033	812.566	0.533
0	6			814.099	814.633	0.594
0	6			816.165	816.698	0.731
1	6			818.231	818.764	0.417
0	6			820.298	820.831	0.36
1	8			822.364	822.897	0.485
0	6			824.429	824.963	0.559
0	6			826.496	827.029	0.496
0	6			828.562	829.096	0.651
1	8			830.629	831.162	0.506
0	6			832.694	833.227	0.62
0	6			834.761	835.294	0.463
0	6			836.827	837.36	0.858
0	6			838.893	839.427	0.779
0	6			840.959	841.492	0.482
0	6			843.025	843.558	0.414
0	6			845.092	845.625	0.861
0	6			847.158	847.691	0.342
0	6			849.224	849.758	0.297
0	6			851.29	851.823	0.259
0	6			853.356	853.889	0.478
0	6			855.423	855.956	0.462
0	6			857.489	858.022	0.382
0	6			859.554	860.088	0.719
0	6			861.621	862.154	0.557
0	6			863.687	864.221	1.438
0	6			865.754	866.287	0.654
0	6			867.819	868.352	0.652
0	6			869.886	870.419	0.377
0	6			871.952	872.485	0.333
0	6			874.018	874.552	0.388
1	6			876.084	876.617	0.303
1	6			878.15	878.683	0.229
0	6			880.217	880.75	0.834
0	8			882.283	882.816	0.654
1	6			884.349	884.883	0.575
0	6			886.415	886.948	0.331
0	6			888.481	889.014	0.228
0	6			890.548	891.081	0.358
1	6			892.614	893.147	0.378
1	6			894.679	895.213	0.375
1	6			896.746	897.279	0.512
1	8			898.812	899.346	0.473
0	6			900.879	901.412	0.369
1	6			902.944	903.477	0.806
1	6			905.011	905.544	0.473
0	8			907.077	907.61	0.587
0	6			909.143	909.677	0.542
0	6			911.209	911.742	0.31
0	6			913.275	913.808	0.336
1	8			915.342	915.875	0.49
0	6			917.408	917.941	0.814
0	6			919.473	920.008	0.478
0	6			921.54	922.073	0.362
0	8			923.606	924.139	0.74
1	6			925.673	926.206	0.436
0	6			927.739	928.272	1.013
0	6			929.804	930.338	0.67
0	6			931.871	932.404	0.373
0	6			933.937	934.471	0.422
0	6			936.004	936.537	0.57
0	6			938.069	938.602	0.556
0	6			940.136	940.669	0.51
0	6			942.202	942.735	0.864
0	6			944.268	944.802	0.439
0	6			946.334	946.867	0.406
0	6			948.4	948.933	0.297
0	6			950.467	951	0.966
0	6			952.533	953.066	0.705
0	6			954.598	955.132	0.685
0	6			956.665	957.198	0.288
1	8			958.731	959.264	0.366
1	6			960.798	961.331	0.339
0	6			962.864	963.397	0.552
0	6			964.929	965.463	0.661
0	8			966.996	967.529	0.656
0	6			969.062	969.596	0.424
0	6			971.129	971.662	0.736
0	6			973.194	973.727	1.179
1	8			975.261	975.794	0.676
0	6			977.327	977.86	1.323
0	6			979.393	979.927	0.751
0	6			981.459	981.992	0.613
0	6			983.525	984.058	0.645
0	6			985.592	986.125	0.535
0	6			987.658	988.191	0.689
0	6			989.723	990.257	0.904
1	8			991.79	992.323	0.759
1	8			993.856	994.389	1.083
0	6			995.923	996.456	0.551
0	8			997.988	998.522	0.854
0	6			1000.054	1000.588	0.581
0	6			1002.121	1002.654	0.348
1	6			1004.187	1004.721	0.35
1	8			1006.254	1006.787	0.656
0	6			1008.319	1008.852	1.228
0	6			1010.386	1010.919	1.663
0	8			1012.452	1012.985	0.733
0	6			1014.518	1015.052	1.96
0	8			1016.584	1017.117	0.703
0	6			1018.65	1019.183	0.811
0	6			1020.717	1021.25	0.677
1	8			1022.783	1023.316	0.328
0	6			1024.848	1025.382	0.513
1	6			1026.915	1027.448	0.877
0	6			1028.981	1029.514	0.693
0	6			1031.048	1031.581	0.413
0	8			1033.113	1033.646	0.679
0	6			1035.179	1035.713	0.588
1	6			1037.246	1037.779	0.461
0	6			1039.312	1039.846	0.416
1	6			1041.379	1041.912	0.383
1	6			1043.444	1043.977	0.45
0	6			1045.511	1046.044	0.499
0	6			1047.577	1048.11	0.489
0	8			1049.643	1050.177	1.107
0	8			1051.709	1052.242	1.109
0	8			1053.775	1054.308	0.479
0	8			1055.842	1056.375	0.421
0	8			1057.908	1058.441	0.324
0	8			1059.973	1060.507	0.21
1	8			1062.04	1062.573	0.282
1	8			1064.106	1064.639	0.8
0	6			1066.173	1066.706	0.374
0	6			1068.238	1068.771	0.254
0	6			1070.304	1070.838	0.374
0	8			1072.371	1072.904	0.644
1	6			1074.437	1074.971	0.875
0	8			1076.503	1077.036	0.778
0	6			1078.569	1079.102	1.05
0	6			1080.636	1081.169	0.436
0	6			1082.702	1083.235	0.638
0	6			1084.768	1085.302	0.64
0	8			1086.834	1087.367	1.556
0	8			1088.9	1089.433	0.826
1	6			1090.967	1091.5	1.144
0	8			1093.033	1093.566	0.859
1	8			1095.098	1095.632	0.705
0	6			1097.165	1097.698	0.794
1	8			1099.231	1099.764	1.183
1	8			1101.298	1101.831	0.51
0	8			1103.363	1103.896	0.385
0	6			1105.429	1105.963	0.704
0	6			1107.496	1108.029	0.465
1	8			1109.562	1110.096	0.86
0	8			1111.628	1112.161	0.622
0	6			1113.694	1114.227	0.8
0	6			1115.761	1116.294	0.819
0	6			1117.827	1118.36	0.593
0	6			1119.892	1120.426	0.496
0	6			1121.959	1122.492	0.779
0	8			1124.025	1124.558	0.969
0	6			1126.092	1126.625	0.461
1	6			1128.158	1128.691	0.41
0	6			1130.223	1130.757	0.455
0	6			1132.29	1132.823	0.989
1	8			1134.356	1134.889	1.8
0	6			1136.423	1136.956	1.028
1	8			1138.488	1139.021	1.365
0	8			1140.554	1141.088	0.659
1	8			1142.621	1143.154	0.889
0	6			1144.687	1145.221	0.528
0	6			1146.753	1147.286	0.419
0	6			1148.819	1149.352	0.515
0	6			1150.886	1151.419	1.055
0	6			1152.952	1153.485	1.333
0	6			1155.017	1155.551	1.84
0	6			1157.084	1157.617	1.209
0	6			1159.15	1159.683	1.1
0	6			1161.217	1161.75	1.183
0	6			1163.282	1163.815	0.812
0	6			1165.348	1165.882	0.644
0	6			1167.415	1167.948	0.587
0	6			1169.481	1170.014	0.378
1	6			1171.548	1172.081	1.329
0	8			1173.613	1174.146	0.57
1	8			1175.679	1176.213	0.813
0	6			1177.746	1178.279	0.463
0	6			1179.812	1180.346	0.735
0	6			1181.878	1182.411	0.69
0	8			1183.944	1184.477	0.786
0	0			1186.011	1186.544	0
0	6			1188.077	1188.61	0.028
0	6			1190.142	1190.676	0.237
0	6			1192.209	1192.742	0.584
0	8			1194.275	1194.808	0.85
0	8			1196.342	1196.875	0.898
0	6			1198.407	1198.94	0.585
1	8			1200.473	1201.007	1.126
0	6			1202.54	1203.073	1.345
0	6			1204.606	1205.139	0.691
0	6			1206.672	1207.205	1.349
0	6			1208.738	1209.271	0.947
1	8			1210.804	1211.338	0.586
0	6			1212.871	1213.404	0.787
0	6			1214.937	1215.471	0.59
0	6			1217.003	1217.536	1.536
0	6			1219.069	1219.602	1.333
0	6			1221.136	1221.669	1.592
0	8			1223.202	1223.735	0.968
0	6			1225.267	1225.801	0.625
0	6			1227.334	1227.867	0.451
0	6			1229.4	1229.933	0.506
1	8			1231.467	1232	0.871
0	6			1233.532	1234.065	1.308
0	6			1235.598	1236.132	0.765
1	6			1237.665	1238.198	1.159
0	8			1239.731	1240.264	1.255
0	6			1241.797	1242.33	0.859
0	6			1243.863	1244.396	0.715
0	6			1245.929	1246.463	0.307
1	8			1247.996	1248.529	0.432
0	6			1250.061	1250.595	1.033
0	6			1252.128	1252.661	0.764
1	8			1254.194	1254.727	0.491
1	6			1256.261	1256.794	0.651
0	6			1258.327	1258.86	0.636
0	6			1260.392	1260.926	0.616
1	8			1262.459	1262.992	0.529
0	6			1264.525	1265.058	0.66
0	6			1266.592	1267.125	0.714
0	6			1268.657	1269.19	0.308
0	6			1270.723	1271.257	0.58
0	6			1272.79	1273.323	0.364
0	6			1274.856	1275.389	0.548
0	6			1276.922	1277.455	0.451
0	6			1278.988	1279.521	0.547
0	8			1281.054	1281.588	0.62
0	6			1283.121	1283.654	0.568
0	6			1285.186	1285.72	0.595
0	6			1287.253	1287.786	0.415
0	6			1289.319	1289.852	0.423
0	6			1291.386	1291.919	0.313
0	6			1293.451	1293.984	0.187
0	6			1295.517	1296.051	0.518
1	6			1297.584	1298.117	0.595
0	6			1299.65	1300.183	0.363
0	6			1301.717	1302.25	1.988
0	6			1303.782	1304.315	0.995
0	6			1305.848	1306.382	0.453
0	6			1307.915	1308.448	0.302
1	6			1309.981	1310.514	0.644
0	6			1312.047	1312.58	0.318
0	6			1314.113	1314.646	0.332
1	8			1316.179	1316.713	0.721
0	6			1318.246	1318.779	1.033
0	8			1320.311	1320.845	0.913
0	6			1322.378	1322.911	0.387
0	6			1324.444	1324.977	0.689
1	6			1326.511	1327.044	1.1
0	6			1328.576	1329.109	0.588
0	6			1330.642	1331.176	0.854
0	6			1332.709	1333.242	1.189
0	6			1334.775	1335.308	0.846
0	6			1336.841	1337.374	1.551
0	6			1338.907	1339.44	1.478
0	8			1340.973	1341.507	0.566
0	6			1343.04	1343.573	0.345
0	6			1345.105	1345.638	0.582
0	6			1347.172	1347.705	0.595
1	8			1349.238	1349.771	0.861
0	6			1351.304	1351.838	0.588
0	6			1353.371	1353.904	0.947
0	6			1355.436	1355.97	0.576
0	6			1357.503	1358.036	0.407
0	6			1359.569	1360.102	0.538
0	6			1361.636	1362.169	0.405
0	6			1363.701	1364.234	0.414
0	6			1365.767	1366.301	0.727
0	6			1367.834	1368.367	0.869
0	6			1369.9	1370.433	0.619
0	6			1371.966	1372.499	0.581
0	6			1374.032	1374.565	0.425
1	6			1376.098	1376.632	0.615
0	8			1378.165	1378.698	0.639
0	6			1380.23	1380.763	0.502
1	6			1382.297	1382.83	0.802
0	6			1384.363	1384.896	0.805
0	8			1386.429	1386.963	0.737
0	6			1388.495	1389.028	1.044
0	6			1390.561	1391.095	0.753
1	8			1392.628	1393.161	0.907
0	6			1394.694	1395.227	0.646
0	6			1396.76	1397.293	0.455
0	6			1398.826	1399.359	0.721
0	8			1400.892	1401.426	0.911
0	6			1402.959	1403.492	0.472
0	6			1405.025	1405.558	0.51
1	6			1407.091	1407.624	0.618
0	6			1409.157	1409.69	0.538
1	8			1411.223	1411.757	0.57
