# Supplementary material for: Does excitatory fronto-extracerebral tDCS lead to improved working memory performance?
Source: F1000Res. 2013 Dec 10;2:219. Originally published 2013 Oct 17. [Version 2] doi: 10.12688/f1000research.2-219.v2 (PMC3869492; doi:10.12688/f1000research.2-219.v2)
Supplement: 3-back scores of participants before, during and after tDCS stimulation to their left dorsolateral prefronatal cortex — Files are named by date, subject code, day and task condition. There are four different conditions: Exposure, Baseline, DCS and Test. Exposure was a brief training on the n-back task. Baseline was a 5 minute period of the 3-back. Exposure and Baseline occurred only on day 1. DCS stands for direct current stimulation and indicates performance of the 3-back (10 minutes) that occurred while participants were stimulated. The test condition (10 minutes of 3-back) occurred post-stimulation. Both DCS and the Test conditions occurred on days 1 and 2. For example: 01-Jan-2012_AA01_1_DCS - indicates the performance during stimulation on day 1 01-Jan-2012_AA01_2_Test - indicates the performance during post-stimulation test phase on day 2 Variables in the files are presented in the following order: shudaprsd = indicates instances where the letter on screen was the same as the letter 3-back (1) or not (0) key_press = the key pressed (6 = F, letter on screen is not the same as 3-back; 8 = h, letter on screen is the same as letter 3-back) instructions = time relative to the start of the file when the instructions appeared on screen fixation = time relative to the start of the file when the first fixation cross appeared on screen letter_onscreen = time relative to the start of the file when the letter appeared on screen stimulus_interval = time relative to the start of the file when the fixation cross disappeared off screen RT = reaction time in seconds from the time stimulus onset to the button press Hits = the amount of correct hits (3-back) CRs = the number of correct rejections FAs = false alarms, pressing the hit button at the wrong occasion Misses = incorrect rejection of hit trial (opposite to false alarm) or = omitted rejection response oh = omitted hit response HR = hit rate calculated as the number of hits per chances FAR = false alarm rate calculated as the number of false alarms per opportunity Z_HR = Z normalised hit rate, where Z is the inverse of the cumulative Gauss [file f1000research-2-3252-s0000.tgz › 24_Oct_2012_DC17_1_Test]

shudaprsd	key_press	instructions	fixation	letter_onscreen	stimulus_interval	RT	Hits	CRs	FAs	Misses	or	oh	HR	FAR	Z_HR	Z_FAR	d
0	6	1494.387	1511.949	1513.482	1514.015	0.809	40	201	37	20	2	0	0.66667	0.15417	0.43073	-1.0187	1.4495
0	6			1515.549	1516.082	0.552
0	6			1517.614	1518.147	0.321
0	6			1519.68	1520.214	0.687
0	6			1521.747	1522.28	0.436
0	6			1523.813	1524.346	0.509
0	0			1525.879	1526.412	0
1	8			1527.945	1528.478	0.022
0	6			1530.012	1530.545	0.849
0	6			1532.078	1532.611	1.156
0	6			1534.143	1534.677	1.394
0	6			1536.21	1536.743	1.061
0	8			1538.276	1538.809	0.958
0	6			1540.343	1540.876	1.27
0	8			1542.409	1542.942	0.798
0	6			1544.474	1545.008	1.534
0	6			1546.541	1547.074	0.838
0	8			1548.607	1549.14	0.658
0	8			1550.674	1551.207	1.14
0	6			1552.739	1553.272	1.735
0	8			1554.805	1555.339	1.369
0	8			1556.872	1557.405	0.995
1	8			1558.938	1559.471	0.599
1	6			1561.004	1561.537	0.941
0	8			1563.07	1563.603	1.184
0	6			1565.137	1565.67	1.138
0	6			1567.203	1567.736	1.07
1	8			1569.268	1569.802	0.488
0	6			1571.335	1571.868	0.882
0	6			1573.401	1573.934	0.55
0	6			1575.468	1576.001	1.073
0	8			1577.533	1578.066	0.865
0	6			1579.599	1580.133	0.709
0	6			1581.666	1582.199	0.553
0	6			1583.732	1584.265	0.531
0	6			1585.798	1586.331	1.26
0	6			1587.864	1588.397	0.747
0	6			1589.93	1590.464	0.656
0	6			1591.997	1592.53	0.61
0	6			1594.062	1594.596	0.895
0	8			1596.129	1596.662	0.761
0	6			1598.195	1598.728	0.67
0	6			1600.262	1600.795	0.648
0	6			1602.328	1602.861	0.539
0	6			1604.393	1604.927	0.525
0	8			1606.46	1606.993	0.626
0	6			1608.526	1609.059	0.628
0	6			1610.593	1611.126	1.397
0	6			1612.658	1613.191	0.615
0	6			1614.724	1615.258	0.676
1	8			1616.791	1617.324	1.006
0	6			1618.857	1619.39	0.668
0	6			1620.923	1621.456	0.436
1	8			1622.989	1623.522	0.292
1	8			1625.055	1625.589	1.613
0	6			1627.122	1627.655	0.706
0	6			1629.187	1629.721	1.588
0	6			1631.254	1631.787	0.711
0	6			1633.32	1633.853	0.555
0	6			1635.387	1635.92	0.375
0	6			1637.452	1637.985	0.905
1	6			1639.518	1640.052	1.722
0	6			1641.585	1642.118	0.968
0	6			1643.651	1644.184	0.577
1	8			1645.717	1646.25	0.832
1	8			1647.783	1648.316	0.904
0	6			1649.849	1650.383	1.082
0	6			1651.916	1652.449	0.568
0	6			1653.982	1654.515	0.524
0	6			1656.048	1656.581	0.848
0	6			1658.114	1658.647	0.622
0	6			1660.18	1660.714	0.876
0	6			1662.247	1662.78	0.708
0	6			1664.312	1664.846	0.471
0	6			1666.379	1666.912	0.461
1	6			1668.445	1668.978	0.908
0	8			1670.512	1671.045	1.22
0	6			1672.577	1673.11	0.638
0	6			1674.643	1675.177	0.904
1	8			1676.71	1677.243	0.594
1	8			1678.776	1679.309	0.913
0	6			1680.842	1681.375	0.904
0	6			1682.908	1683.441	0.865
1	6			1684.974	1685.508	0.387
0	8			1687.041	1687.574	1.478
0	6			1689.106	1689.639	1.417
1	8			1691.173	1691.706	1.635
0	8			1693.239	1693.772	0.87
1	8			1695.305	1695.839	0.656
0	6			1697.371	1697.904	0.6
0	6			1699.437	1699.971	0.45
0	6			1701.504	1702.037	0.744
1	8			1703.57	1704.103	0.588
0	6			1705.636	1706.17	0.631
0	6			1707.702	1708.235	0.394
1	8			1709.768	1710.302	0.566
0	6			1711.835	1712.368	0.872
1	8			1713.901	1714.434	0.792
0	8			1715.967	1716.5	0.918
0	8			1718.033	1718.566	1.09
0	6			1720.099	1720.633	0.858
0	6			1722.166	1722.699	0.648
0	6			1724.231	1724.764	0.523
0	8			1726.298	1726.831	0.852
0	8			1728.364	1728.897	0.919
0	6			1730.43	1730.964	1.361
1	6			1732.496	1733.029	1.094
0	6			1734.562	1735.096	0.955
0	6			1736.629	1737.162	0.558
0	6			1738.695	1739.228	0.748
1	6			1740.761	1741.294	0.493
0	6			1742.827	1743.36	0.284
0	6			1744.893	1745.427	0.644
1	6			1746.96	1747.493	0.358
1	8			1749.025	1749.558	0.326
1	6			1751.092	1751.625	1.201
0	6			1753.158	1753.691	0.57
0	6			1755.224	1755.758	0.561
0	6			1757.29	1757.824	1.442
0	0			1759.356	1759.889	0
0	6			1761.423	1761.956	0.174
0	6			1763.489	1764.022	0.546
0	6			1765.555	1766.089	0.806
0	6			1767.621	1768.154	1.201
0	8			1769.687	1770.221	0.547
0	6			1771.754	1772.287	0.519
0	6			1773.82	1774.353	0.293
0	6			1775.886	1776.419	0.407
0	6			1777.952	1778.485	0.825
0	6			1780.018	1780.552	0.781
1	8			1782.085	1782.618	0.63
0	6			1784.15	1784.683	0.504
1	8			1786.217	1786.75	0.681
0	6			1788.283	1788.816	1.047
1	6			1790.349	1790.883	1.073
0	6			1792.415	1792.948	1.444
0	6			1794.481	1795.014	0.738
0	8			1796.548	1797.081	0.633
0	6			1798.614	1799.147	0.917
0	6			1800.679	1801.213	0.622
0	6			1802.746	1803.279	0.365
0	6			1804.812	1805.346	0.766
0	6			1806.879	1807.412	0.838
0	6			1808.944	1809.477	0.876
0	6			1811.011	1811.544	1.217
0	6			1813.077	1813.61	0.522
0	6			1815.143	1815.677	0.337
1	8			1817.209	1817.742	0.914
0	6			1819.275	1819.808	0.735
1	8			1821.342	1821.875	0.437
0	8			1823.408	1823.941	1.002
0	6			1825.473	1826.008	0.888
0	6			1827.54	1828.073	0.567
0	6			1829.606	1830.139	0.505
0	6			1831.673	1832.206	0.735
0	6			1833.739	1834.272	0.843
1	8			1835.804	1836.338	1.063
1	8			1837.871	1838.404	0.742
0	6			1839.937	1840.471	0.522
0	8			1842.004	1842.537	0.793
0	6			1844.069	1844.602	1.177
1	6			1846.136	1846.669	1.014
0	6			1848.202	1848.735	0.495
0	6			1850.268	1850.802	0.544
1	8			1852.334	1852.867	0.635
0	8			1854.4	1854.933	1.381
0	6			1856.467	1857	0.48
0	6			1858.533	1859.066	0.635
0	6			1860.598	1861.132	0.333
1	8			1862.665	1863.198	0.487
0	6			1864.731	1865.264	0.618
0	6			1866.798	1867.331	1.534
0	8			1868.863	1869.396	0.805
0	8			1870.929	1871.463	0.901
0	6			1872.996	1873.529	0.808
0	6			1875.062	1875.596	1.227
0	6			1877.128	1877.661	0.561
0	6			1879.194	1879.727	0.61
0	6			1881.261	1881.794	0.442
0	6			1883.327	1883.86	1.458
0	6			1885.393	1885.927	0.88
0	6			1887.459	1887.992	1.047
0	8			1889.525	1890.058	0.944
0	6			1891.592	1892.125	0.734
0	8			1893.658	1894.191	0.596
0	8			1895.723	1896.257	1.273
0	6			1897.79	1898.323	0.665
1	6			1899.856	1900.389	0.55
1	6			1901.923	1902.456	0.499
1	8			1903.988	1904.521	0.619
0	6			1906.054	1906.588	0.563
0	8			1908.121	1908.654	0.705
0	8			1910.187	1910.721	0.631
0	8			1912.253	1912.786	0.546
0	6			1914.319	1914.852	0.823
0	8			1916.386	1916.919	0.731
0	6			1918.452	1918.985	0.493
0	6			1920.517	1921.051	1.077
1	8			1922.584	1923.117	0.51
0	8			1924.65	1925.183	0.74
0	6			1926.717	1927.25	0.912
0	6			1928.782	1929.315	0.218
1	6			1930.848	1931.382	0.431
0	6			1932.915	1933.448	0.532
0	6			1934.981	1935.514	0.441
0	6			1937.047	1937.58	0.689
0	6			1939.113	1939.646	0.809
1	8			1941.179	1941.713	0.618
0	6			1943.246	1943.779	0.883
1	8			1945.312	1945.846	1.073
0	6			1947.378	1947.911	1.245
0	6			1949.444	1949.977	0.737
0	8			1951.511	1952.044	0.903
0	8			1953.577	1954.11	0.724
0	6			1955.642	1956.176	1.055
0	6			1957.709	1958.242	1.256
0	6			1959.775	1960.308	0.731
0	6			1961.842	1962.375	0.486
1	8			1963.907	1964.44	0.548
1	8			1965.973	1966.507	0.433
0	6			1968.04	1968.573	0.821
1	8			1970.106	1970.639	1.257
0	6			1972.172	1972.705	0.597
1	8			1974.238	1974.771	0.693
0	6			1976.304	1976.838	0.942
0	6			1978.371	1978.904	1.131
0	6			1980.436	1980.97	1.785
1	8			1982.503	1983.036	0.86
1	6			1984.569	1985.102	1.314
0	6			1986.636	1987.169	0.747
0	6			1988.701	1989.234	0.322
0	6			1990.767	1991.301	0.577
0	6			1992.834	1993.367	1.615
0	6			1994.9	1995.433	1.283
0	6			1996.966	1997.499	0.436
1	6			1999.032	1999.565	0.808
0	8			2001.098	2001.632	1.238
0	6			2003.165	2003.698	0.472
0	6			2005.23	2005.764	0.457
0	6			2007.297	2007.83	0.441
0	6			2009.363	2009.896	0.525
0	6			2011.429	2011.963	0.997
1	6			2013.496	2014.029	0.828
0	8			2015.561	2016.095	0.726
1	6			2017.628	2018.161	0.622
0	6			2019.694	2020.227	0.589
0	6			2021.761	2022.294	0.397
0	6			2023.826	2024.359	0.523
0	6			2025.892	2026.426	0.397
0	6			2027.959	2028.492	0.439
0	6			2030.025	2030.558	0.447
0	6			2032.091	2032.624	0.508
0	6			2034.157	2034.69	0.915
1	8			2036.223	2036.757	0.601
0	6			2038.29	2038.823	0.263
0	6			2040.355	2040.888	0.448
0	6			2042.422	2042.955	0.695
1	8			2044.488	2045.021	0.65
0	6			2046.554	2047.088	0.506
0	6			2048.62	2049.153	0.286
1	8			2050.686	2051.22	0.617
1	8			2052.753	2053.286	0.594
0	6			2054.819	2055.352	0.427
1	8			2056.885	2057.418	0.974
0	6			2058.951	2059.484	0.766
0	6			2061.017	2061.551	0.439
1	6			2063.084	2063.617	0.506
0	6			2065.15	2065.683	0.66
0	6			2067.216	2067.749	0.55
0	6			2069.282	2069.815	0.355
0	6			2071.348	2071.882	0.58
0	6			2073.415	2073.948	0.733
0	6			2075.48	2076.013	0.455
0	6			2077.547	2078.08	0.48
0	6			2079.613	2080.146	0.658
0	6			2081.679	2082.213	0.52
0	6			2083.745	2084.278	0.644
0	6			2085.811	2086.345	0.595
0	6			2087.878	2088.411	1.124
0	6			2089.944	2090.477	0.697
1	6			2092.01	2092.543	0.613
0	6			2094.076	2094.609	0.428
1	8			2096.142	2096.676	0.371
0	6			2098.209	2098.742	0.924
0	6			2100.274	2100.807	1.577
0	6			2102.341	2102.874	0.63
1	6			2104.407	2104.94	0.673
0	8			2106.473	2107.007	0.277
0	6			2108.539	2109.072	0.642
0	6			2110.605	2111.138	0.487
0	6			2112.672	2113.205	0.382
0	6			2114.738	2115.271	0.285
0	6			2116.804	2117.337	0.768
0	6			2118.87	2119.403	0.495
0	6			2120.936	2121.47	0.515
0	6			2123.003	2123.536	0.405
0	6			2125.068	2125.601	0.408
0	6			2127.135	2127.668	0.89
1	8			2129.201	2129.734	0.594
0	6			2131.267	2131.801	1.411
