# Supplementary material for: Does excitatory fronto-extracerebral tDCS lead to improved working memory performance?
Source: F1000Res. 2013 Dec 10;2:219. Originally published 2013 Oct 17. [Version 2] doi: 10.12688/f1000research.2-219.v2 (PMC3869492; doi:10.12688/f1000research.2-219.v2)
Supplement: 3-back scores of participants before, during and after tDCS stimulation to their left dorsolateral prefronatal cortex — Files are named by date, subject code, day and task condition. There are four different conditions: Exposure, Baseline, DCS and Test. Exposure was a brief training on the n-back task. Baseline was a 5 minute period of the 3-back. Exposure and Baseline occurred only on day 1. DCS stands for direct current stimulation and indicates performance of the 3-back (10 minutes) that occurred while participants were stimulated. The test condition (10 minutes of 3-back) occurred post-stimulation. Both DCS and the Test conditions occurred on days 1 and 2. For example: 01-Jan-2012_AA01_1_DCS - indicates the performance during stimulation on day 1 01-Jan-2012_AA01_2_Test - indicates the performance during post-stimulation test phase on day 2 Variables in the files are presented in the following order: shudaprsd = indicates instances where the letter on screen was the same as the letter 3-back (1) or not (0) key_press = the key pressed (6 = F, letter on screen is not the same as 3-back; 8 = h, letter on screen is the same as letter 3-back) instructions = time relative to the start of the file when the instructions appeared on screen fixation = time relative to the start of the file when the first fixation cross appeared on screen letter_onscreen = time relative to the start of the file when the letter appeared on screen stimulus_interval = time relative to the start of the file when the fixation cross disappeared off screen RT = reaction time in seconds from the time stimulus onset to the button press Hits = the amount of correct hits (3-back) CRs = the number of correct rejections FAs = false alarms, pressing the hit button at the wrong occasion Misses = incorrect rejection of hit trial (opposite to false alarm) or = omitted rejection response oh = omitted hit response HR = hit rate calculated as the number of hits per chances FAR = false alarm rate calculated as the number of false alarms per opportunity Z_HR = Z normalised hit rate, where Z is the inverse of the cumulative Gauss [file f1000research-2-3252-s0000.tgz › 24_Oct_2012_JB18_1_baseline]

shudaprsd	key_press	instructions	fixation	letter_onscreen	stimulus_interval	RT	Hits	CRs	FAs	Misses	or	oh	HR	FAR	Z_HR	Z_FAR	d
0	6	310.454	347.428	348.962	349.495	0.467	12	105	15	18	0	0	0.4	0.125	-0.25335	-1.1503	0.897
0	6			351.028	351.561	0.417
0	6			353.093	353.627	0.415
0	6			355.16	355.693	0.574
0	6			357.226	357.759	0.881
0	8			359.293	359.826	0.742
0	6			361.358	361.892	0.523
0	6			363.425	363.958	0.418
1	8			365.491	366.024	0.526
0	6			367.557	368.091	0.517
1	6			369.624	370.157	0.466
1	8			371.689	372.222	0.733
0	8			373.756	374.289	0.582
1	8			375.822	376.355	0.613
0	6			377.888	378.422	0.856
0	6			379.954	380.487	0.782
0	6			382.02	382.553	0.503
1	6			384.087	384.62	0.499
0	6			386.153	386.686	0.841
0	8			388.218	388.752	0.78
0	6			390.285	390.818	0.998
1	8			392.351	392.884	0.596
0	6			394.418	394.951	0.72
0	6			396.483	397.016	0.7
0	6			398.55	399.083	0.579
0	6			400.616	401.149	0.429
0	6			402.682	403.216	0.695
0	6			404.748	405.281	0.504
0	6			406.814	407.347	0.881
0	6			408.881	409.414	0.408
0	6			410.947	411.48	0.58
0	8			413.012	413.546	0.677
0	8			415.079	415.612	0.696
0	6			417.145	417.678	0.781
0	6			419.212	419.745	0.571
0	6			421.278	421.811	0.497
0	6			423.343	423.877	0.448
0	6			425.41	425.943	0.262
0	8			427.476	428.009	0.41
1	6			429.543	430.076	0.693
1	6			431.608	432.141	0.286
0	6			433.675	434.208	0.311
0	6			435.741	436.274	0.524
1	8			437.807	438.341	0.392
0	6			439.873	440.406	0.465
0	6			441.939	442.472	0.537
0	6			444.006	444.539	0.31
1	6			446.072	446.605	0.242
0	6			448.137	448.671	0.749
0	6			450.204	450.737	0.827
0	6			452.27	452.803	0.689
1	6			454.337	454.87	1.036
0	6			456.402	456.935	0.775
0	6			458.468	459.002	0.62
0	6			460.535	461.068	0.867
0	6			462.601	463.134	0.442
0	6			464.667	465.2	0.561
0	6			466.733	467.266	0.394
0	6			468.8	469.333	0.436
0	6			470.866	471.399	0.491
1	8			472.932	473.466	0.37
0	6			474.998	475.531	0.355
1	6			477.064	477.597	0.715
0	6			479.131	479.664	0.558
0	6			481.197	481.73	0.525
0	6			483.262	483.796	1.009
0	6			485.329	485.862	1.86
0	6			487.395	487.928	0.866
0	6			489.462	489.995	0.159
0	6			491.527	492.06	1.065
1	6			493.593	494.127	1.002
0	6			495.66	496.193	1.338
0	6			497.726	498.259	0.397
0	6			499.792	500.325	0.68
0	6			501.858	502.391	0.501
0	6			503.925	504.458	0.379
0	6			505.991	506.524	0.616
0	6			508.056	508.59	0.532
0	8			510.123	510.656	0.779
0	6			512.189	512.722	0.365
0	8			514.256	514.789	0.495
0	6			516.321	516.854	0.492
0	6			518.387	518.921	0.361
0	6			520.454	520.987	0.438
0	6			522.52	523.053	0.781
0	6			524.587	525.12	0.366
0	6			526.652	527.185	0.539
1	6			528.718	529.252	0.512
0	6			530.785	531.318	0.402
0	6			532.851	533.384	0.785
0	8			534.917	535.45	0.782
0	6			536.983	537.516	0.497
0	6			539.05	539.583	0.393
1	6			541.116	541.649	0.354
1	8			543.181	543.715	0.528
0	6			545.248	545.781	0.306
1	8			547.314	547.847	0.572
0	6			549.381	549.914	0.568
1	8			551.446	551.979	0.419
1	6			553.512	554.046	0.609
0	8			555.579	556.112	0.639
1	6			557.645	558.178	0.607
0	6			559.711	560.244	0.48
0	6			561.777	562.31	0.436
1	8			563.843	564.377	0.391
0	6			565.91	566.443	0.562
0	6			567.975	568.509	0.431
0	6			570.042	570.575	0.966
0	6			572.108	572.641	0.464
0	6			574.175	574.708	0.495
1	8			576.24	576.773	0.352
0	6			578.306	578.84	0.817
0	6			580.373	580.906	0.847
0	6			582.439	582.972	0.961
0	8			584.506	585.039	0.711
0	6			586.571	587.104	0.62
0	8			588.637	589.171	0.447
0	6			590.704	591.237	0.319
1	6			592.77	593.303	0.439
0	6			594.836	595.369	0.324
0	8			596.902	597.435	0.397
1	6			598.968	599.502	0.399
0	6			601.035	601.568	0.476
0	6			603.1	603.634	0.456
0	6			605.167	605.7	0.434
0	6			607.233	607.766	0.308
0	6			609.3	609.833	0.52
0	6			611.365	611.898	0.541
0	6			613.431	613.965	0.602
0	6			615.498	616.031	0.732
0	6			617.564	618.097	0.383
0	6			619.63	620.163	0.602
0	6			621.696	622.229	0.511
0	6			623.762	624.296	0.414
0	6			625.829	626.362	0.251
0	6			627.894	628.427	0.453
0	8			629.961	630.494	0.466
0	6			632.027	632.56	0.662
1	6			634.093	634.627	0.495
1	6			636.16	636.693	0.543
1	6			638.225	638.759	0.734
1	6			640.292	640.825	0.219
0	6			642.358	642.891	0.62
0	8			644.425	644.958	0.95
0	6			646.49	647.023	0.695
0	6			648.556	649.09	0.692
0	6			650.623	651.156	0.47
0	6			652.689	653.222	0.602
0	6			654.755	655.288	0.399
1	8			656.821	657.354	0.7
