# Supplementary material for: Does excitatory fronto-extracerebral tDCS lead to improved working memory performance?
Source: F1000Res. 2013 Dec 10;2:219. Originally published 2013 Oct 17. [Version 2] doi: 10.12688/f1000research.2-219.v2 (PMC3869492; doi:10.12688/f1000research.2-219.v2)
Supplement: 3-back scores of participants before, during and after tDCS stimulation to their left dorsolateral prefronatal cortex — Files are named by date, subject code, day and task condition. There are four different conditions: Exposure, Baseline, DCS and Test. Exposure was a brief training on the n-back task. Baseline was a 5 minute period of the 3-back. Exposure and Baseline occurred only on day 1. DCS stands for direct current stimulation and indicates performance of the 3-back (10 minutes) that occurred while participants were stimulated. The test condition (10 minutes of 3-back) occurred post-stimulation. Both DCS and the Test conditions occurred on days 1 and 2. For example: 01-Jan-2012_AA01_1_DCS - indicates the performance during stimulation on day 1 01-Jan-2012_AA01_2_Test - indicates the performance during post-stimulation test phase on day 2 Variables in the files are presented in the following order: shudaprsd = indicates instances where the letter on screen was the same as the letter 3-back (1) or not (0) key_press = the key pressed (6 = F, letter on screen is not the same as 3-back; 8 = h, letter on screen is the same as letter 3-back) instructions = time relative to the start of the file when the instructions appeared on screen fixation = time relative to the start of the file when the first fixation cross appeared on screen letter_onscreen = time relative to the start of the file when the letter appeared on screen stimulus_interval = time relative to the start of the file when the fixation cross disappeared off screen RT = reaction time in seconds from the time stimulus onset to the button press Hits = the amount of correct hits (3-back) CRs = the number of correct rejections FAs = false alarms, pressing the hit button at the wrong occasion Misses = incorrect rejection of hit trial (opposite to false alarm) or = omitted rejection response oh = omitted hit response HR = hit rate calculated as the number of hits per chances FAR = false alarm rate calculated as the number of false alarms per opportunity Z_HR = Z normalised hit rate, where Z is the inverse of the cumulative Gauss [file f1000research-2-3252-s0000.tgz › 24_Oct_2012_JB18_1_DCS]

shudaprsd	key_press	instructions	fixation	letter_onscreen	stimulus_interval	RT	Hits	CRs	FAs	Misses	or	oh	HR	FAR	Z_HR	Z_FAR	d
0	0	890.815	897.047	898.58	899.113	0	39	218	19	21	3	0	0.65	0.079167	0.38532	-1.4107	1.796
0	0			900.646	901.179	0
0	0			902.712	903.245	0
1	8			904.778	905.311	0.454
1	8			906.844	907.378	0.703
0	6			908.911	909.444	1.208
0	6			910.976	911.509	0.854
0	6			913.043	913.576	1.136
0	6			915.109	915.642	0.512
0	6			917.176	917.709	0.566
1	6			919.242	919.775	0.463
0	6			921.307	921.841	0.519
0	6			923.374	923.907	0.468
0	6			925.44	925.973	0.359
0	6			927.507	928.04	0.442
0	6			929.572	930.105	0.246
0	6			931.638	932.172	0.202
0	6			933.705	934.238	0.455
1	8			935.771	936.304	0.809
0	6			937.837	938.37	0.589
0	6			939.903	940.436	0.526
1	6			941.969	942.503	0.599
0	8			944.036	944.569	0.507
0	6			946.101	946.634	0.282
1	6			948.168	948.701	0.406
0	6			950.234	950.767	0.66
0	6			952.301	952.834	1.136
0	6			954.366	954.899	0.724
0	8			956.432	956.966	0.615
0	6			958.499	959.032	0.475
0	6			960.565	961.098	0.443
0	6			962.631	963.164	0.41
1	8			964.697	965.23	0.541
0	6			966.763	967.297	0.256
0	6			968.83	969.363	0.346
0	6			970.896	971.428	0.664
0	8			972.962	973.495	0.895
0	6			975.028	975.561	0.798
0	8			977.094	977.628	0.835
0	6			979.161	979.694	0.696
0	6			981.226	981.759	0.571
0	6			983.293	983.826	0.549
1	8			985.359	985.892	0.539
0	6			987.426	987.959	0.453
1	8			989.491	990.024	0.673
0	6			991.557	992.091	0.968
0	6			993.624	994.157	0.7
0	6			995.69	996.223	0.614
0	6			997.756	998.289	0.869
0	6			999.822	1000.355	0.654
1	8			1001.888	1002.422	0.651
0	6			1003.955	1004.488	0.658
0	6			1006.02	1006.553	0.456
0	6			1008.087	1008.62	0.856
0	6			1010.153	1010.686	0.63
0	6			1012.219	1012.753	0.603
1	8			1014.285	1014.818	0.459
0	6			1016.351	1016.884	0.362
0	6			1018.418	1018.951	0.509
0	6			1020.484	1021.017	0.524
0	6			1022.55	1023.083	0.702
0	6			1024.616	1025.149	0.434
1	6			1026.682	1027.216	0.208
0	6			1028.749	1029.282	0.708
1	8			1030.814	1031.348	0.553
0	6			1032.881	1033.414	0.425
0	6			1034.947	1035.48	0.989
0	8			1037.013	1037.547	0.506
0	6			1039.08	1039.613	0.478
0	8			1041.145	1041.678	0.816
0	6			1043.212	1043.745	0.401
1	8			1045.278	1045.811	0.866
1	8			1047.344	1047.878	1.132
0	6			1049.41	1049.943	0.707
0	6			1051.476	1052.009	0.703
1	6			1053.543	1054.076	0.787
1	8			1055.609	1056.142	0.701
0	6			1057.675	1058.208	0.534
0	6			1059.741	1060.274	0.524
0	6			1061.807	1062.341	0.474
0	6			1063.874	1064.407	0.341
1	8			1065.939	1066.472	0.813
1	8			1068.006	1068.539	0.545
1	8			1070.072	1070.605	0.482
0	6			1072.138	1072.672	0.69
0	6			1074.204	1074.737	0.481
0	6			1076.27	1076.803	0.63
0	6			1078.337	1078.87	0.631
0	6			1080.403	1080.936	0.523
0	6			1082.468	1083.002	0.461
0	6			1084.535	1085.068	1.33
0	6			1086.601	1087.134	1.877
0	6			1088.668	1089.201	1.129
0	6			1090.733	1091.266	0.886
0	8			1092.8	1093.333	0.928
1	6			1094.866	1095.399	0.907
0	6			1096.932	1097.466	0.529
1	6			1098.999	1099.532	0.471
0	6			1101.064	1101.597	0.738
0	6			1103.131	1103.664	0.523
0	6			1105.197	1105.73	0.437
0	6			1107.263	1107.797	0.446
0	6			1109.329	1109.862	0.325
0	6			1111.395	1111.928	0.48
0	6			1113.462	1113.995	0.387
0	6			1115.528	1116.061	0.091
0	6			1117.593	1118.127	0.569
0	6			1119.66	1120.193	0.441
1	8			1121.726	1122.259	0.561
0	6			1123.793	1124.326	0.527
0	6			1125.858	1126.391	0.806
0	6			1127.925	1128.458	0.626
0	6			1129.991	1130.524	0.411
0	6			1132.057	1132.591	0.402
0	6			1134.123	1134.656	0.386
1	8			1136.189	1136.722	0.752
0	6			1138.256	1138.789	0.724
0	6			1140.322	1140.855	0.867
0	6			1142.387	1142.921	0.912
0	8			1144.454	1144.987	0.649
0	6			1146.52	1147.053	0.575
0	6			1148.587	1149.12	0.964
0	6			1150.652	1151.186	0.592
1	8			1152.718	1153.252	0.395
0	6			1154.785	1155.318	0.613
0	6			1156.851	1157.384	0.533
0	6			1158.918	1159.451	0.341
0	6			1160.983	1161.516	0.597
0	6			1163.05	1163.583	0.569
1	6			1165.116	1165.649	0.401
0	6			1167.182	1167.716	0.749
0	6			1169.248	1169.781	0.494
0	6			1171.314	1171.847	0.408
0	6			1173.381	1173.914	0.363
0	6			1175.447	1175.98	0.424
0	6			1177.512	1178.046	0.41
0	6			1179.579	1180.112	0.434
0	6			1181.645	1182.178	0.425
0	6			1183.712	1184.245	0.344
0	6			1185.777	1186.31	0.377
0	6			1187.843	1188.377	0.543
0	6			1189.91	1190.443	0.656
0	6			1191.976	1192.509	0.612
0	6			1194.042	1194.575	0.444
0	6			1196.108	1196.641	0.528
0	6			1198.175	1198.708	0.624
0	6			1200.241	1200.774	0.263
0	6			1202.306	1202.84	0.412
1	8			1204.373	1204.906	0.537
0	6			1206.439	1206.972	0.92
0	6			1208.506	1209.039	0.505
0	6			1210.572	1211.104	0.572
0	6			1212.637	1213.171	0.394
0	6			1214.704	1215.237	0.331
0	6			1216.77	1217.303	0.544
0	6			1218.837	1219.37	0.411
0	8			1220.902	1221.435	0.42
0	6			1222.968	1223.502	0.809
0	6			1225.035	1225.568	1.062
0	6			1227.101	1227.634	0.643
0	6			1229.167	1229.7	0.651
0	8			1231.233	1231.766	1.058
0	6			1233.3	1233.833	0.479
0	6			1235.366	1235.899	0.493
0	6			1237.431	1237.965	0.573
0	6			1239.498	1240.031	0.638
0	6			1241.564	1242.097	0.565
0	6			1243.631	1244.164	0.513
0	8			1245.696	1246.229	0.575
0	8			1247.762	1248.296	1.146
0	6			1249.829	1250.362	0.526
1	6			1251.895	1252.428	0.611
1	8			1253.961	1254.494	0.689
0	6			1256.027	1256.56	0.609
0	8			1258.093	1258.627	0.852
1	8			1260.16	1260.693	0.42
1	8			1262.225	1262.759	0.564
0	6			1264.292	1264.825	0.536
0	6			1266.358	1266.891	0.778
0	6			1268.425	1268.958	0.909
0	8			1270.49	1271.023	1.404
0	6			1272.556	1273.09	0.709
1	6			1274.623	1275.156	1.039
0	6			1276.689	1277.222	0.549
0	6			1278.756	1279.289	0.392
0	6			1280.821	1281.354	0.448
0	6			1282.887	1283.421	0.398
1	8			1284.954	1285.487	0.364
0	6			1287.02	1287.553	0.343
0	6			1289.086	1289.619	0.31
0	6			1291.152	1291.685	0.424
0	6			1293.218	1293.752	0.538
1	6			1295.285	1295.818	0.293
0	6			1297.35	1297.884	0.753
0	6			1299.417	1299.95	0.55
0	6			1301.483	1302.016	0.482
0	6			1303.55	1304.083	0.249
0	6			1305.615	1306.148	0.492
1	8			1307.681	1308.215	0.366
0	6			1309.748	1310.281	0.414
0	6			1311.814	1312.347	0.381
0	6			1313.88	1314.413	0.454
1	8			1315.946	1316.479	0.48
0	6			1318.012	1318.546	0.634
0	6			1320.079	1320.612	0.413
0	6			1322.144	1322.677	0.399
0	6			1324.211	1324.744	0.67
0	6			1326.277	1326.81	0.238
0	6			1328.343	1328.877	0.475
0	6			1330.41	1330.942	0.336
1	8			1332.475	1333.009	0.451
0	6			1334.542	1335.075	0.382
0	6			1336.608	1337.141	0.513
0	6			1338.675	1339.208	0.362
1	6			1340.74	1341.273	0.371
0	6			1342.806	1343.34	0.403
0	6			1344.873	1345.406	0.322
1	8			1346.939	1347.472	0.389
0	6			1349.005	1349.538	0.438
0	8			1351.071	1351.604	0.599
0	6			1353.137	1353.671	0.455
1	6			1355.204	1355.737	0.386
0	6			1357.269	1357.802	0.453
0	6			1359.336	1359.869	0.408
1	8			1361.402	1361.935	1.178
0	6			1363.468	1364.002	0.571
0	6			1365.534	1366.067	0.532
0	8			1367.6	1368.134	1.243
0	6			1369.667	1370.2	0.876
0	6			1371.733	1372.266	0.732
0	6			1373.799	1374.332	0.587
0	6			1375.865	1376.398	0.578
0	6			1377.931	1378.465	0.399
0	6			1379.998	1380.531	0.388
0	6			1382.063	1382.596	0.386
0	6			1384.13	1384.663	0.411
0	6			1386.196	1386.729	0.319
0	6			1388.262	1388.796	0.193
1	8			1390.328	1390.862	0.435
0	6			1392.394	1392.927	0.467
0	6			1394.461	1394.994	0.504
0	6			1396.527	1397.06	0.658
0	6			1398.593	1399.127	0.737
1	8			1400.659	1401.192	0.499
0	8			1402.725	1403.259	0.396
1	6			1404.792	1405.325	0.684
0	6			1406.858	1407.391	0.276
0	6			1408.924	1409.457	0.185
0	6			1410.99	1411.523	0.334
0	6			1413.056	1413.59	0.336
0	6			1415.123	1415.656	0.537
0	6			1417.188	1417.721	0.224
1	6			1419.255	1419.788	0.26
0	6			1421.321	1421.854	0.456
1	8			1423.387	1423.921	0.353
0	6			1425.453	1425.986	0.467
1	8			1427.519	1428.052	0.698
0	6			1429.586	1430.119	0.476
1	8			1431.652	1432.185	0.391
0	6			1433.718	1434.251	0.334
0	6			1435.784	1436.317	0.565
0	8			1437.85	1438.384	0.368
0	6			1439.916	1440.45	0.459
1	8			1441.982	1442.515	0.555
1	8			1444.049	1444.582	0.533
0	6			1446.115	1446.648	0.436
0	6			1448.181	1448.715	0.737
0	6			1450.247	1450.781	0.95
0	6			1452.313	1452.846	1.099
1	6			1454.38	1454.913	0.842
1	6			1456.446	1456.979	0.798
1	8			1458.512	1459.046	0.396
0	6			1460.578	1461.111	0.504
0	6			1462.644	1463.177	0.383
0	6			1464.711	1465.244	0.642
0	8			1466.777	1467.31	0.375
0	6			1468.843	1469.376	0.348
0	6			1470.909	1471.442	0.462
0	6			1472.975	1473.509	0.394
1	6			1475.042	1475.575	0.348
0	6			1477.107	1477.64	0.317
1	8			1479.174	1479.707	0.628
0	6			1481.24	1481.773	0.766
0	6			1483.306	1483.84	0.498
1	8			1485.372	1485.905	0.372
0	6			1487.438	1487.971	0.415
0	6			1489.505	1490.038	0.364
0	6			1491.571	1492.104	0.425
1	8			1493.636	1494.17	0.411
0	6			1495.703	1496.236	0.945
1	6			1497.769	1498.302	0.397
1	6			1499.836	1500.369	0.234
0	6			1501.901	1502.434	0.267
0	6			1503.968	1504.501	0.52
0	6			1506.034	1506.567	0.288
0	6			1508.1	1508.634	0.355
0	6			1510.166	1510.7	0.058
0	6			1512.232	1512.765	0.406
1	6			1514.299	1514.832	0.25
0	6			1516.365	1516.898	0.34
