# Supplementary material for: Does excitatory fronto-extracerebral tDCS lead to improved working memory performance?
Source: F1000Res. 2013 Dec 10;2:219. Originally published 2013 Oct 17. [Version 2] doi: 10.12688/f1000research.2-219.v2 (PMC3869492; doi:10.12688/f1000research.2-219.v2)
Supplement: 3-back scores of participants before, during and after tDCS stimulation to their left dorsolateral prefronatal cortex — Files are named by date, subject code, day and task condition. There are four different conditions: Exposure, Baseline, DCS and Test. Exposure was a brief training on the n-back task. Baseline was a 5 minute period of the 3-back. Exposure and Baseline occurred only on day 1. DCS stands for direct current stimulation and indicates performance of the 3-back (10 minutes) that occurred while participants were stimulated. The test condition (10 minutes of 3-back) occurred post-stimulation. Both DCS and the Test conditions occurred on days 1 and 2. For example: 01-Jan-2012_AA01_1_DCS - indicates the performance during stimulation on day 1 01-Jan-2012_AA01_2_Test - indicates the performance during post-stimulation test phase on day 2 Variables in the files are presented in the following order: shudaprsd = indicates instances where the letter on screen was the same as the letter 3-back (1) or not (0) key_press = the key pressed (6 = F, letter on screen is not the same as 3-back; 8 = h, letter on screen is the same as letter 3-back) instructions = time relative to the start of the file when the instructions appeared on screen fixation = time relative to the start of the file when the first fixation cross appeared on screen letter_onscreen = time relative to the start of the file when the letter appeared on screen stimulus_interval = time relative to the start of the file when the fixation cross disappeared off screen RT = reaction time in seconds from the time stimulus onset to the button press Hits = the amount of correct hits (3-back) CRs = the number of correct rejections FAs = false alarms, pressing the hit button at the wrong occasion Misses = incorrect rejection of hit trial (opposite to false alarm) or = omitted rejection response oh = omitted hit response HR = hit rate calculated as the number of hits per chances FAR = false alarm rate calculated as the number of false alarms per opportunity Z_HR = Z normalised hit rate, where Z is the inverse of the cumulative Gauss [file f1000research-2-3252-s0000.tgz › 24_Oct_2012_JB18_1_Test]

shudaprsd	key_press	instructions	fixation	letter_onscreen	stimulus_interval	RT	Hits	CRs	FAs	Misses	or	oh	HR	FAR	Z_HR	Z_FAR	d
0	0	1553.606	1558.688	1560.22	1560.754	0	45	229	4	15	7	0	0.75	0.016667	0.67449	-2.128	2.8025
0	0			1562.287	1562.82	0
0	0			1564.353	1564.886	0
0	6			1566.42	1566.953	0.781
0	6			1568.485	1569.018	0.245
0	6			1570.551	1571.085	0.253
0	6			1572.618	1573.151	0.319
0	6			1574.684	1575.218	0.726
0	6			1576.751	1577.284	0.475
0	6			1578.816	1579.349	0.485
0	6			1580.883	1581.416	0.334
0	6			1582.949	1583.482	0.412
0	6			1585.015	1585.549	0.385
0	6			1587.081	1587.614	0.411
1	8			1589.147	1589.68	0.413
0	6			1591.214	1591.747	0.379
0	6			1593.28	1593.813	0.405
1	8			1595.345	1595.879	0.707
0	6			1597.412	1597.945	0.627
0	6			1599.478	1600.011	0.518
0	6			1601.545	1602.078	0.531
0	6			1603.61	1604.143	0.587
0	0			1605.676	1606.21	0
0	6			1607.743	1608.276	0.11
0	6			1609.809	1610.343	0.441
0	6			1611.875	1612.408	0.314
0	6			1613.941	1614.474	0.51
0	6			1616.008	1616.541	0.5
0	6			1618.074	1618.607	0.303
0	6			1620.139	1620.673	0.23
0	6			1622.206	1622.739	0.46
1	8			1624.272	1624.805	0.38
0	6			1626.339	1626.872	0.305
0	6			1628.404	1628.937	0.279
1	8			1630.47	1631.004	0.346
0	6			1632.537	1633.07	0.482
0	6			1634.603	1635.136	0.367
0	6			1636.67	1637.203	0.398
0	6			1638.735	1639.268	0.36
0	6			1640.801	1641.335	0.398
0	6			1642.868	1643.401	0.487
0	6			1644.934	1645.468	0.367
0	6			1647	1647.533	0.357
1	8			1649.066	1649.599	0.553
0	6			1651.133	1651.666	0.507
0	6			1653.199	1653.732	0.978
0	6			1655.264	1655.798	0.636
0	6			1657.331	1657.864	0.391
0	6			1659.397	1659.93	0.335
0	6			1661.464	1661.997	0.372
0	6			1663.529	1664.062	0.439
0	6			1665.595	1666.129	0.401
0	6			1667.662	1668.195	0.355
1	6			1669.728	1670.261	0.34
1	6			1671.794	1672.327	0.471
0	6			1673.86	1674.393	0.544
1	8			1675.926	1676.46	0.371
0	6			1677.993	1678.526	0.395
0	6			1680.058	1680.592	0.416
0	6			1682.125	1682.658	0.47
0	6			1684.191	1684.724	0.338
0	6			1686.258	1686.791	0.339
0	6			1688.323	1688.856	0.354
0	6			1690.389	1690.923	0.369
1	6			1692.456	1692.989	0.188
0	6			1694.522	1695.055	0.741
1	6			1696.588	1697.122	0.439
0	6			1698.654	1699.187	0.377
0	6			1700.72	1701.254	0.444
1	8			1702.787	1703.32	0.492
0	6			1704.853	1705.386	0.746
1	8			1706.919	1707.452	0.339
0	6			1708.985	1709.518	0.353
1	8			1711.051	1711.585	0.531
0	6			1713.118	1713.651	0.327
0	6			1715.183	1715.717	0.506
0	6			1717.25	1717.783	0.56
1	8			1719.316	1719.849	0.451
0	6			1721.383	1721.916	0.3
0	6			1723.448	1723.981	0.356
0	6			1725.514	1726.048	0.47
0	6			1727.581	1728.114	0.325
1	8			1729.647	1730.18	0.515
1	8			1731.713	1732.246	0.459
0	6			1733.779	1734.312	0.326
0	6			1735.845	1736.379	0.358
0	6			1737.912	1738.445	0.4
0	6			1739.977	1740.51	0.298
1	8			1742.044	1742.577	0.522
0	6			1744.11	1744.643	1.017
0	6			1746.176	1746.71	0.498
0	6			1748.242	1748.775	0.652
0	6			1750.308	1750.842	0.643
0	6			1752.375	1752.908	0.369
0	6			1754.441	1754.974	0.447
0	6			1756.507	1757.04	0.385
0	6			1758.573	1759.106	0.353
0	6			1760.639	1761.173	0.437
1	8			1762.706	1763.239	0.52
0	6			1764.772	1765.305	0.552
1	8			1766.838	1767.371	0.39
0	6			1768.904	1769.437	0.516
0	6			1770.97	1771.504	0.782
0	6			1773.037	1773.57	0.414
0	6			1775.102	1775.635	0.482
0	6			1777.169	1777.702	0.395
0	6			1779.235	1779.768	0.562
0	6			1781.301	1781.835	0.523
0	6			1783.367	1783.9	0.473
0	6			1785.433	1785.967	0.44
0	6			1787.5	1788.033	0.318
0	6			1789.566	1790.099	0.268
1	8			1791.632	1792.165	0.44
0	6			1793.698	1794.231	0.583
0	6			1795.764	1796.298	0.708
1	8			1797.831	1798.364	0.598
0	6			1799.896	1800.429	0.883
0	6			1801.963	1802.496	0.55
0	6			1804.029	1804.562	0.629
0	6			1806.095	1806.629	0.631
1	8			1808.161	1808.694	0.54
0	6			1810.227	1810.76	0.443
0	6			1812.294	1812.827	0.432
1	8			1814.36	1814.893	0.523
0	6			1816.426	1816.959	0.496
0	6			1818.492	1819.025	0.703
0	6			1820.558	1821.092	0.524
1	8			1822.625	1823.158	0.59
0	6			1824.69	1825.223	0.411
0	6			1826.757	1827.29	0.389
0	6			1828.823	1829.356	0.415
0	6			1830.889	1831.423	0.318
0	6			1832.956	1833.489	0.319
0	6			1835.021	1835.554	0.334
0	6			1837.088	1837.621	0.441
0	6			1839.154	1839.687	0.232
0	6			1841.22	1841.754	0.288
1	8			1843.286	1843.819	0.577
0	6			1845.352	1845.885	0.31
0	6			1847.419	1847.952	0.417
0	6			1849.485	1850.018	0.513
0	6			1851.551	1852.084	0.222
0	6			1853.617	1854.15	0.547
0	0			1855.683	1856.217	0
0	8			1857.75	1858.283	1.664
0	6			1859.815	1860.348	0.741
0	6			1861.882	1862.415	0.614
1	6			1863.948	1864.481	0.282
0	6			1866.014	1866.548	0.238
1	8			1868.08	1868.613	0.515
0	6			1870.146	1870.679	0.319
0	6			1872.213	1872.746	0.513
0	6			1874.279	1874.812	0.381
0	6			1876.344	1876.878	0.472
0	6			1878.411	1878.944	0.345
0	6			1880.477	1881.01	0.365
0	6			1882.544	1883.077	0.243
1	8			1884.609	1885.142	0.445
0	6			1886.676	1887.209	0.341
0	6			1888.742	1889.275	0.209
0	6			1890.808	1891.342	0.317
0	6			1892.875	1893.408	0.318
0	6			1894.94	1895.473	0.321
1	8			1897.007	1897.54	0.756
0	6			1899.073	1899.606	0.524
1	8			1901.139	1901.673	0.451
0	6			1903.205	1903.738	0.57
1	6			1905.271	1905.804	0.332
0	6			1907.338	1907.871	0.328
0	6			1909.404	1909.937	0.529
0	8			1911.469	1912.003	0.615
0	8			1913.536	1914.069	0.54
0	6			1915.602	1916.135	0.618
0	6			1917.669	1918.202	0.76
0	6			1919.734	1920.267	0.582
0	6			1921.801	1922.334	1.005
1	8			1923.867	1924.4	1.066
1	6			1925.933	1926.467	0.354
0	6			1927.999	1928.532	0.532
0	6			1930.065	1930.598	0.37
0	6			1932.132	1932.665	0.336
1	8			1934.198	1934.731	0.491
0	6			1936.263	1936.797	0.301
1	8			1938.33	1938.863	0.402
0	6			1940.396	1940.929	0.334
0	6			1942.463	1942.996	0.371
0	6			1944.528	1945.061	0.356
0	6			1946.594	1947.128	0.406
0	6			1948.661	1949.194	0.442
1	8			1950.727	1951.26	0.55
1	8			1952.793	1953.326	0.447
0	6			1954.859	1955.392	0.332
0	6			1956.926	1957.459	0.31
0	6			1958.992	1959.525	0.353
0	6			1961.058	1961.592	0.344
0	6			1963.124	1963.657	0.218
0	6			1965.19	1965.723	0.349
0	6			1967.257	1967.79	0.45
0	6			1969.323	1969.856	0.61
0	6			1971.388	1971.922	0.373
0	6			1973.455	1973.988	0.457
0	6			1975.521	1976.054	0.348
1	8			1977.588	1978.121	0.595
1	6			1979.653	1980.186	0.657
0	6			1981.719	1982.253	0.554
0	6			1983.786	1984.319	0.661
0	6			1985.852	1986.385	0.429
0	6			1987.918	1988.451	0.32
0	6			1989.984	1990.517	0.44
1	8			1992.051	1992.584	0.552
0	6			1994.117	1994.65	0.279
0	6			1996.182	1996.716	0.411
0	6			1998.249	1998.782	0.343
0	6			2000.315	2000.848	0.38
1	8			2002.382	2002.915	0.364
1	6			2004.447	2004.98	0.461
0	6			2006.513	2007.047	0.633
0	6			2008.58	2009.113	0.424
0	6			2010.646	2011.179	0.385
1	8			2012.712	2013.245	0.376
1	6			2014.778	2015.311	0.448
0	6			2016.844	2017.378	0.474
0	6			2018.911	2019.444	0.487
0	6			2020.977	2021.509	0.425
0	6			2023.043	2023.576	0.468
0	6			2025.109	2025.642	0.506
0	6			2027.176	2027.709	0.841
0	6			2029.242	2029.775	0.592
1	6			2031.307	2031.841	0.402
0	6			2033.374	2033.907	0.462
0	6			2035.44	2035.973	0.411
0	6			2037.507	2038.04	0.348
0	6			2039.572	2040.105	0.398
1	8			2041.638	2042.172	0.442
0	6			2043.705	2044.238	0.361
0	6			2045.771	2046.304	0.469
1	8			2047.837	2048.37	0.505
0	6			2049.903	2050.436	0.351
0	6			2051.969	2052.503	0.447
0	6			2054.036	2054.569	0.407
0	6			2056.101	2056.634	0.334
0	6			2058.168	2058.701	0.429
0	6			2060.234	2060.767	0.472
0	6			2062.301	2062.834	0.322
0	6			2064.366	2064.899	0.407
0	6			2066.432	2066.966	0.749
0	6			2068.499	2069.032	0.387
0	6			2070.565	2071.098	0.442
0	6			2072.631	2073.164	0.385
0	6			2074.697	2075.23	0.277
0	6			2076.763	2077.297	0.362
0	6			2078.83	2079.363	0.316
0	6			2080.895	2081.428	0.384
0	6			2082.962	2083.495	0.339
0	6			2085.028	2085.561	0.376
0	0			2087.094	2087.628	0
0	6			2089.161	2089.694	0.509
1	8			2091.226	2091.759	0.553
0	6			2093.293	2093.826	0.355
0	6			2095.359	2095.892	0.498
0	6			2097.426	2097.959	0.353
0	6			2099.491	2100.024	0.503
1	8			2101.557	2102.091	0.611
0	6			2103.624	2104.157	0.36
0	6			2105.69	2106.223	0.028
1	8			2107.756	2108.289	0.47
0	6			2109.822	2110.355	0.309
0	6			2111.888	2112.422	0.288
1	6			2113.955	2114.488	0.523
0	6			2116.02	2116.553	0.433
1	6			2118.087	2118.62	0.464
0	6			2120.153	2120.686	0.524
0	0			2122.219	2122.753	0
0	6			2124.285	2124.818	0.142
0	6			2126.351	2126.884	0.502
0	6			2128.418	2128.951	0.334
0	6			2130.484	2131.017	1.496
0	8			2132.55	2133.083	0.766
0	6			2134.616	2135.149	0.435
1	6			2136.682	2137.216	0.876
1	8			2138.749	2139.282	0.438
0	6			2140.814	2141.347	0.371
0	6			2142.881	2143.414	0.683
0	6			2144.947	2145.48	0.369
0	6			2147.013	2147.547	0.559
0	6			2149.079	2149.612	0.573
0	6			2151.145	2151.678	0.394
0	6			2153.212	2153.745	0.266
1	8			2155.278	2155.811	0.69
1	6			2157.344	2157.878	0.253
1	8			2159.41	2159.943	0.402
0	6			2161.476	2162.009	0.381
1	8			2163.543	2164.076	0.371
1	8			2165.609	2166.142	0.42
0	6			2167.675	2168.208	0.381
1	8			2169.741	2170.274	0.39
0	6			2171.807	2172.341	0.363
0	6			2173.874	2174.407	0.346
0	6			2175.939	2176.472	0.385
0	6			2178.006	2178.539	0.597
