# Supplementary material for: Does excitatory fronto-extracerebral tDCS lead to improved working memory performance?
Source: F1000Res. 2013 Dec 10;2:219. Originally published 2013 Oct 17. [Version 2] doi: 10.12688/f1000research.2-219.v2 (PMC3869492; doi:10.12688/f1000research.2-219.v2)
Supplement: 3-back scores of participants before, during and after tDCS stimulation to their left dorsolateral prefronatal cortex — Files are named by date, subject code, day and task condition. There are four different conditions: Exposure, Baseline, DCS and Test. Exposure was a brief training on the n-back task. Baseline was a 5 minute period of the 3-back. Exposure and Baseline occurred only on day 1. DCS stands for direct current stimulation and indicates performance of the 3-back (10 minutes) that occurred while participants were stimulated. The test condition (10 minutes of 3-back) occurred post-stimulation. Both DCS and the Test conditions occurred on days 1 and 2. For example: 01-Jan-2012_AA01_1_DCS - indicates the performance during stimulation on day 1 01-Jan-2012_AA01_2_Test - indicates the performance during post-stimulation test phase on day 2 Variables in the files are presented in the following order: shudaprsd = indicates instances where the letter on screen was the same as the letter 3-back (1) or not (0) key_press = the key pressed (6 = F, letter on screen is not the same as 3-back; 8 = h, letter on screen is the same as letter 3-back) instructions = time relative to the start of the file when the instructions appeared on screen fixation = time relative to the start of the file when the first fixation cross appeared on screen letter_onscreen = time relative to the start of the file when the letter appeared on screen stimulus_interval = time relative to the start of the file when the fixation cross disappeared off screen RT = reaction time in seconds from the time stimulus onset to the button press Hits = the amount of correct hits (3-back) CRs = the number of correct rejections FAs = false alarms, pressing the hit button at the wrong occasion Misses = incorrect rejection of hit trial (opposite to false alarm) or = omitted rejection response oh = omitted hit response HR = hit rate calculated as the number of hits per chances FAR = false alarm rate calculated as the number of false alarms per opportunity Z_HR = Z normalised hit rate, where Z is the inverse of the cumulative Gauss [file f1000research-2-3252-s0000.tgz › 24_Oct_2012_RH19_1_baseline]

shudaprsd	key_press	instructions	fixation	letter_onscreen	stimulus_interval	RT	Hits	CRs	FAs	Misses	or	oh	HR	FAR	Z_HR	Z_FAR	d
0	6	555.862	566.859	568.392	568.925	0.671	9	106	12	21	2	0	0.3	0.1	-0.5244	-1.2816	0.75715
0	6			570.457	570.991	0.487
0	6			572.524	573.057	0.5
0	6			574.59	575.123	0.414
1	8			576.657	577.19	0.562
0	6			578.723	579.256	0.324
1	6			580.788	581.322	0.814
0	6			582.855	583.388	0.622
0	8			584.921	585.454	1.058
0	8			586.988	587.521	0.772
0	6			589.053	589.586	0.348
1	6			591.119	591.653	0.315
0	6			593.186	593.719	0.351
0	6			595.252	595.785	0.975
0	6			597.318	597.851	1.387
0	6			599.384	599.917	1.583
0	8			601.45	601.984	1.134
0	6			603.517	604.05	0.737
0	6			605.582	606.116	0.401
0	6			607.649	608.182	0.367
0	6			609.715	610.248	0.82
0	8			611.782	612.315	0.599
0	8			613.847	614.38	0.931
0	6			615.913	616.447	0.447
1	6			617.98	618.513	0.794
0	6			620.046	620.579	0.825
0	6			622.112	622.645	1.127
1	8			624.178	624.711	0.578
0	8			626.244	626.778	0.498
1	8			628.311	628.844	0.974
0	6			630.376	630.91	0.708
0	6			632.443	632.976	0.493
0	6			634.509	635.042	0.612
0	6			636.575	637.109	0.832
0	6			638.642	639.175	1.161
0	6			640.707	641.241	0.573
0	8			642.774	643.307	0.75
1	6			644.84	645.373	0.307
0	6			646.907	647.44	1.251
0	6			648.972	649.505	0.604
0	6			651.038	651.572	0.56
0	6			653.105	653.638	1.276
1	6			655.171	655.704	1.044
0	6			657.237	657.77	1.439
0	6			659.303	659.836	0.609
0	6			661.369	661.903	1.432
0	6			663.436	663.969	1.486
0	6			665.501	666.034	1.39
0	6			667.568	668.101	1.403
0	6			669.634	670.167	1.417
0	6			671.7	672.234	0.693
1	6			673.766	674.299	0.935
0	6			675.832	676.366	1.225
0	6			677.899	678.432	1.625
0	6			679.965	680.498	0.912
0	6			682.031	682.564	0.751
1	6			684.097	684.63	0.724
1	8			686.163	686.697	0.919
0	6			688.23	688.763	0.598
0	6			690.296	690.829	0.794
1	6			692.362	692.895	0.304
1	6			694.428	694.961	0.277
0	6			696.494	697.028	0.28
0	6			698.561	699.094	0.539
0	6			700.626	701.159	0.847
1	6			702.693	703.226	0.479
1	6			704.759	705.292	0.353
1	8			706.825	707.359	0.865
1	8			708.891	709.424	0.732
0	6			710.957	711.491	0.846
1	6			713.024	713.557	0.73
0	6			715.09	715.623	1.242
0	6			717.156	717.689	0.887
0	6			719.222	719.755	1.083
0	6			721.288	721.822	0.599
0	6			723.355	723.888	0.677
0	6			725.42	725.953	0.358
1	6			727.487	728.02	0.382
0	6			729.553	730.086	0.326
0	8			731.619	732.153	0.686
0	6			733.685	734.218	1.456
1	8			735.751	736.284	1.107
0	6			737.818	738.351	1.512
0	8			739.884	740.417	1.866
0	6			741.95	742.484	1.148
0	6			744.016	744.549	1.918
0	0			746.082	746.616	0
0	6			748.149	748.682	1.717
0	6			750.215	750.748	0.787
0	6			752.281	752.814	0.631
1	6			754.347	754.88	0.405
0	6			756.413	756.947	0.624
0	6			758.48	759.013	0.725
0	6			760.545	761.078	0.547
0	6			762.612	763.145	0.677
0	6			764.678	765.211	1.512
0	6			766.744	767.278	0.981
0	6			768.81	769.343	0.86
0	6			770.876	771.409	0.699
0	6			772.943	773.476	1.585
0	6			775.009	775.542	0.784
0	6			777.075	777.608	0.751
0	6			779.141	779.674	0.555
0	6			781.207	781.741	0.774
1	8			783.274	783.807	0.869
0	8			785.339	785.872	0.527
0	6			787.406	787.939	0.399
0	6			789.472	790.005	0.753
0	6			791.538	792.072	1.236
0	6			793.604	794.137	0.529
1	6			795.67	796.203	1.75
0	6			797.737	798.27	1.599
0	6			799.803	800.336	0.922
0	6			801.869	802.403	1.452
1	6			803.935	804.468	1.067
0	6			806.001	806.534	0.741
0	6			808.068	808.601	0.62
0	8			810.134	810.667	0.306
0	6			812.2	812.733	1.099
0	6			814.266	814.799	0.861
0	6			816.332	816.866	0.518
0	6			818.399	818.932	0.279
0	6			820.464	820.997	0.693
0	6			822.531	823.064	1.151
0	6			824.597	825.13	0.509
1	6			826.663	827.197	0.798
0	6			828.729	829.262	0.525
0	6			830.795	831.328	0.252
0	6			832.862	833.395	0.265
0	6			834.928	835.461	0.408
0	6			836.993	837.527	0.54
0	6			839.06	839.593	0.278
0	6			841.126	841.659	0.263
1	6			843.193	843.726	0.282
1	8			845.258	845.791	0.707
0	6			847.325	847.858	1.447
1	6			849.391	849.924	0.465
0	6			851.457	851.991	0.28
0	6			853.524	854.057	1.107
0	6			855.589	856.122	1.058
1	6			857.656	858.189	0.854
0	6			859.722	860.255	0.399
0	6			861.788	862.322	0.642
0	6			863.854	864.387	1.453
0	0			865.92	866.453	0
0	8			867.987	868.52	0.361
0	6			870.053	870.586	1.037
0	6			872.118	872.652	1.087
1	6			874.185	874.718	0.796
0	6			876.251	876.784	0.734
