# Supplementary material for: Does excitatory fronto-extracerebral tDCS lead to improved working memory performance?
Source: F1000Res. 2013 Dec 10;2:219. Originally published 2013 Oct 17. [Version 2] doi: 10.12688/f1000research.2-219.v2 (PMC3869492; doi:10.12688/f1000research.2-219.v2)
Supplement: 3-back scores of participants before, during and after tDCS stimulation to their left dorsolateral prefronatal cortex — Files are named by date, subject code, day and task condition. There are four different conditions: Exposure, Baseline, DCS and Test. Exposure was a brief training on the n-back task. Baseline was a 5 minute period of the 3-back. Exposure and Baseline occurred only on day 1. DCS stands for direct current stimulation and indicates performance of the 3-back (10 minutes) that occurred while participants were stimulated. The test condition (10 minutes of 3-back) occurred post-stimulation. Both DCS and the Test conditions occurred on days 1 and 2. For example: 01-Jan-2012_AA01_1_DCS - indicates the performance during stimulation on day 1 01-Jan-2012_AA01_2_Test - indicates the performance during post-stimulation test phase on day 2 Variables in the files are presented in the following order: shudaprsd = indicates instances where the letter on screen was the same as the letter 3-back (1) or not (0) key_press = the key pressed (6 = F, letter on screen is not the same as 3-back; 8 = h, letter on screen is the same as letter 3-back) instructions = time relative to the start of the file when the instructions appeared on screen fixation = time relative to the start of the file when the first fixation cross appeared on screen letter_onscreen = time relative to the start of the file when the letter appeared on screen stimulus_interval = time relative to the start of the file when the fixation cross disappeared off screen RT = reaction time in seconds from the time stimulus onset to the button press Hits = the amount of correct hits (3-back) CRs = the number of correct rejections FAs = false alarms, pressing the hit button at the wrong occasion Misses = incorrect rejection of hit trial (opposite to false alarm) or = omitted rejection response oh = omitted hit response HR = hit rate calculated as the number of hits per chances FAR = false alarm rate calculated as the number of false alarms per opportunity Z_HR = Z normalised hit rate, where Z is the inverse of the cumulative Gauss [file f1000research-2-3252-s0000.tgz › 24_Oct_2012_RH19_1_DCS]

shudaprsd	key_press	instructions	fixation	letter_onscreen	stimulus_interval	RT	Hits	CRs	FAs	Misses	or	oh	HR	FAR	Z_HR	Z_FAR	d
0	0	879.884	1139.188	1140.721	1141.254	0	11	205	30	48	5	1	0.18333	0.125	-0.90273	-1.1503	0.24761
0	0			1142.787	1143.321	0
0	0			1144.854	1145.387	0
0	0			1146.919	1147.452	0
0	6			1148.986	1149.519	1.643
0	8			1151.052	1151.585	0.843
0	6			1153.118	1153.652	0.781
1	6			1155.184	1155.717	0.724
0	6			1157.25	1157.783	0.516
0	6			1159.317	1159.85	0.799
0	6			1161.383	1161.916	0.631
0	6			1163.449	1163.982	0.399
0	6			1165.515	1166.048	1.11
0	6			1167.581	1168.115	0.714
0	6			1169.648	1170.181	0.786
0	8			1171.713	1172.246	0.356
1	6			1173.78	1174.313	0.615
0	6			1175.846	1176.379	0.359
1	6			1177.912	1178.446	0.725
0	6			1179.978	1180.511	0.833
0	6			1182.044	1182.577	0.712
0	6			1184.111	1184.644	0.995
1	6			1186.177	1186.71	0.646
0	8			1188.242	1188.776	1.739
0	6			1190.309	1190.842	1.084
0	6			1192.375	1192.908	0.664
0	6			1194.442	1194.975	0.314
0	6			1196.508	1197.041	0.305
0	6			1198.574	1199.107	0.87
0	6			1200.64	1201.173	0.544
1	6			1202.706	1203.24	0.253
0	6			1204.773	1205.306	0.565
1	8			1206.838	1207.371	0.68
0	6			1208.905	1209.438	0.675
0	6			1210.971	1211.504	0.648
0	6			1213.037	1213.571	0.668
0	6			1215.103	1215.636	0.7
0	6			1217.169	1217.702	0.708
0	6			1219.236	1219.769	0.487
1	6			1221.302	1221.835	0.355
0	6			1223.367	1223.901	0.329
0	6			1225.434	1225.967	0.494
0	6			1227.5	1228.033	0.491
0	6			1229.567	1230.1	1.148
0	6			1231.632	1232.165	0.759
0	6			1233.699	1234.232	0.415
0	6			1235.765	1236.298	0.294
0	8			1237.831	1238.365	0.636
0	6			1239.897	1240.43	0.328
0	6			1241.963	1242.496	0.26
0	6			1244.03	1244.563	0.285
0	6			1246.096	1246.629	0.346
1	6			1248.161	1248.695	1.386
0	8			1250.228	1250.761	1.1
1	6			1252.294	1252.827	0.734
0	6			1254.361	1254.894	0.723
1	8			1256.427	1256.96	0.831
0	8			1258.492	1259.026	0.465
1	8			1260.559	1261.092	0.396
0	8			1262.625	1263.158	0.352
0	6			1264.692	1265.225	0.523
0	6			1266.757	1267.29	0.28
0	6			1268.824	1269.357	0.317
0	6			1270.89	1271.423	0.337
0	8			1272.956	1273.49	0.339
0	6			1275.022	1275.555	0.775
0	6			1277.088	1277.621	1.158
1	6			1279.155	1279.688	0.474
0	6			1281.221	1281.754	0.734
0	6			1283.286	1283.82	0.556
1	6			1285.353	1285.886	0.575
1	6			1287.419	1287.952	0.454
1	8			1289.486	1290.019	1.159
0	8			1291.551	1292.084	0.359
0	6			1293.617	1294.151	0.532
1	6			1295.684	1296.217	0.609
1	8			1297.75	1298.283	1.139
0	8			1299.816	1300.349	0.397
0	6			1301.882	1302.415	0.558
0	6			1303.949	1304.482	1.239
0	6			1306.015	1306.548	1.013
1	6			1308.081	1308.615	1.109
0	6			1310.147	1310.68	1.135
0	8			1312.213	1312.746	0.551
0	6			1314.28	1314.813	0.834
0	6			1316.346	1316.879	0.338
0	6			1318.411	1318.945	0.242
0	6			1320.478	1321.011	0.266
0	6			1322.544	1323.077	0.714
1	6			1324.611	1325.144	0.598
0	6			1326.676	1327.209	0.701
0	6			1328.742	1329.276	0.416
0	6			1330.809	1331.342	0.43
0	6			1332.875	1333.408	0.28
0	6			1334.941	1335.474	0.223
0	6			1337.007	1337.54	0.278
1	6			1339.074	1339.607	1.727
1	6			1341.14	1341.673	1.015
0	8			1343.205	1343.739	0.901
0	6			1345.272	1345.805	0.697
1	6			1347.338	1347.871	1.309
0	6			1349.405	1349.938	0.431
0	6			1351.47	1352.003	0.294
0	6			1353.536	1354.07	0.255
0	6			1355.603	1356.136	0.456
0	8			1357.669	1358.202	0.909
0	6			1359.735	1360.268	0.707
0	6			1361.801	1362.334	0.481
0	6			1363.867	1364.401	0.846
1	6			1365.934	1366.467	0.572
0	6			1367.999	1368.533	0.341
1	6			1370.066	1370.599	0.354
0	6			1372.132	1372.665	0.743
0	6			1374.199	1374.732	0.499
1	8			1376.265	1376.798	0.647
0	6			1378.33	1378.864	1.547
0	8			1380.397	1380.93	1.672
0	6			1382.463	1382.996	1.182
0	6			1384.53	1385.063	0.334
0	6			1386.595	1387.128	0.483
0	6			1388.661	1389.195	0.363
1	6			1390.728	1391.261	0.757
0	6			1392.794	1393.327	0.747
0	8			1394.86	1395.393	1.025
0	6			1396.926	1397.459	0.74
0	6			1398.992	1399.526	0.514
0	6			1401.059	1401.592	0.603
0	6			1403.124	1403.658	0.812
0	6			1405.191	1405.724	0.801
0	6			1407.257	1407.79	1.232
0	6			1409.324	1409.857	0.77
0	6			1411.389	1411.922	0.703
1	8			1413.455	1413.989	0.424
1	6			1415.522	1416.055	1.146
0	6			1417.588	1418.121	0.586
0	6			1419.654	1420.187	0.378
0	6			1421.72	1422.253	0.304
0	6			1423.786	1424.32	0.898
1	6			1425.853	1426.386	0.636
0	6			1427.919	1428.451	0.978
0	6			1429.985	1430.518	1.039
0	6			1432.051	1432.584	1.469
0	6			1434.117	1434.651	1.102
0	6			1436.184	1436.717	0.641
0	6			1438.249	1438.783	0.451
0	6			1440.316	1440.849	0.557
0	6			1442.382	1442.915	0.618
0	6			1444.449	1444.982	0.596
0	6			1446.514	1447.047	1.332
1	0			1448.58	1449.114	0
0	8			1450.647	1451.18	0.428
0	6			1452.713	1453.246	0.383
1	6			1454.779	1455.312	1.153
0	6			1456.845	1457.378	0.757
0	6			1458.911	1459.445	0.408
0	6			1460.978	1461.511	0.684
0	6			1463.043	1463.576	0.348
0	6			1465.11	1465.643	0.789
0	6			1467.176	1467.709	0.445
0	6			1469.242	1469.776	0.436
0	8			1471.308	1471.841	0.368
0	6			1473.374	1473.908	0.827
0	6			1475.441	1475.974	0.46
0	6			1477.507	1478.04	0.31
0	6			1479.573	1480.106	0.324
0	6			1481.639	1482.172	0.666
0	6			1483.705	1484.239	0.411
0	6			1485.772	1486.305	0.336
1	6			1487.837	1488.371	0.515
0	6			1489.904	1490.437	1.612
0	6			1491.97	1492.503	0.87
1	6			1494.036	1494.57	0.615
0	6			1496.103	1496.636	0.903
0	6			1498.168	1498.701	0.801
1	8			1500.235	1500.768	0.937
0	6			1502.301	1502.834	0.518
0	6			1504.367	1504.901	0.643
0	6			1506.433	1506.966	0.405
0	6			1508.499	1509.033	0.32
0	6			1510.566	1511.099	1.024
1	6			1512.632	1513.165	0.593
0	8			1514.698	1515.231	0.525
0	6			1516.764	1517.297	0.809
1	6			1518.83	1519.364	0.711
0	6			1520.897	1521.43	0.525
0	8			1522.962	1523.495	0.341
0	6			1525.029	1525.562	0.471
0	6			1527.095	1527.628	0.726
1	6			1529.161	1529.695	0.781
0	6			1531.227	1531.76	1.357
0	8			1533.293	1533.826	0.551
1	6			1535.36	1535.893	0.441
1	6			1537.426	1537.959	0.748
0	6			1539.492	1540.025	1.084
1	6			1541.558	1542.091	0.747
0	6			1543.624	1544.158	0.351
0	6			1545.691	1546.224	0.569
0	6			1547.757	1548.29	0.589
0	6			1549.823	1550.356	0.527
1	6			1551.889	1552.422	0.758
0	8			1553.955	1554.489	0.631
0	8			1556.022	1556.555	0.375
0	6			1558.087	1558.62	0.507
0	8			1560.154	1560.687	0.749
0	6			1562.22	1562.753	0.815
0	6			1564.286	1564.82	0.83
0	6			1566.352	1566.885	1.142
1	6			1568.418	1568.951	0.881
0	6			1570.485	1571.018	1.761
1	8			1572.551	1573.084	0.879
0	6			1574.617	1575.15	1.356
0	6			1576.683	1577.216	0.778
0	6			1578.749	1579.283	0.763
0	6			1580.816	1581.349	0.729
0	6			1582.881	1583.414	0.82
0	8			1584.948	1585.481	0.535
0	6			1587.014	1587.547	0.742
0	8			1589.08	1589.614	1.77
0	6			1591.146	1591.679	1.28
1	6			1593.212	1593.745	1.265
1	6			1595.279	1595.812	0.704
0	0			1597.345	1597.878	0
0	6			1599.41	1599.945	0.551
0	6			1601.477	1602.01	1.531
0	6			1603.543	1604.076	0.795
0	6			1605.61	1606.143	0.703
0	8			1607.676	1608.209	0.723
0	6			1609.742	1610.275	0.42
0	6			1611.808	1612.341	0.388
0	6			1613.874	1614.408	0.284
1	6			1615.941	1616.474	0.286
0	6			1618.006	1618.539	1.069
1	6			1620.073	1620.606	0.589
0	6			1622.139	1622.672	0.445
0	6			1624.205	1624.739	0.641
0	6			1626.271	1626.804	1.182
0	6			1628.337	1628.87	0.64
0	6			1630.404	1630.937	0.348
0	6			1632.47	1633.003	0.269
1	6			1634.535	1635.069	1.614
0	6			1636.602	1637.135	0.883
0	6			1638.668	1639.201	0.528
1	8			1640.735	1641.268	0.3
0	6			1642.8	1643.333	0.685
0	6			1644.867	1645.4	0.633
0	6			1646.933	1647.466	0.337
1	8			1648.999	1649.533	0.409
0	6			1651.065	1651.598	0.529
0	6			1653.131	1653.664	0.69
0	6			1655.198	1655.731	0.627
0	6			1657.264	1657.797	0.605
0	6			1659.33	1659.863	0.332
0	6			1661.396	1661.929	0.423
0	6			1663.462	1663.995	0.425
0	6			1665.529	1666.062	0.631
0	6			1667.595	1668.128	1.032
1	6			1669.66	1670.194	0.62
0	6			1671.727	1672.26	0.457
0	6			1673.793	1674.326	0.313
0	6			1675.86	1676.393	0.513
0	6			1677.925	1678.458	0.306
0	6			1679.992	1680.525	0.401
1	6			1682.058	1682.591	0.532
0	6			1684.124	1684.658	0.898
0	6			1686.19	1686.723	1.152
0	6			1688.256	1688.789	0.715
0	6			1690.323	1690.856	0.535
0	6			1692.389	1692.922	0.853
0	6			1694.454	1694.988	0.558
0	8			1696.521	1697.054	0.518
0	6			1698.587	1699.12	0.89
0	6			1700.654	1701.187	0.838
1	6			1702.719	1703.252	0.455
1	6			1704.785	1705.319	0.405
0	6			1706.852	1707.385	0.734
0	8			1708.918	1709.451	0.573
0	8			1710.984	1711.517	0.411
0	6			1713.05	1713.583	0.566
1	6			1715.117	1715.65	0.719
1	6			1717.183	1717.716	0.294
0	6			1719.248	1719.782	0.315
0	6			1721.315	1721.848	0.691
1	6			1723.381	1723.914	0.969
0	6			1725.448	1725.981	0.636
0	6			1727.514	1728.047	0.891
0	6			1729.579	1730.113	1.093
1	6			1731.646	1732.179	0.819
0	6			1733.712	1734.245	0.458
0	6			1735.779	1736.312	0.799
0	6			1737.844	1738.377	0.563
0	8			1739.91	1740.444	0.413
1	6			1741.977	1742.51	0.631
0	6			1744.043	1744.576	0.832
0	6			1746.109	1746.642	0.571
0	6			1748.175	1748.708	0.474
0	6			1750.242	1750.775	0.299
0	6			1752.308	1752.841	0.401
1	6			1754.373	1754.907	0.27
0	6			1756.44	1756.973	0.412
0	6			1758.506	1759.039	0.391
