# Supplementary material for: Does excitatory fronto-extracerebral tDCS lead to improved working memory performance?
Source: F1000Res. 2013 Dec 10;2:219. Originally published 2013 Oct 17. [Version 2] doi: 10.12688/f1000research.2-219.v2 (PMC3869492; doi:10.12688/f1000research.2-219.v2)
Supplement: 3-back scores of participants before, during and after tDCS stimulation to their left dorsolateral prefronatal cortex — Files are named by date, subject code, day and task condition. There are four different conditions: Exposure, Baseline, DCS and Test. Exposure was a brief training on the n-back task. Baseline was a 5 minute period of the 3-back. Exposure and Baseline occurred only on day 1. DCS stands for direct current stimulation and indicates performance of the 3-back (10 minutes) that occurred while participants were stimulated. The test condition (10 minutes of 3-back) occurred post-stimulation. Both DCS and the Test conditions occurred on days 1 and 2. For example: 01-Jan-2012_AA01_1_DCS - indicates the performance during stimulation on day 1 01-Jan-2012_AA01_2_Test - indicates the performance during post-stimulation test phase on day 2 Variables in the files are presented in the following order: shudaprsd = indicates instances where the letter on screen was the same as the letter 3-back (1) or not (0) key_press = the key pressed (6 = F, letter on screen is not the same as 3-back; 8 = h, letter on screen is the same as letter 3-back) instructions = time relative to the start of the file when the instructions appeared on screen fixation = time relative to the start of the file when the first fixation cross appeared on screen letter_onscreen = time relative to the start of the file when the letter appeared on screen stimulus_interval = time relative to the start of the file when the fixation cross disappeared off screen RT = reaction time in seconds from the time stimulus onset to the button press Hits = the amount of correct hits (3-back) CRs = the number of correct rejections FAs = false alarms, pressing the hit button at the wrong occasion Misses = incorrect rejection of hit trial (opposite to false alarm) or = omitted rejection response oh = omitted hit response HR = hit rate calculated as the number of hits per chances FAR = false alarm rate calculated as the number of false alarms per opportunity Z_HR = Z normalised hit rate, where Z is the inverse of the cumulative Gauss [file f1000research-2-3252-s0000.tgz › 24_Oct_2012_RH19_1_Test]

shudaprsd	key_press	instructions	fixation	letter_onscreen	stimulus_interval	RT	Hits	CRs	FAs	Misses	or	oh	HR	FAR	Z_HR	Z_FAR	d
0	6	1791.282	1796.88	1798.413	1798.947	1.013	7	202	36	53	2	0	0.11667	0.15	-1.1918	-1.0364	-0.15538
0	6			1800.48	1801.013	0.522
0	6			1802.545	1803.078	0.373
0	6			1804.612	1805.145	0.539
0	6			1806.678	1807.211	0.453
0	6			1808.744	1809.278	0.379
0	6			1810.81	1811.343	0.628
0	6			1812.876	1813.409	0.613
1	6			1814.943	1815.476	0.485
0	6			1817.009	1817.542	0.353
0	6			1819.075	1819.608	0.742
0	6			1821.141	1821.674	0.58
0	6			1823.207	1823.741	0.735
0	6			1825.274	1825.807	0.338
0	6			1827.339	1827.872	0.64
1	6			1829.406	1829.939	0.46
0	6			1831.472	1832.005	0.421
0	6			1833.538	1834.072	0.236
0	6			1835.604	1836.137	0.256
0	6			1837.67	1838.203	0.99
0	6			1839.737	1840.27	0.67
0	6			1841.803	1842.336	0.49
1	6			1843.868	1844.402	0.341
0	6			1845.935	1846.468	0.817
0	6			1848.001	1848.534	0.333
0	6			1850.068	1850.601	0.311
0	6			1852.133	1852.666	0.367
0	8			1854.2	1854.733	0.357
0	8			1856.266	1856.799	0.541
0	8			1858.332	1858.866	0.344
1	6			1860.398	1860.931	0.546
1	6			1862.464	1862.997	0.402
0	6			1864.531	1865.064	0.42
0	6			1866.597	1867.13	1.401
1	6			1868.663	1869.197	0.806
1	8			1870.729	1871.262	0.808
1	8			1872.795	1873.328	0.348
0	6			1874.862	1875.395	0.472
0	6			1876.928	1877.461	0.381
0	6			1878.993	1879.527	0.56
0	6			1881.06	1881.593	1.1
0	8			1883.126	1883.659	0.652
0	6			1885.193	1885.726	0.419
1	6			1887.258	1887.791	0.844
1	6			1889.325	1889.858	0.962
0	6			1891.391	1891.924	0.812
0	6			1893.457	1893.991	0.375
0	6			1895.523	1896.056	0.571
0	6			1897.589	1898.122	0.327
0	8			1899.656	1900.189	0.838
0	6			1901.722	1902.255	0.606
0	6			1903.787	1904.321	0.897
0	6			1905.854	1906.387	0.447
0	6			1907.92	1908.453	1.709
1	6			1909.987	1910.52	1.06
0	6			1912.052	1912.585	0.999
0	6			1914.118	1914.652	0.591
0	6			1916.185	1916.718	0.493
1	6			1918.251	1918.784	0.712
0	8			1920.317	1920.85	0.474
0	6			1922.383	1922.916	0.635
0	6			1924.45	1924.983	1.14
1	6			1926.516	1927.049	0.621
0	6			1928.582	1929.116	0.647
0	6			1930.648	1931.181	0.509
0	6			1932.714	1933.247	0.786
0	6			1934.781	1935.314	0.477
1	6			1936.847	1937.38	0.427
0	6			1938.912	1939.446	0.307
0	6			1940.979	1941.512	0.221
0	6			1943.045	1943.578	0.744
0	6			1945.112	1945.645	0.353
0	6			1947.177	1947.71	0.474
0	8			1949.243	1949.777	0.787
0	6			1951.31	1951.843	0.794
0	6			1953.376	1953.909	0.597
0	6			1955.442	1955.975	0.963
0	8			1957.508	1958.041	0.455
0	6			1959.575	1960.108	0.363
0	6			1961.641	1962.174	0.336
0	6			1963.706	1964.24	0.269
0	6			1965.773	1966.306	0.282
0	6			1967.839	1968.372	0.589
0	6			1969.906	1970.439	0.385
0	6			1971.971	1972.504	0.453
0	6			1974.037	1974.571	2.02
0	0			1976.104	1976.637	0
1	6			1978.17	1978.703	0.324
1	6			1980.236	1980.769	0.368
0	6			1982.302	1982.835	0.487
0	6			1984.368	1984.902	0.355
1	6			1986.435	1986.968	0.286
0	8			1988.501	1989.033	0.359
0	6			1990.567	1991.1	0.847
1	6			1992.633	1993.166	0.703
0	6			1994.7	1995.233	0.541
0	6			1996.766	1997.299	0.596
0	6			1998.831	1999.365	0.324
0	6			2000.898	2001.431	0.296
1	6			2002.964	2003.497	0.298
1	6			2005.031	2005.564	0.557
0	6			2007.096	2007.629	0.291
0	8			2009.162	2009.696	0.457
1	6			2011.229	2011.762	0.359
0	6			2013.295	2013.828	0.403
0	6			2015.361	2015.894	0.51
0	6			2017.427	2017.96	0.366
0	6			2019.493	2020.027	0.269
0	6			2021.56	2022.093	1.325
0	8			2023.625	2024.158	0.725
0	8			2025.692	2026.225	0.375
0	8			2027.758	2028.291	0.307
0	6			2029.825	2030.358	0.583
0	6			2031.89	2032.423	0.352
0	6			2033.956	2034.49	0.619
0	6			2036.023	2036.556	0.45
0	6			2038.089	2038.622	0.71
1	6			2040.155	2040.688	0.648
1	6			2042.221	2042.754	1.594
1	6			2044.287	2044.821	0.998
1	6			2046.354	2046.887	0.484
0	6			2048.42	2048.952	0.457
0	6			2050.486	2051.019	0.753
0	8			2052.552	2053.085	0.772
1	6			2054.618	2055.152	1.079
0	6			2056.685	2057.218	0.887
0	6			2058.75	2059.283	0.831
0	6			2060.817	2061.35	0.364
1	6			2062.883	2063.416	0.291
0	6			2064.95	2065.483	0.298
1	6			2067.015	2067.548	0.441
0	6			2069.081	2069.615	0.708
0	6			2071.148	2071.681	0.808
0	6			2073.214	2073.747	0.764
0	6			2075.28	2075.813	1.037
0	6			2077.346	2077.879	0.359
0	6			2079.412	2079.946	0.309
0	6			2081.479	2082.012	0.41
0	6			2083.544	2084.077	0.554
0	6			2085.611	2086.144	0.532
0	6			2087.677	2088.21	0.593
0	6			2089.743	2090.277	0.916
0	6			2091.809	2092.342	0.346
0	8			2093.875	2094.408	0.541
0	6			2095.942	2096.475	1.034
1	6			2098.008	2098.541	1.483
0	8			2100.074	2100.607	0.629
1	6			2102.14	2102.673	0.509
0	8			2104.206	2104.74	0.294
0	6			2106.273	2106.806	0.682
0	6			2108.338	2108.871	0.815
0	6			2110.405	2110.938	0.927
1	6			2112.471	2113.004	0.396
0	6			2114.537	2115.071	1.038
1	6			2116.603	2117.136	0.366
1	6			2118.669	2119.202	0.345
0	6			2120.736	2121.269	0.317
0	6			2122.802	2123.335	0.483
1	6			2124.868	2125.402	0.82
0	6			2126.934	2127.467	0.424
0	6			2129	2129.533	0.432
0	6			2131.067	2131.6	0.463
0	6			2133.133	2133.666	0.676
0	6			2135.199	2135.732	0.35
0	6			2137.265	2137.798	0.364
0	6			2139.331	2139.865	0.484
0	6			2141.398	2141.931	0.643
0	6			2143.463	2143.996	0.752
0	8			2145.53	2146.063	0.378
0	6			2147.596	2148.129	0.709
0	6			2149.662	2150.196	0.418
0	6			2151.728	2152.261	0.321
0	8			2153.794	2154.327	0.435
1	6			2155.861	2156.394	0.782
0	6			2157.927	2158.46	1.364
0	0			2159.992	2160.526	0
0	6			2162.059	2162.592	0.455
1	6			2164.125	2164.658	0.428
1	6			2166.192	2166.725	0.353
0	8			2168.257	2168.79	0.321
0	6			2170.324	2170.857	0.762
0	6			2172.39	2172.923	0.782
0	6			2174.456	2174.99	0.533
0	6			2176.522	2177.055	0.676
0	8			2178.588	2179.121	0.543
0	6			2180.655	2181.188	0.662
0	6			2182.721	2183.254	0.676
0	6			2184.786	2185.321	0.456
1	6			2186.853	2187.386	0.727
0	8			2188.919	2189.452	0.407
0	6			2190.986	2191.519	0.731
0	6			2193.052	2193.585	0.675
0	6			2195.117	2195.651	0.725
0	6			2197.184	2197.717	0.299
0	6			2199.25	2199.783	1.039
1	6			2201.317	2201.85	0.32
0	8			2203.382	2203.915	0.728
0	6			2205.449	2205.982	1.016
0	6			2207.515	2208.048	1.763
0	6			2209.581	2210.115	0.605
0	6			2211.647	2212.18	0.273
1	8			2213.713	2214.246	0.627
0	6			2215.78	2216.313	0.447
0	6			2217.846	2218.379	0.596
0	6			2219.911	2220.445	0.798
0	6			2221.978	2222.511	0.454
0	6			2224.044	2224.577	0.38
0	6			2226.111	2226.644	0.346
0	6			2228.176	2228.709	0.315
0	6			2230.242	2230.776	0.704
0	6			2232.309	2232.842	0.459
1	6			2234.375	2234.908	0.766
0	6			2236.441	2236.974	0.475
1	6			2238.507	2239.04	0.648
0	6			2240.574	2241.107	0.725
1	6			2242.64	2243.173	0.3
0	6			2244.705	2245.239	0.772
0	8			2246.772	2247.305	0.644
0	6			2248.838	2249.371	0.635
1	6			2250.905	2251.438	0.507
0	6			2252.971	2253.503	0.334
0	6			2255.036	2255.57	0.32
1	6			2257.103	2257.636	0.485
0	6			2259.169	2259.702	0.593
0	6			2261.236	2261.769	0.436
0	6			2263.301	2263.834	0.481
0	6			2265.367	2265.901	0.5
1	6			2267.434	2267.967	0.338
0	6			2269.5	2270.033	0.58
0	6			2271.566	2272.099	0.524
0	6			2273.632	2274.165	0.696
0	6			2275.699	2276.232	0.534
0	6			2277.765	2278.298	0.665
1	6			2279.83	2280.364	0.211
0	8			2281.897	2282.43	0.482
1	8			2283.963	2284.496	0.426
0	6			2286.03	2286.563	0.82
0	6			2288.095	2288.628	0.378
0	6			2290.161	2290.695	0.931
0	6			2292.228	2292.761	0.54
0	8			2294.294	2294.827	1.023
0	6			2296.36	2296.893	0.832
0	6			2298.426	2298.959	0.717
1	6			2300.492	2301.026	0.374
0	8			2302.559	2303.092	0.568
1	6			2304.624	2305.158	0.548
0	6			2306.691	2307.224	0.954
1	8			2308.757	2309.29	0.751
0	6			2310.824	2311.357	0.77
0	6			2312.889	2313.422	0.393
0	6			2314.955	2315.489	0.453
0	8			2317.022	2317.555	0.642
0	8			2319.088	2319.621	1.699
0	6			2321.155	2321.688	0.628
0	6			2323.22	2323.753	0.562
0	6			2325.286	2325.82	0.376
0	6			2327.353	2327.886	0.395
0	8			2329.419	2329.952	0.462
0	6			2331.485	2332.018	0.377
0	6			2333.551	2334.084	0.965
0	8			2335.617	2336.151	0.446
0	6			2337.684	2338.217	1.074
0	6			2339.749	2340.283	0.603
0	6			2341.816	2342.349	0.341
0	6			2343.882	2344.415	0.372
1	6			2345.949	2346.482	0.274
0	6			2348.014	2348.547	0.494
0	8			2350.08	2350.614	0.368
0	6			2352.147	2352.68	0.34
0	6			2354.213	2354.746	0.272
0	6			2356.279	2356.812	0.315
0	6			2358.345	2358.878	0.757
0	6			2360.411	2360.945	0.437
0	8			2362.478	2363.011	0.52
1	6			2364.543	2365.076	0.436
0	6			2366.61	2367.143	0.543
1	6			2368.676	2369.209	0.363
0	6			2370.742	2371.276	0.87
1	8			2372.808	2373.341	0.608
1	8			2374.874	2375.408	0.353
0	8			2376.941	2377.474	0.278
1	6			2379.007	2379.54	0.743
0	6			2381.073	2381.606	0.435
0	6			2383.139	2383.672	0.643
0	6			2385.205	2385.739	0.287
0	6			2387.272	2387.805	0.353
0	8			2389.338	2389.871	0.32
0	6			2391.404	2391.937	1.249
0	6			2393.47	2394.003	0.325
1	6			2395.536	2396.07	0.568
0	6			2397.603	2398.136	0.47
0	6			2399.668	2400.201	0.455
0	6			2401.735	2402.268	0.55
0	6			2403.801	2404.334	0.565
0	6			2405.867	2406.401	0.309
1	6			2407.933	2408.466	0.505
0	8			2409.999	2410.533	0.355
0	6			2412.066	2412.599	0.356
1	6			2414.132	2414.665	0.64
0	6			2416.198	2416.731	0.367
