# Supplementary material for: Does excitatory fronto-extracerebral tDCS lead to improved working memory performance?
Source: F1000Res. 2013 Dec 10;2:219. Originally published 2013 Oct 17. [Version 2] doi: 10.12688/f1000research.2-219.v2 (PMC3869492; doi:10.12688/f1000research.2-219.v2)
Supplement: 3-back scores of participants before, during and after tDCS stimulation to their left dorsolateral prefronatal cortex — Files are named by date, subject code, day and task condition. There are four different conditions: Exposure, Baseline, DCS and Test. Exposure was a brief training on the n-back task. Baseline was a 5 minute period of the 3-back. Exposure and Baseline occurred only on day 1. DCS stands for direct current stimulation and indicates performance of the 3-back (10 minutes) that occurred while participants were stimulated. The test condition (10 minutes of 3-back) occurred post-stimulation. Both DCS and the Test conditions occurred on days 1 and 2. For example: 01-Jan-2012_AA01_1_DCS - indicates the performance during stimulation on day 1 01-Jan-2012_AA01_2_Test - indicates the performance during post-stimulation test phase on day 2 Variables in the files are presented in the following order: shudaprsd = indicates instances where the letter on screen was the same as the letter 3-back (1) or not (0) key_press = the key pressed (6 = F, letter on screen is not the same as 3-back; 8 = h, letter on screen is the same as letter 3-back) instructions = time relative to the start of the file when the instructions appeared on screen fixation = time relative to the start of the file when the first fixation cross appeared on screen letter_onscreen = time relative to the start of the file when the letter appeared on screen stimulus_interval = time relative to the start of the file when the fixation cross disappeared off screen RT = reaction time in seconds from the time stimulus onset to the button press Hits = the amount of correct hits (3-back) CRs = the number of correct rejections FAs = false alarms, pressing the hit button at the wrong occasion Misses = incorrect rejection of hit trial (opposite to false alarm) or = omitted rejection response oh = omitted hit response HR = hit rate calculated as the number of hits per chances FAR = false alarm rate calculated as the number of false alarms per opportunity Z_HR = Z normalised hit rate, where Z is the inverse of the cumulative Gauss [file f1000research-2-3252-s0000.tgz › 24_Sep_2012_AG07_1_baseline]

shudaprsd	key_press	instructions	fixation	letter_onscreen	stimulus_interval	RT	Hits	CRs	FAs	Misses	or	oh	HR	FAR	Z_HR	Z_FAR	d
0	6	481.006	533.597	535.147	535.697	0.324	13	101	18	17	1	0	0.43333	0.15	-0.16789	-1.0364	0.86854
0	6			537.247	537.797	0.445
0	6			539.346	539.896	0.52
0	6			541.446	541.996	0.594
0	6			543.546	544.095	1.318
1	8			545.645	546.195	0.649
1	6			547.745	548.295	0.851
0	6			549.844	550.394	0.774
0	6			551.944	552.494	0.742
0	6			554.044	554.593	0.705
0	6			556.143	556.693	0.662
1	6			558.243	558.793	1.123
0	6			560.342	560.892	0.776
0	8			562.442	562.993	0.75
0	6			564.542	565.092	0.584
0	6			566.642	567.192	0.493
1	6			568.742	569.292	0.491
1	8			570.841	571.391	0.443
1	8			572.941	573.491	1.29
0	6			575.041	575.59	1.065
0	6			577.14	577.69	1.011
0	6			579.24	579.79	0.681
0	6			581.34	581.889	0.801
0	6			583.439	583.989	0.841
1	8			585.539	586.089	0.85
0	6			587.638	588.188	0.82
0	6			589.738	590.288	0.741
1	6			591.838	592.387	0.698
0	6			593.937	594.487	0.667
0	6			596.037	596.587	0.618
1	8			598.136	598.686	0.81
0	6			600.236	600.786	1.634
0	6			602.336	602.885	1.555
0	8			604.435	604.986	1.079
0	6			606.536	607.086	0.73
0	6			608.635	609.185	0.834
0	8			610.735	611.285	0.633
0	6			612.835	613.384	0.777
0	6			614.934	615.484	0.694
0	6			617.034	617.584	0.65
0	6			619.133	619.683	0.731
0	6			621.233	621.783	0.711
0	6			623.333	623.882	0.808
0	6			625.432	625.982	1.135
0	8			627.532	628.082	0.974
0	6			629.631	630.181	1.266
0	8			631.731	632.281	1.305
1	8			633.831	634.381	1.508
0	6			635.93	636.48	1.243
0	6			638.03	638.58	0.953
0	6			640.13	640.679	0.939
0	6			642.229	642.779	1.078
0	6			644.329	644.879	1.041
0	6			646.428	646.979	1.016
0	6			648.528	649.079	1.195
1	6			650.629	651.178	1.239
0	6			652.728	653.278	0.95
1	6			654.828	655.378	0.995
0	6			656.927	657.477	1.199
0	6			659.027	659.577	0.839
0	6			661.127	661.676	0.872
0	8			663.226	663.776	0.788
0	6			665.326	665.876	1.108
0	6			667.425	667.975	1.148
0	6			669.525	670.075	0.911
0	6			671.625	672.174	0.762
0	6			673.724	674.274	1.3
0	6			675.824	676.374	0.946
0	8			677.923	678.473	0.951
0	6			680.023	680.573	0.942
0	6			682.123	682.673	1.333
0	6			684.222	684.772	1.015
1	8			686.322	686.872	1.048
1	6			688.422	688.972	1.192
1	8			690.522	691.072	1.02
1	6			692.622	693.172	1.633
1	6			694.721	695.271	1.362
1	6			696.821	697.371	1.178
0	8			698.921	699.47	1.304
0	6			701.02	701.57	0.992
0	6			703.12	703.67	1.019
0	6			705.219	705.769	0.854
0	6			707.319	707.869	0.816
0	6			709.419	709.968	1.218
0	6			711.518	712.068	1.522
0	6			713.618	714.168	1.918
0	8			715.717	716.267	1.09
0	8			717.817	718.367	0.953
0	6			719.917	720.466	0.922
0	6			722.016	722.566	0.832
1	6			724.116	724.666	0.853
0	6			726.215	726.765	0.893
0	6			728.315	728.865	1.389
1	8			730.415	730.965	0.836
1	8			732.514	733.065	1.034
0	6			734.615	735.165	0.96
0	6			736.715	737.264	1.051
0	6			738.814	739.364	1.53
0	6			740.914	741.464	0.813
0	6			743.013	743.563	1.269
0	6			745.113	745.663	1.56
0	8			747.213	747.762	0.936
0	6			749.312	749.862	1.134
0	6			751.412	751.962	1.401
1	6			753.511	754.061	0.937
0	6			755.611	756.161	0.788
0	0			757.711	758.26	0
0	6			759.81	760.36	-0.001
0	6			761.91	762.46	1.737
0	8			764.009	764.559	1.156
1	8			766.109	766.659	0.849
1	6			768.209	768.758	0.969
0	6			770.308	770.858	0.816
0	6			772.408	772.959	0.878
1	8			774.507	775.058	1.017
0	6			776.608	777.158	1.084
0	6			778.708	779.257	1.293
1	6			780.807	781.357	1.151
1	6			782.907	783.457	1.383
0	8			785.006	785.556	1.657
0	6			787.106	787.656	1.174
0	6			789.206	789.756	0.861
0	6			791.305	791.855	1.364
0	6			793.405	793.955	1.244
0	6			795.505	796.054	1.359
0	8			797.604	798.154	0.813
0	6			799.704	800.254	1.074
0	8			801.803	802.353	0.92
1	6			803.903	804.453	1.17
0	6			806.003	806.552	0.951
0	6			808.102	808.652	0.961
1	6			810.202	810.752	0.906
0	6			812.301	812.851	1.614
0	6			814.401	814.951	1.254
0	6			816.501	817.051	0.871
0	6			818.601	819.151	0.88
0	6			820.701	821.251	0.778
0	6			822.8	823.35	1.533
0	6			824.9	825.45	1.565
0	8			827	827.549	1.751
0	8			829.099	829.649	1.357
0	6			831.199	831.749	0.991
0	6			833.298	833.848	0.855
0	6			835.398	835.948	0.765
0	6			837.498	838.048	0.774
1	8			839.597	840.147	1.558
0	6			841.697	842.247	0.97
0	6			843.797	844.346	1.254
0	8			845.896	846.446	0.966
0	6			847.996	848.546	0.911
