# Supplementary material for: Does excitatory fronto-extracerebral tDCS lead to improved working memory performance?
Source: F1000Res. 2013 Dec 10;2:219. Originally published 2013 Oct 17. [Version 2] doi: 10.12688/f1000research.2-219.v2 (PMC3869492; doi:10.12688/f1000research.2-219.v2)
Supplement: 3-back scores of participants before, during and after tDCS stimulation to their left dorsolateral prefronatal cortex — Files are named by date, subject code, day and task condition. There are four different conditions: Exposure, Baseline, DCS and Test. Exposure was a brief training on the n-back task. Baseline was a 5 minute period of the 3-back. Exposure and Baseline occurred only on day 1. DCS stands for direct current stimulation and indicates performance of the 3-back (10 minutes) that occurred while participants were stimulated. The test condition (10 minutes of 3-back) occurred post-stimulation. Both DCS and the Test conditions occurred on days 1 and 2. For example: 01-Jan-2012_AA01_1_DCS - indicates the performance during stimulation on day 1 01-Jan-2012_AA01_2_Test - indicates the performance during post-stimulation test phase on day 2 Variables in the files are presented in the following order: shudaprsd = indicates instances where the letter on screen was the same as the letter 3-back (1) or not (0) key_press = the key pressed (6 = F, letter on screen is not the same as 3-back; 8 = h, letter on screen is the same as letter 3-back) instructions = time relative to the start of the file when the instructions appeared on screen fixation = time relative to the start of the file when the first fixation cross appeared on screen letter_onscreen = time relative to the start of the file when the letter appeared on screen stimulus_interval = time relative to the start of the file when the fixation cross disappeared off screen RT = reaction time in seconds from the time stimulus onset to the button press Hits = the amount of correct hits (3-back) CRs = the number of correct rejections FAs = false alarms, pressing the hit button at the wrong occasion Misses = incorrect rejection of hit trial (opposite to false alarm) or = omitted rejection response oh = omitted hit response HR = hit rate calculated as the number of hits per chances FAR = false alarm rate calculated as the number of false alarms per opportunity Z_HR = Z normalised hit rate, where Z is the inverse of the cumulative Gauss [file f1000research-2-3252-s0000.tgz › 24_Sep_2012_AG07_1_DCS]

shudaprsd	key_press	instructions	fixation	letter_onscreen	stimulus_interval	RT	Hits	CRs	FAs	Misses	or	oh	HR	FAR	Z_HR	Z_FAR	d
0	0	1179.528	1184.65	1186.183	1186.716	0	24	215	23	36	2	0	0.4	0.095833	-0.25335	-1.3057	1.0523
0	6			1188.25	1188.783	1.022
0	6			1190.315	1190.848	0.334
0	6			1192.381	1192.915	0.295
0	6			1194.448	1194.981	0.607
0	6			1196.514	1197.048	0.475
0	6			1198.58	1199.113	0.477
0	6			1200.646	1201.179	0.468
0	6			1202.713	1203.246	0.551
0	6			1204.779	1205.312	0.618
0	8			1206.844	1207.378	0.774
0	6			1208.911	1209.444	0.506
0	6			1210.977	1211.51	0.654
1	6			1213.044	1213.577	0.791
0	6			1215.109	1215.642	0.858
0	6			1217.175	1217.709	0.679
0	6			1219.242	1219.775	0.727
0	6			1221.308	1221.841	0.689
0	6			1223.375	1223.908	0.667
0	6			1225.44	1225.973	1.631
1	8			1227.506	1228.04	1.083
0	6			1229.573	1230.106	1.201
1	6			1231.639	1232.173	1.356
0	6			1233.705	1234.238	0.866
0	6			1235.771	1236.304	0.821
0	6			1237.838	1238.371	0.711
0	6			1239.904	1240.437	0.644
1	8			1241.969	1242.503	1.338
0	6			1244.036	1244.569	0.771
0	6			1246.102	1246.635	1.412
1	8			1248.169	1248.702	0.875
0	6			1250.235	1250.768	0.801
1	6			1252.3	1252.834	1.126
0	6			1254.367	1254.9	0.811
1	8			1256.433	1256.966	1.007
0	6			1258.499	1259.032	0.757
0	8			1260.565	1261.098	0.883
0	6			1262.631	1263.165	1.161
1	6			1264.698	1265.231	0.81
0	6			1266.764	1267.298	0.684
0	6			1268.83	1269.363	0.751
0	6			1270.896	1271.429	1.204
0	8			1272.963	1273.496	1.042
0	6			1275.029	1275.562	1.044
0	6			1277.094	1277.628	0.912
0	6			1279.161	1279.694	0.785
0	6			1281.227	1281.76	0.822
0	6			1283.294	1283.827	0.877
0	6			1285.359	1285.892	0.927
0	6			1287.425	1287.959	0.718
0	6			1289.492	1290.025	0.608
1	6			1291.558	1292.091	0.757
0	6			1293.624	1294.157	0.924
0	6			1295.69	1296.223	0.697
0	6			1297.756	1298.29	0.77
0	6			1299.823	1300.356	0.976
0	6			1301.889	1302.422	0.909
0	6			1303.955	1304.488	0.923
0	6			1306.021	1306.554	0.814
0	6			1308.088	1308.621	0.803
0	6			1310.154	1310.687	0.642
0	6			1312.219	1312.753	0.534
0	6			1314.286	1314.819	0.658
0	6			1316.352	1316.885	0.684
0	6			1318.419	1318.952	1.119
0	8			1320.484	1321.017	0.46
0	8			1322.55	1323.084	0.697
0	6			1324.617	1325.15	0.78
0	6			1326.683	1327.216	0.73
0	6			1328.749	1329.282	0.779
0	6			1330.815	1331.348	0.682
0	6			1332.881	1333.415	1.1
0	6			1334.948	1335.481	1.142
0	6			1337.013	1337.547	0.736
0	8			1339.08	1339.613	1.1
0	6			1341.146	1341.679	1.917
0	8			1343.213	1343.746	1.754
0	8			1345.278	1345.811	1.189
0	6			1347.344	1347.878	1.204
0	6			1349.411	1349.944	0.871
0	6			1351.477	1352.01	0.721
0	6			1353.544	1354.077	0.716
0	6			1355.609	1356.142	0.72
0	6			1357.675	1358.209	0.669
0	6			1359.742	1360.275	0.788
0	6			1361.808	1362.341	0.755
0	6			1363.874	1364.407	1.004
0	6			1365.94	1366.473	0.742
1	8			1368.006	1368.54	0.792
0	6			1370.073	1370.606	1.039
1	6			1372.138	1372.672	0.785
0	6			1374.205	1374.738	0.844
0	6			1376.271	1376.804	0.765
0	6			1378.338	1378.871	0.661
0	6			1380.403	1380.936	0.5
0	6			1382.469	1383.003	0.543
0	6			1384.536	1385.069	0.732
0	6			1386.602	1387.135	0.705
0	6			1388.668	1389.201	1.229
1	8			1390.734	1391.267	1.261
0	6			1392.8	1393.334	1.046
0	6			1394.867	1395.4	1.013
0	6			1396.933	1397.466	0.88
0	6			1398.999	1399.532	0.777
0	6			1401.065	1401.598	0.768
0	6			1403.131	1403.665	1.28
0	6			1405.198	1405.731	1.076
0	6			1407.263	1407.797	0.722
1	6			1409.33	1409.863	0.606
0	6			1411.396	1411.929	0.509
1	8			1413.463	1413.996	0.885
0	6			1415.528	1416.061	1.029
1	8			1417.594	1418.128	1.037
1	6			1419.661	1420.194	0.84
0	6			1421.727	1422.26	0.719
0	6			1423.793	1424.326	0.692
0	6			1425.859	1426.392	0.689
0	6			1427.925	1428.459	0.703
0	6			1429.992	1430.525	0.598
0	6			1432.057	1432.59	0.696
0	6			1434.124	1434.657	1.482
0	0			1436.19	1436.723	0
0	6			1438.256	1438.79	0.233
0	8			1440.323	1440.856	1.049
0	6			1442.388	1442.922	0.613
0	6			1444.455	1444.988	0.608
0	6			1446.521	1447.054	0.482
0	6			1448.588	1449.121	0.688
0	6			1450.653	1451.186	0.709
1	8			1452.719	1453.253	0.635
0	6			1454.786	1455.319	0.672
1	6			1456.852	1457.385	0.668
0	6			1458.918	1459.451	0.588
0	6			1460.984	1461.517	0.591
0	8			1463.05	1463.584	0.91
1	6			1465.117	1465.65	1.497
0	6			1467.182	1467.715	0.832
0	6			1469.249	1469.782	0.787
0	6			1471.315	1471.848	0.736
1	6			1473.381	1473.915	0.616
0	6			1475.448	1475.981	0.717
0	6			1477.513	1478.047	1.136
1	6			1479.58	1480.113	1.343
0	6			1481.646	1482.179	1.427
0	8			1483.713	1484.246	0.86
0	6			1485.778	1486.311	0.594
0	6			1487.844	1488.378	0.567
1	8			1489.911	1490.444	0.551
0	6			1491.977	1492.51	1.022
0	6			1494.043	1494.576	1.065
0	6			1496.109	1496.642	0.933
0	6			1498.175	1498.709	0.724
0	6			1500.242	1500.775	0.655
1	6			1502.307	1502.84	0.682
0	6			1504.374	1504.907	0.66
1	8			1506.44	1506.973	0.393
0	6			1508.506	1509.04	0.5
1	8			1510.572	1511.105	0.479
0	8			1512.638	1513.172	0.781
1	6			1514.705	1515.238	0.759
1	6			1516.771	1517.304	0.878
0	6			1518.838	1519.371	1.043
0	6			1520.903	1521.436	1.053
1	6			1522.969	1523.503	0.944
0	6			1525.036	1525.569	0.816
0	6			1527.102	1527.635	0.813
0	6			1529.168	1529.701	0.756
0	6			1531.234	1531.767	0.829
0	8			1533.3	1533.834	1.376
0	6			1535.367	1535.9	1.395
0	6			1537.432	1537.965	1.323
0	6			1539.499	1540.032	0.955
0	6			1541.565	1542.098	0.746
0	6			1543.631	1544.165	0.93
1	8			1545.697	1546.23	0.722
0	6			1547.763	1548.297	0.806
0	6			1549.83	1550.363	0.55
0	6			1551.896	1552.429	0.581
0	6			1553.962	1554.495	0.461
1	6			1556.028	1556.561	0.51
1	6			1558.094	1558.628	0.448
0	6			1560.161	1560.694	0.349
0	6			1562.227	1562.759	0.727
0	6			1564.293	1564.826	0.495
1	8			1566.359	1566.892	0.585
0	8			1568.425	1568.959	1.232
0	6			1570.492	1571.025	0.665
0	6			1572.557	1573.09	0.446
0	6			1574.624	1575.157	0.523
0	6			1576.69	1577.223	0.484
1	6			1578.756	1579.29	0.657
0	6			1580.822	1581.355	0.624
0	6			1582.888	1583.422	0.726
0	6			1584.955	1585.488	0.645
1	8			1587.021	1587.554	0.484
0	6			1589.087	1589.62	0.55
0	6			1591.153	1591.686	0.5
1	6			1593.219	1593.753	0.479
0	6			1595.286	1595.819	0.58
0	6			1597.351	1597.884	0.888
0	8			1599.418	1599.951	0.772
0	6			1601.484	1602.017	1.091
0	6			1603.55	1604.084	0.941
0	6			1605.616	1606.149	0.808
0	6			1607.682	1608.215	0.682
0	6			1609.749	1610.282	0.625
0	6			1611.815	1612.348	0.68
0	8			1613.881	1614.415	0.477
0	8			1615.947	1616.48	0.884
0	6			1618.013	1618.547	0.822
0	6			1620.08	1620.613	0.671
0	6			1622.146	1622.679	0.732
0	6			1624.212	1624.745	0.652
1	8			1626.278	1626.811	0.754
0	6			1628.344	1628.878	0.926
1	6			1630.411	1630.944	1.174
0	6			1632.476	1633.009	0.913
1	6			1634.543	1635.076	0.944
1	6			1636.609	1637.142	0.665
0	6			1638.675	1639.209	0.509
1	8			1640.741	1641.274	0.383
1	8			1642.807	1643.34	1.164
0	8			1644.874	1645.407	1.793
0	6			1646.94	1647.473	0.816
1	8			1649.006	1649.54	1.059
0	6			1651.072	1651.605	1.243
0	6			1653.138	1653.672	0.847
0	8			1655.205	1655.738	0.573
1	6			1657.271	1657.804	0.98
0	6			1659.337	1659.87	0.73
0	6			1661.403	1661.936	0.85
0	6			1663.469	1664.003	1.121
0	6			1665.536	1666.069	0.648
1	6			1667.601	1668.134	0.693
0	6			1669.668	1670.201	0.559
0	6			1671.734	1672.267	0.62
0	6			1673.8	1674.334	0.623
1	8			1675.866	1676.399	0.842
0	6			1677.932	1678.465	0.955
0	6			1679.999	1680.532	0.746
0	6			1682.065	1682.598	0.572
0	6			1684.131	1684.664	0.627
0	6			1686.197	1686.73	0.495
0	6			1688.263	1688.797	0.492
0	6			1690.33	1690.863	0.616
0	6			1692.395	1692.928	0.438
0	6			1694.462	1694.995	0.685
0	6			1696.528	1697.061	0.465
1	6			1698.594	1699.128	0.373
0	6			1700.661	1701.194	0.515
0	6			1702.726	1703.259	0.654
1	6			1704.793	1705.326	0.655
0	6			1706.859	1707.392	0.61
1	6			1708.925	1709.459	0.402
0	6			1710.991	1711.524	0.357
1	8			1713.057	1713.59	0.354
0	6			1715.124	1715.657	0.584
0	6			1717.19	1717.723	0.674
1	6			1719.256	1719.789	0.629
0	6			1721.322	1721.855	0.409
0	6			1723.388	1723.922	0.511
1	6			1725.455	1725.988	0.729
0	6			1727.52	1728.053	0.656
0	6			1729.587	1730.12	0.482
0	6			1731.653	1732.186	0.508
0	8			1733.719	1734.253	0.862
0	8			1735.785	1736.318	1.321
1	6			1737.851	1738.384	0.878
0	6			1739.918	1740.451	1.055
0	6			1741.984	1742.517	0.747
0	6			1744.049	1744.584	0.563
1	6			1746.116	1746.649	0.64
0	6			1748.182	1748.715	0.748
0	6			1750.249	1750.782	0.562
0	6			1752.315	1752.848	0.664
0	6			1754.381	1754.914	0.391
0	6			1756.447	1756.98	0.522
0	6			1758.513	1759.047	0.355
0	6			1760.58	1761.113	0.444
0	6			1762.645	1763.178	0.518
0	6			1764.712	1765.245	0.566
1	6			1766.778	1767.311	0.475
1	8			1768.844	1769.378	0.67
0	6			1770.91	1771.443	0.526
0	8			1772.976	1773.509	0.505
1	6			1775.043	1775.576	0.383
0	6			1777.109	1777.642	0.491
1	6			1779.174	1779.708	0.489
1	8			1781.241	1781.774	0.402
0	6			1783.307	1783.84	0.504
0	6			1785.374	1785.907	0.441
0	6			1787.439	1787.972	0.339
1	6			1789.506	1790.039	0.393
0	8			1791.572	1792.105	0.729
0	6			1793.638	1794.172	0.579
0	6			1795.705	1796.238	0.44
0	6			1797.77	1798.303	0.426
1	8			1799.837	1800.37	0.937
0	6			1801.903	1802.436	0.658
0	6			1803.969	1804.503	0.543
