# Supplementary material for: Does excitatory fronto-extracerebral tDCS lead to improved working memory performance?
Source: F1000Res. 2013 Dec 10;2:219. Originally published 2013 Oct 17. [Version 2] doi: 10.12688/f1000research.2-219.v2 (PMC3869492; doi:10.12688/f1000research.2-219.v2)
Supplement: 3-back scores of participants before, during and after tDCS stimulation to their left dorsolateral prefronatal cortex — Files are named by date, subject code, day and task condition. There are four different conditions: Exposure, Baseline, DCS and Test. Exposure was a brief training on the n-back task. Baseline was a 5 minute period of the 3-back. Exposure and Baseline occurred only on day 1. DCS stands for direct current stimulation and indicates performance of the 3-back (10 minutes) that occurred while participants were stimulated. The test condition (10 minutes of 3-back) occurred post-stimulation. Both DCS and the Test conditions occurred on days 1 and 2. For example: 01-Jan-2012_AA01_1_DCS - indicates the performance during stimulation on day 1 01-Jan-2012_AA01_2_Test - indicates the performance during post-stimulation test phase on day 2 Variables in the files are presented in the following order: shudaprsd = indicates instances where the letter on screen was the same as the letter 3-back (1) or not (0) key_press = the key pressed (6 = F, letter on screen is not the same as 3-back; 8 = h, letter on screen is the same as letter 3-back) instructions = time relative to the start of the file when the instructions appeared on screen fixation = time relative to the start of the file when the first fixation cross appeared on screen letter_onscreen = time relative to the start of the file when the letter appeared on screen stimulus_interval = time relative to the start of the file when the fixation cross disappeared off screen RT = reaction time in seconds from the time stimulus onset to the button press Hits = the amount of correct hits (3-back) CRs = the number of correct rejections FAs = false alarms, pressing the hit button at the wrong occasion Misses = incorrect rejection of hit trial (opposite to false alarm) or = omitted rejection response oh = omitted hit response HR = hit rate calculated as the number of hits per chances FAR = false alarm rate calculated as the number of false alarms per opportunity Z_HR = Z normalised hit rate, where Z is the inverse of the cumulative Gauss [file f1000research-2-3252-s0000.tgz › 24_Sep_2012_AG07_1_Test]

shudaprsd	key_press	instructions	fixation	letter_onscreen	stimulus_interval	RT	Hits	CRs	FAs	Misses	or	oh	HR	FAR	Z_HR	Z_FAR	d
0	6	1857.939	1873.602	1875.135	1875.669	0.528	30	231	9	30	0	0	0.5	0.0375	0	-1.7805	1.7805
0	6			1877.202	1877.735	0.324
0	6			1879.267	1879.8	0.421
1	8			1881.334	1881.867	0.352
0	6			1883.4	1883.933	0.724
0	6			1885.466	1886	0.714
0	6			1887.532	1888.065	0.641
0	6			1889.598	1890.131	0.496
0	6			1891.665	1892.198	0.568
0	6			1893.731	1894.264	0.606
0	6			1895.797	1896.33	0.42
0	6			1897.863	1898.396	0.335
0	6			1899.929	1900.463	0.595
0	6			1901.996	1902.529	0.526
0	6			1904.062	1904.594	0.347
0	6			1906.128	1906.661	0.326
0	6			1908.194	1908.727	0.439
0	6			1910.26	1910.794	0.371
0	6			1912.327	1912.86	0.426
0	6			1914.392	1914.925	0.452
0	6			1916.459	1916.992	0.407
0	6			1918.525	1919.058	0.403
1	6			1920.591	1921.125	0.47
0	6			1922.657	1923.19	0.531
1	8			1924.723	1925.256	0.375
0	6			1926.79	1927.323	0.564
0	6			1928.856	1929.389	0.467
0	6			1930.922	1931.455	0.434
0	6			1932.988	1933.521	0.384
0	6			1935.054	1935.588	0.351
0	6			1937.121	1937.654	0.358
0	6			1939.186	1939.719	0.32
0	6			1941.253	1941.786	0.462
0	6			1943.319	1943.852	0.535
1	6			1945.385	1945.919	0.52
0	6			1947.451	1947.984	0.452
0	6			1949.517	1950.05	0.466
1	6			1951.584	1952.117	0.315
0	6			1953.65	1954.183	0.435
0	6			1955.716	1956.25	0.402
1	8			1957.782	1958.315	0.445
0	6			1959.848	1960.381	0.612
0	6			1961.915	1962.448	0.724
0	6			1963.981	1964.514	0.633
1	8			1966.047	1966.58	1.028
0	6			1968.113	1968.646	0.532
0	6			1970.179	1970.713	0.382
1	6			1972.246	1972.779	0.395
0	6			1974.311	1974.844	0.393
0	6			1976.378	1976.911	0.646
0	8			1978.444	1978.977	0.607
1	6			1980.51	1981.044	0.733
0	6			1982.576	1983.109	0.284
0	6			1984.642	1985.175	0.351
1	8			1986.709	1987.242	0.604
0	6			1988.775	1989.308	0.595
0	6			1990.841	1991.374	0.404
0	6			1992.907	1993.44	0.389
0	6			1994.973	1995.506	0.408
0	6			1997.04	1997.573	0.398
0	6			1999.106	1999.639	0.506
0	6			2001.172	2001.705	0.766
0	6			2003.238	2003.771	0.886
0	6			2005.304	2005.838	0.718
0	6			2007.371	2007.904	0.497
0	6			2009.436	2009.969	0.412
0	6			2011.503	2012.036	0.472
0	6			2013.569	2014.102	0.504
0	6			2015.635	2016.169	0.571
1	8			2017.701	2018.234	0.538
0	6			2019.767	2020.3	1.091
1	8			2021.834	2022.367	1.133
1	8			2023.9	2024.433	1.077
1	8			2025.965	2026.499	0.946
0	6			2028.032	2028.565	0.678
0	6			2030.098	2030.631	0.557
0	6			2032.165	2032.698	0.687
1	8			2034.23	2034.763	0.626
0	6			2036.297	2036.83	1.137
0	6			2038.363	2038.896	1.655
0	6			2040.429	2040.963	1.212
0	6			2042.495	2043.028	1.133
0	6			2044.561	2045.094	0.649
0	6			2046.628	2047.161	0.521
0	6			2048.694	2049.227	0.453
0	6			2050.759	2051.294	0.445
1	6			2052.826	2053.359	1.061
0	6			2054.892	2055.425	1.064
0	6			2056.959	2057.492	0.595
0	6			2059.025	2059.558	0.634
0	6			2061.09	2061.624	0.672
0	6			2063.157	2063.69	0.902
0	8			2065.223	2065.756	1.016
1	6			2067.29	2067.823	1.07
0	6			2069.355	2069.888	0.81
0	6			2071.422	2071.955	0.588
0	6			2073.488	2074.021	0.655
0	6			2075.554	2076.088	0.986
0	6			2077.62	2078.153	1.826
0	6			2079.686	2080.219	1.506
1	8			2081.753	2082.286	1.039
1	6			2083.819	2084.352	0.478
1	6			2085.884	2086.418	0.371
1	6			2087.951	2088.484	0.331
0	6			2090.017	2090.55	0.427
0	8			2092.084	2092.617	0.792
0	6			2094.149	2094.683	0.813
0	6			2096.215	2096.749	0.504
0	6			2098.282	2098.815	0.652
0	6			2100.348	2100.881	0.549
0	6			2102.415	2102.947	0.41
0	6			2104.48	2105.013	0.314
0	6			2106.547	2107.08	0.409
0	6			2108.613	2109.146	0.382
0	6			2110.679	2111.213	0.343
0	6			2112.745	2113.278	0.334
0	6			2114.811	2115.344	0.412
0	6			2116.878	2117.411	1.117
0	6			2118.944	2119.477	0.949
0	6			2121.009	2121.543	1.187
0	6			2123.076	2123.609	0.79
0	6			2125.142	2125.675	0.599
0	6			2127.209	2127.742	0.583
0	6			2129.274	2129.807	0.463
0	6			2131.34	2131.874	0.483
1	6			2133.407	2133.94	1.012
1	8			2135.473	2136.006	0.551
0	6			2137.539	2138.072	0.671
0	8			2139.605	2140.138	1.13
0	6			2141.672	2142.205	0.745
1	6			2143.738	2144.271	0.601
0	6			2145.803	2146.337	0.592
0	6			2147.87	2148.403	1.267
0	6			2149.936	2150.469	1.475
1	8			2152.003	2152.536	0.873
0	6			2154.068	2154.601	0.56
0	6			2156.134	2156.668	0.662
0	6			2158.201	2158.734	0.528
1	8			2160.267	2160.8	0.911
0	6			2162.334	2162.867	1.34
0	6			2164.399	2164.932	1.033
0	6			2166.465	2166.999	1.17
0	8			2168.532	2169.065	1.008
0	8			2170.598	2171.131	0.811
0	6			2172.664	2173.197	0.602
0	6			2174.73	2175.263	0.587
0	6			2176.797	2177.33	0.84
1	8			2178.863	2179.396	1.306
0	6			2180.928	2181.462	0.905
0	6			2182.995	2183.528	0.924
0	6			2185.061	2185.594	0.563
0	6			2187.128	2187.661	0.482
0	6			2189.193	2189.726	0.526
1	6			2191.259	2191.793	0.763
0	6			2193.326	2193.859	0.694
0	6			2195.392	2195.925	0.556
0	6			2197.458	2197.991	1.15
0	6			2199.524	2200.057	1.58
0	6			2201.59	2202.124	1.208
0	6			2203.657	2204.19	0.998
0	6			2205.723	2206.256	0.854
1	8			2207.789	2208.322	0.921
1	6			2209.855	2210.388	1.198
0	6			2211.922	2212.455	1.223
0	6			2213.988	2214.521	0.856
0	6			2216.053	2216.587	0.912
1	6			2218.12	2218.653	0.668
0	6			2220.186	2220.719	1.221
0	6			2222.253	2222.786	1.462
0	6			2224.318	2224.851	1.015
1	8			2226.384	2226.918	0.712
0	6			2228.451	2228.984	0.649
0	6			2230.517	2231.05	0.622
0	6			2232.583	2233.116	0.543
0	6			2234.649	2235.182	0.58
0	6			2236.715	2237.249	0.934
0	8			2238.782	2239.315	1.141
1	6			2240.847	2241.381	1.296
0	6			2242.914	2243.447	0.911
0	6			2244.98	2245.513	0.802
0	6			2247.047	2247.58	0.961
0	6			2249.113	2249.645	0.929
1	8			2251.178	2251.712	0.844
0	6			2253.245	2253.778	0.799
0	6			2255.311	2255.844	1.164
1	6			2257.378	2257.911	0.744
1	6			2259.443	2259.976	0.507
1	8			2261.509	2262.043	0.427
0	6			2263.576	2264.109	0.839
0	6			2265.642	2266.175	1.128
0	6			2267.708	2268.241	1.037
0	6			2269.774	2270.307	0.945
0	6			2271.84	2272.374	1.006
1	6			2273.907	2274.44	0.516
0	6			2275.972	2276.506	0.279
1	6			2278.039	2278.572	0.415
0	6			2280.105	2280.638	0.657
0	6			2282.172	2282.705	0.7
1	6			2284.237	2284.77	0.439
0	6			2286.303	2286.837	0.495
0	6			2288.37	2288.903	0.367
0	6			2290.436	2290.969	0.34
0	6			2292.502	2293.035	0.372
0	6			2294.568	2295.101	0.45
0	6			2296.634	2297.168	0.324
0	6			2298.701	2299.234	0.372
0	6			2300.766	2301.299	0.41
0	6			2302.833	2303.366	0.418
0	6			2304.899	2305.432	0.467
0	6			2306.965	2307.499	0.434
0	6			2309.031	2309.564	0.735
0	6			2311.097	2311.631	0.568
0	6			2313.164	2313.697	0.346
1	8			2315.23	2315.763	0.366
1	8			2317.297	2317.83	0.385
0	6			2319.362	2319.895	0.447
0	6			2321.428	2321.962	0.35
0	6			2323.495	2324.028	0.386
1	8			2325.561	2326.094	0.717
0	6			2327.627	2328.16	0.713
0	6			2329.693	2330.226	0.394
0	6			2331.759	2332.293	0.308
0	6			2333.826	2334.359	0.391
0	6			2335.891	2336.424	0.869
0	6			2337.958	2338.491	0.888
0	6			2340.024	2340.557	0.68
0	6			2342.09	2342.624	0.313
0	6			2344.156	2344.689	0.309
0	6			2346.222	2346.756	0.312
0	6			2348.289	2348.822	0.395
0	6			2350.355	2350.888	0.362
0	6			2352.421	2352.954	0.388
0	6			2354.487	2355.02	0.35
0	8			2356.553	2357.087	0.504
0	6			2358.62	2359.153	0.676
0	6			2360.685	2361.218	0.749
0	6			2362.752	2363.285	0.569
0	6			2364.818	2365.351	0.407
0	6			2366.884	2367.418	0.486
1	8			2368.95	2369.483	0.359
0	6			2371.016	2371.549	0.455
0	6			2373.083	2373.616	0.41
0	6			2375.149	2375.682	0.354
0	6			2377.215	2377.749	0.526
0	6			2379.281	2379.814	0.534
0	6			2381.347	2381.881	0.337
1	6			2383.414	2383.947	0.368
1	6			2385.48	2386.013	0.452
0	6			2387.546	2388.079	0.613
0	6			2389.612	2390.145	0.416
0	6			2391.678	2392.212	0.43
1	8			2393.745	2394.278	0.449
0	6			2395.81	2396.343	0.452
0	6			2397.877	2398.41	0.424
1	6			2399.943	2400.476	0.438
0	6			2402.009	2402.543	0.576
0	6			2404.075	2404.608	0.525
0	6			2406.141	2406.674	0.399
0	6			2408.208	2408.741	0.341
0	6			2410.274	2410.807	0.461
1	6			2412.34	2412.873	0.639
0	6			2414.406	2414.939	0.477
0	6			2416.472	2417.006	0.503
1	6			2418.539	2419.072	0.352
1	8			2420.605	2421.137	0.366
0	6			2422.671	2423.204	0.369
1	6			2424.737	2425.27	0.4
0	6			2426.803	2427.337	0.432
0	6			2428.87	2429.403	0.392
0	6			2430.935	2431.468	0.876
0	6			2433.002	2433.535	0.538
1	6			2435.068	2435.601	0.423
0	6			2437.134	2437.668	0.355
0	6			2439.2	2439.733	0.457
0	6			2441.266	2441.799	0.518
0	6			2443.333	2443.866	0.361
0	6			2445.399	2445.932	0.305
0	6			2447.465	2447.998	0.372
0	6			2449.531	2450.064	0.643
0	6			2451.597	2452.131	0.411
0	6			2453.664	2454.197	0.307
0	6			2455.729	2456.262	0.369
1	8			2457.796	2458.329	0.582
0	6			2459.862	2460.395	0.455
0	6			2461.928	2462.462	0.405
0	6			2463.994	2464.527	0.354
0	8			2466.06	2466.593	0.404
0	6			2468.127	2468.66	0.428
1	6			2470.193	2470.726	0.396
0	6			2472.258	2472.792	0.522
1	8			2474.325	2474.858	0.371
1	8			2476.391	2476.924	0.332
1	8			2478.458	2478.991	0.398
1	8			2480.524	2481.057	0.441
1	6			2482.59	2483.123	0.409
0	6			2484.656	2485.189	0.382
0	6			2486.722	2487.256	0.355
0	6			2488.789	2489.322	0.889
0	6			2490.854	2491.387	0.676
0	6			2492.921	2493.454	0.355
