# Supplementary material for: Does excitatory fronto-extracerebral tDCS lead to improved working memory performance?
Source: F1000Res. 2013 Dec 10;2:219. Originally published 2013 Oct 17. [Version 2] doi: 10.12688/f1000research.2-219.v2 (PMC3869492; doi:10.12688/f1000research.2-219.v2)
Supplement: 3-back scores of participants before, during and after tDCS stimulation to their left dorsolateral prefronatal cortex — Files are named by date, subject code, day and task condition. There are four different conditions: Exposure, Baseline, DCS and Test. Exposure was a brief training on the n-back task. Baseline was a 5 minute period of the 3-back. Exposure and Baseline occurred only on day 1. DCS stands for direct current stimulation and indicates performance of the 3-back (10 minutes) that occurred while participants were stimulated. The test condition (10 minutes of 3-back) occurred post-stimulation. Both DCS and the Test conditions occurred on days 1 and 2. For example: 01-Jan-2012_AA01_1_DCS - indicates the performance during stimulation on day 1 01-Jan-2012_AA01_2_Test - indicates the performance during post-stimulation test phase on day 2 Variables in the files are presented in the following order: shudaprsd = indicates instances where the letter on screen was the same as the letter 3-back (1) or not (0) key_press = the key pressed (6 = F, letter on screen is not the same as 3-back; 8 = h, letter on screen is the same as letter 3-back) instructions = time relative to the start of the file when the instructions appeared on screen fixation = time relative to the start of the file when the first fixation cross appeared on screen letter_onscreen = time relative to the start of the file when the letter appeared on screen stimulus_interval = time relative to the start of the file when the fixation cross disappeared off screen RT = reaction time in seconds from the time stimulus onset to the button press Hits = the amount of correct hits (3-back) CRs = the number of correct rejections FAs = false alarms, pressing the hit button at the wrong occasion Misses = incorrect rejection of hit trial (opposite to false alarm) or = omitted rejection response oh = omitted hit response HR = hit rate calculated as the number of hits per chances FAR = false alarm rate calculated as the number of false alarms per opportunity Z_HR = Z normalised hit rate, where Z is the inverse of the cumulative Gauss [file f1000research-2-3252-s0000.tgz › 24_Sep_2012_LF06_1_baseline]

shudaprsd	key_press	instructions	fixation	letter_onscreen	stimulus_interval	RT	Hits	CRs	FAs	Misses	or	oh	HR	FAR	Z_HR	Z_FAR	d
0	0	381.281	413.016	414.547	415.094	0	15	97	18	15	5	0	0.5	0.15	0	-1.0364	1.0364
0	6			416.625	417.156	0.469
0	6			418.687	419.219	0.454
0	6			420.75	421.281	0.5
1	8			422.812	423.359	0.391
0	6			424.891	425.422	0.453
0	6			426.953	427.484	0.719
0	6			429.016	429.547	0.515
1	8			431.078	431.609	0.656
0	8			433.156	433.687	0.735
0	6			435.219	435.75	0.89
0	6			437.281	437.812	0.5
0	6			439.344	439.875	0.547
0	6			441.422	441.953	0.484
0	6			443.484	444.016	0.422
0	8			445.547	446.078	0.547
0	8			447.609	448.141	0.547
0	6			449.672	450.219	0.375
0	6			451.75	452.281	0.312
1	8			453.812	454.344	0.329
0	8			455.875	456.406	0.406
1	8			457.937	458.484	0.407
0	6			460.016	460.547	0.437
0	6			462.078	462.609	0.547
0	6			464.141	464.672	0.562
1	8			466.203	466.734	0.453
1	6			468.281	468.812	0.281
0	6			470.344	470.875	0.218
0	6			472.406	472.937	0.391
0	6			474.469	475	0.406
1	8			476.547	477.078	0.5
1	8			478.609	479.141	0.563
0	6			480.672	481.203	0.484
0	6			482.734	483.266	0.438
1	6			484.797	485.344	0.64
0	6			486.875	487.406	0.391
0	6			488.937	489.469	0.391
1	6			491	491.531	0.422
1	8			493.062	493.609	0.344
0	6			495.141	495.672	0.359
0	6			497.203	497.734	0.359
0	8			499.266	499.797	0.296
0	8			501.328	501.875	0.422
0	6			503.406	503.937	0.406
0	6			505.469	506	0.562
0	0			507.531	508.062	0
1	6			509.594	510.125	0.328
0	6			511.672	512.203	0.343
1	8			513.734	514.281	0.344
0	6			515.828	516.359	0.406
0	6			517.906	518.453	0.484
1	6			519.984	520.531	0.235
0	0			522.078	522.609	0
1	6			524.156	524.687	0.235
0	6			526.234	526.766	0.328
0	6			528.297	528.828	0.375
0	8			530.359	530.891	0.36
0	6			532.422	532.953	0.453
0	8			534.5	535.031	0.594
0	0			536.562	537.094	0
0	6			538.625	539.156	0.266
0	8			540.687	541.219	0.516
0	6			542.781	543.312	0.406
0	6			544.844	545.375	0.359
0	0			546.906	547.437	0
0	6			548.969	549.5	0.422
0	6			551.062	551.594	0.36
0	6			553.125	553.656	0.359
1	8			555.187	555.719	0.438
1	6			557.25	557.781	0.531
0	6			559.328	559.859	0.531
0	6			561.391	561.922	0.734
0	6			563.453	563.984	0.344
0	6			565.516	566.047	0.375
0	6			567.578	568.125	0.438
0	8			569.656	570.187	0.406
1	8			571.719	572.25	0.531
0	6			573.781	574.312	0.453
0	6			575.844	576.391	0.843
0	6			577.922	578.453	1.265
1	6			579.984	580.516	0.594
1	8			582.047	582.578	0.297
0	6			584.109	584.641	0.469
0	6			586.187	586.719	0.407
0	6			588.25	588.781	0.484
0	8			590.312	590.844	0.61
0	6			592.375	592.906	0.687
0	6			594.453	594.984	0.406
0	6			596.516	597.047	0.5
0	6			598.578	599.109	0.359
0	6			600.641	601.172	0.39
0	6			602.703	603.25	0.672
0	6			604.781	605.312	0.563
0	6			606.844	607.375	0.422
1	6			608.906	609.437	0.328
0	6			610.969	611.516	0.39
0	6			613.047	613.578	0.344
0	6			615.109	615.641	0.36
0	6			617.172	617.703	0.312
0	6			619.234	619.766	0.375
1	6			621.312	621.844	0.485
0	6			623.375	623.906	0.391
0	6			625.437	625.969	0.235
0	8			627.5	628.031	0.344
1	6			629.578	630.109	0.203
0	6			631.641	632.172	0.375
0	6			633.703	634.234	0.25
0	6			635.766	636.297	0.359
0	6			637.828	638.375	0.484
0	6			639.906	640.437	0.5
0	6			641.969	642.5	0.281
0	6			644.031	644.562	0.344
1	8			646.094	646.641	0.359
0	6			648.172	648.703	0.469
0	8			650.234	650.766	0.703
0	6			652.297	652.828	0.469
0	8			654.359	654.891	0.563
0	6			656.437	656.969	0.375
0	8			658.5	659.031	0.484
0	6			660.562	661.094	0.313
0	6			662.625	663.156	0.344
0	6			664.703	665.234	0.656
0	6			666.766	667.297	0.343
0	6			668.828	669.359	0.375
1	8			670.891	671.422	0.656
0	6			672.953	673.5	0.328
0	6			675.031	675.562	0.297
0	6			677.094	677.625	0.218
0	6			679.156	679.687	0.531
0	6			681.219	681.766	0.328
1	6			683.297	683.828	0.359
1	6			685.359	685.891	0.266
0	6			687.422	687.953	0.234
0	6			689.484	690.016	0.25
0	6			691.562	692.094	0.282
1	6			693.625	694.156	0.578
0	6			695.687	696.219	0.391
0	6			697.75	698.281	0.344
0	6			699.828	700.359	0.188
0	6			701.891	702.422	0.343
0	6			703.953	704.484	0.219
0	8			706.016	706.547	0.578
1	8			708.109	708.641	0.532
0	6			710.172	710.703	0.406
1	6			712.234	712.766	0.438
0	6			714.297	714.828	0.437
0	6			716.375	716.906	0.281
0	8			718.437	718.969	0.25
0	8			720.5	721.031	0.422
0	6			722.562	723.094	0.235
