# Supplementary material for: Does excitatory fronto-extracerebral tDCS lead to improved working memory performance?
Source: F1000Res. 2013 Dec 10;2:219. Originally published 2013 Oct 17. [Version 2] doi: 10.12688/f1000research.2-219.v2 (PMC3869492; doi:10.12688/f1000research.2-219.v2)
Supplement: 3-back scores of participants before, during and after tDCS stimulation to their left dorsolateral prefronatal cortex — Files are named by date, subject code, day and task condition. There are four different conditions: Exposure, Baseline, DCS and Test. Exposure was a brief training on the n-back task. Baseline was a 5 minute period of the 3-back. Exposure and Baseline occurred only on day 1. DCS stands for direct current stimulation and indicates performance of the 3-back (10 minutes) that occurred while participants were stimulated. The test condition (10 minutes of 3-back) occurred post-stimulation. Both DCS and the Test conditions occurred on days 1 and 2. For example: 01-Jan-2012_AA01_1_DCS - indicates the performance during stimulation on day 1 01-Jan-2012_AA01_2_Test - indicates the performance during post-stimulation test phase on day 2 Variables in the files are presented in the following order: shudaprsd = indicates instances where the letter on screen was the same as the letter 3-back (1) or not (0) key_press = the key pressed (6 = F, letter on screen is not the same as 3-back; 8 = h, letter on screen is the same as letter 3-back) instructions = time relative to the start of the file when the instructions appeared on screen fixation = time relative to the start of the file when the first fixation cross appeared on screen letter_onscreen = time relative to the start of the file when the letter appeared on screen stimulus_interval = time relative to the start of the file when the fixation cross disappeared off screen RT = reaction time in seconds from the time stimulus onset to the button press Hits = the amount of correct hits (3-back) CRs = the number of correct rejections FAs = false alarms, pressing the hit button at the wrong occasion Misses = incorrect rejection of hit trial (opposite to false alarm) or = omitted rejection response oh = omitted hit response HR = hit rate calculated as the number of hits per chances FAR = false alarm rate calculated as the number of false alarms per opportunity Z_HR = Z normalised hit rate, where Z is the inverse of the cumulative Gauss [file f1000research-2-3252-s0000.tgz › 24_Sep_2012_LF06_1_DCS]

shudaprsd	key_press	instructions	fixation	letter_onscreen	stimulus_interval	RT	Hits	CRs	FAs	Misses	or	oh	HR	FAR	Z_HR	Z_FAR	d
0	0	990.766	994.109	995.641	996.172	0	24	216	20	35	4	1	0.4	0.083333	-0.25335	-1.383	1.1296
0	0			997.703	998.234	0
0	0			999.766	1000.297	0
1	0			1001.828	1002.359	0
0	8			1003.906	1004.437	0.625
0	8			1005.969	1006.5	0.531
0	6			1008.031	1008.562	0.953
0	6			1010.094	1010.625	0.359
0	6			1012.172	1012.703	0.25
0	6			1014.234	1014.766	0.391
1	8			1016.297	1016.828	0.562
0	8			1018.359	1018.891	0.485
0	6			1020.422	1020.969	0.437
0	6			1022.5	1023.031	0.797
0	6			1024.562	1025.109	0.657
0	6			1026.656	1027.187	0.577
0	6			1028.75	1029.281	0.516
0	8			1030.812	1031.359	0.594
0	6			1032.906	1033.437	0.78
1	6			1035	1035.531	0.561
0	6			1037.062	1037.609	0.391
0	6			1039.156	1039.687	0.36
0	6			1041.234	1041.797	0.485
1	6			1043.328	1043.859	0.483
0	0			1045.406	1045.937	0
0	6			1047.484	1048.047	1.063
0	6			1049.578	1050.109	0.391
0	6			1051.641	1052.172	0.406
0	6			1053.703	1054.234	0.453
1	8			1055.766	1056.297	0.328
0	6			1057.844	1058.375	0.547
0	8			1059.906	1060.437	0.688
0	6			1061.969	1062.5	0.343
0	6			1064.031	1064.562	0.594
0	6			1066.109	1066.641	0.485
0	8			1068.172	1068.703	0.359
0	8			1070.234	1070.766	0.891
0	8			1072.297	1072.828	0.703
0	6			1074.359	1074.906	0.297
0	6			1076.437	1076.969	0.407
0	6			1078.5	1079.031	0.672
0	6			1080.562	1081.094	0.61
0	8			1082.625	1083.172	0.609
0	6			1084.703	1085.234	0.344
0	6			1086.766	1087.297	0.25
0	6			1088.828	1089.359	0.359
0	6			1090.891	1091.422	0.359
1	6			1092.969	1093.5	0.484
0	6			1095.031	1095.562	0.375
0	6			1097.094	1097.625	0.515
0	6			1099.156	1099.687	0.469
1	8			1101.234	1101.766	0.516
1	8			1103.297	1103.828	0.703
0	6			1105.359	1105.891	0.672
0	6			1107.422	1107.953	0.39
0	6			1109.484	1110.031	0.438
0	6			1111.562	1112.094	0.61
0	6			1113.625	1114.156	0.5
0	6			1115.687	1116.219	0.438
0	6			1117.75	1118.297	0.516
0	6			1119.828	1120.359	0.406
0	6			1121.891	1122.422	0.515
0	6			1123.953	1124.484	0.406
0	6			1126.016	1126.547	0.359
0	6			1128.094	1128.625	0.359
0	6			1130.156	1130.687	0.36
1	6			1132.219	1132.75	0.328
0	6			1134.281	1134.812	0.281
1	8			1136.359	1136.891	0.313
0	6			1138.422	1138.953	0.609
0	6			1140.484	1141.016	0.516
1	6			1142.547	1143.078	0.375
0	6			1144.609	1145.156	0.344
0	6			1146.687	1147.219	0.282
1	6			1148.75	1149.281	0.375
0	6			1150.812	1151.344	0.297
1	6			1152.875	1153.422	0.469
0	6			1154.953	1155.484	0.266
0	6			1157.016	1157.547	0.312
0	8			1159.078	1159.609	0.406
0	6			1161.141	1161.672	0.39
1	6			1163.219	1163.75	1.656
0	6			1165.281	1165.812	0.453
0	6			1167.344	1167.875	0.406
0	6			1169.406	1169.937	0.391
1	8			1171.484	1172.016	0.782
0	6			1173.547	1174.078	0.39
0	6			1175.609	1176.141	0.407
0	6			1177.672	1178.203	0.484
0	6			1179.734	1180.281	0.516
0	6			1181.812	1182.344	0.344
0	6			1183.875	1184.406	0.437
0	6			1185.937	1186.469	0.422
1	8			1188	1188.547	0.516
0	6			1190.078	1190.609	0.359
0	6			1192.141	1192.672	0.625
0	6			1194.203	1194.734	0.469
0	6			1196.266	1196.797	0.421
0	6			1198.344	1198.875	0.437
0	6			1200.406	1200.937	0.391
0	6			1202.469	1203	0.422
0	6			1204.531	1205.062	0.391
0	6			1206.609	1207.141	0.438
0	6			1208.672	1209.203	0.297
1	8			1210.734	1211.266	0.328
0	6			1212.797	1213.328	0.437
0	6			1214.859	1215.406	0.485
0	6			1216.937	1217.469	0.454
1	6			1219	1219.531	0.375
1	8			1221.062	1221.594	0.344
0	6			1223.125	1223.672	0.359
0	6			1225.203	1225.734	0.359
0	6			1227.266	1227.797	0.312
0	6			1229.328	1229.859	0.594
1	8			1231.391	1231.922	0.375
0	6			1233.469	1234	0.953
1	6			1235.531	1236.062	0.391
0	6			1237.594	1238.125	0.422
0	6			1239.656	1240.187	0.438
1	6			1241.734	1242.266	0.422
1	6			1243.797	1244.328	0.469
1	8			1245.859	1246.391	0.344
0	6			1247.922	1248.453	0.375
0	6			1249.984	1250.531	0.485
0	8			1252.062	1252.594	0.454
0	6			1254.125	1254.656	0.391
0	6			1256.187	1256.719	0.297
1	6			1258.25	1258.797	0.391
0	6			1260.328	1260.859	0.328
0	6			1262.391	1262.922	0.437
0	6			1264.453	1264.984	0.453
0	6			1266.516	1267.047	0.375
0	6			1268.594	1269.125	0.312
1	8			1270.656	1271.187	0.281
0	6			1272.719	1273.25	0.265
0	6			1274.781	1275.312	0.344
0	6			1276.859	1277.391	0.391
0	8			1278.922	1279.453	0.437
0	6			1280.984	1281.516	0.438
0	6			1283.047	1283.578	0.64
1	8			1285.109	1285.656	0.485
0	6			1287.187	1287.719	0.36
0	6			1289.25	1289.781	0.391
0	6			1291.312	1291.844	0.344
0	6			1293.375	1293.922	0.25
0	6			1295.453	1295.984	0.25
0	6			1297.516	1298.047	0.265
0	6			1299.578	1300.109	0.391
0	6			1301.641	1302.172	0.421
1	6			1303.719	1304.25	0.234
1	6			1305.781	1306.312	0.406
1	6			1307.844	1308.375	0.422
0	6			1309.906	1310.437	0.313
0	6			1311.984	1312.516	0.344
0	6			1314.047	1314.578	0.297
1	6			1316.109	1316.641	0.563
1	6			1318.172	1318.703	0.437
0	6			1320.234	1320.781	0.344
0	6			1322.312	1322.844	0.391
0	6			1324.375	1324.906	0.422
1	6			1326.437	1326.969	0.5
0	6			1328.5	1329.047	0.391
0	6			1330.578	1331.109	0.359
0	6			1332.641	1333.172	0.39
0	6			1334.703	1335.234	0.484
0	8			1336.766	1337.312	0.5
1	8			1338.844	1339.375	0.359
0	6			1340.906	1341.437	0.485
0	6			1342.969	1343.5	0.656
0	6			1345.031	1345.562	0.547
1	6			1347.109	1347.641	0.453
0	6			1349.172	1349.703	0.328
0	6			1351.234	1351.766	0.36
0	6			1353.297	1353.828	0.375
0	6			1355.391	1355.922	0.375
0	6			1357.453	1357.984	0.359
1	6			1359.516	1360.047	0.359
0	8			1361.578	1362.109	0.328
0	6			1363.672	1364.203	0.344
0	6			1365.734	1366.266	0.438
0	6			1367.797	1368.328	0.265
0	6			1369.859	1370.391	0.703
1	8			1371.937	1372.469	0.297
0	6			1374	1374.531	0.625
1	8			1376.062	1376.594	0.516
0	6			1378.125	1378.656	0.453
0	6			1380.187	1380.734	0.407
0	8			1382.266	1382.797	0.328
1	6			1384.328	1384.859	0.375
0	6			1386.391	1386.922	0.265
0	8			1388.453	1389	0.375
0	6			1390.531	1391.062	0.344
0	6			1392.594	1393.125	0.281
0	6			1394.656	1395.187	0.297
0	6			1396.719	1397.25	0.375
0	6			1398.797	1399.328	0.39
0	6			1400.859	1401.391	0.438
1	6			1402.922	1403.453	0.328
0	6			1404.984	1405.516	0.375
0	6			1407.062	1407.594	0.344
1	6			1409.125	1409.656	0.344
1	8			1411.187	1411.719	0.719
1	8			1413.25	1413.781	0.75
0	6			1415.312	1415.859	0.516
0	6			1417.391	1417.922	0.531
0	6			1419.453	1419.984	0.469
1	8			1421.516	1422.047	0.312
0	6			1423.578	1424.125	0.344
0	6			1425.656	1426.187	0.438
1	8			1427.719	1428.25	0.609
0	6			1429.781	1430.312	0.578
0	6			1431.844	1432.375	0.422
0	6			1433.922	1434.453	0.5
0	6			1435.984	1436.516	0.407
0	6			1438.047	1438.578	0.422
1	6			1440.109	1440.641	0.25
0	6			1442.187	1442.719	0.375
0	6			1444.25	1444.781	0.391
0	6			1446.312	1446.844	0.391
0	6			1448.375	1448.906	0.391
1	8			1450.437	1450.984	0.344
0	8			1452.516	1453.047	0.718
0	8			1454.578	1455.109	0.703
0	6			1456.641	1457.172	0.406
0	6			1458.703	1459.25	0.422
0	6			1460.781	1461.312	0.375
0	6			1462.844	1463.375	0.468
0	8			1464.906	1465.437	0.531
0	6			1466.969	1467.5	0.468
0	6			1469.047	1469.578	0.453
0	6			1471.109	1471.641	0.344
0	6			1473.172	1473.703	0.297
0	6			1475.234	1475.766	0.422
0	6			1477.312	1477.844	0.469
0	6			1479.375	1479.906	0.453
0	6			1481.437	1481.969	0.266
1	6			1483.5	1484.031	0.422
0	6			1485.562	1486.109	0.375
1	6			1487.641	1488.172	0.343
0	6			1489.703	1490.234	0.328
0	6			1491.766	1492.297	0.453
0	6			1493.828	1494.375	0.438
1	8			1495.906	1496.437	0.281
0	6			1497.969	1498.5	0.39
0	6			1500.031	1500.562	0.656
0	6			1502.094	1502.625	0.468
0	8			1504.172	1504.703	0.812
0	6			1506.234	1506.766	0.672
0	6			1508.297	1508.828	0.344
1	6			1510.359	1510.891	0.485
0	6			1512.437	1512.969	0.297
0	6			1514.5	1515.031	0.359
0	6			1516.562	1517.094	0.704
0	6			1518.625	1519.156	0.422
0	6			1520.687	1521.234	0.422
0	6			1522.766	1523.297	0.531
0	6			1524.828	1525.359	0.422
0	6			1526.891	1527.422	0.437
1	8			1528.953	1529.5	0.703
0	6			1531.031	1531.562	0.328
0	6			1533.094	1533.625	0.375
0	6			1535.156	1535.687	0.344
0	6			1537.219	1537.75	0.468
0	6			1539.297	1539.828	0.484
0	6			1541.359	1541.891	0.469
0	6			1543.422	1543.953	0.594
0	6			1545.484	1546.016	0.422
1	6			1547.562	1548.094	0.344
0	6			1549.625	1550.156	0.437
0	6			1551.687	1552.219	0.469
1	6			1553.75	1554.281	0.266
0	6			1555.812	1556.359	0.407
0	6			1557.891	1558.422	0.203
1	6			1559.953	1560.484	0.391
0	6			1562.016	1562.547	0.312
1	6			1564.078	1564.625	0.234
0	6			1566.156	1566.687	0.391
0	6			1568.219	1568.75	0.312
0	6			1570.281	1570.812	0.391
0	6			1572.344	1572.875	0.39
0	6			1574.422	1574.953	0.359
0	6			1576.484	1577.016	0.25
0	6			1578.547	1579.078	0.344
1	6			1580.609	1581.141	0.266
0	6			1582.687	1583.219	0.344
1	6			1584.75	1585.281	0.578
0	6			1586.812	1587.344	0.25
0	6			1588.875	1589.406	0.344
0	6			1590.937	1591.484	0.579
0	6			1593.016	1593.547	0.375
1	8			1595.078	1595.609	0.297
0	6			1597.141	1597.672	0.406
0	6			1599.203	1599.75	0.531
0	6			1601.281	1601.812	0.516
0	6			1603.344	1603.875	0.281
0	6			1605.406	1605.937	0.313
0	6			1607.469	1608	0.515
0	6			1609.547	1610.078	0.531
0	6			1611.609	1612.141	0.375
1	6			1613.672	1614.203	0.312
