# Supplementary material for: Does excitatory fronto-extracerebral tDCS lead to improved working memory performance?
Source: F1000Res. 2013 Dec 10;2:219. Originally published 2013 Oct 17. [Version 2] doi: 10.12688/f1000research.2-219.v2 (PMC3869492; doi:10.12688/f1000research.2-219.v2)
Supplement: 3-back scores of participants before, during and after tDCS stimulation to their left dorsolateral prefronatal cortex — Files are named by date, subject code, day and task condition. There are four different conditions: Exposure, Baseline, DCS and Test. Exposure was a brief training on the n-back task. Baseline was a 5 minute period of the 3-back. Exposure and Baseline occurred only on day 1. DCS stands for direct current stimulation and indicates performance of the 3-back (10 minutes) that occurred while participants were stimulated. The test condition (10 minutes of 3-back) occurred post-stimulation. Both DCS and the Test conditions occurred on days 1 and 2. For example: 01-Jan-2012_AA01_1_DCS - indicates the performance during stimulation on day 1 01-Jan-2012_AA01_2_Test - indicates the performance during post-stimulation test phase on day 2 Variables in the files are presented in the following order: shudaprsd = indicates instances where the letter on screen was the same as the letter 3-back (1) or not (0) key_press = the key pressed (6 = F, letter on screen is not the same as 3-back; 8 = h, letter on screen is the same as letter 3-back) instructions = time relative to the start of the file when the instructions appeared on screen fixation = time relative to the start of the file when the first fixation cross appeared on screen letter_onscreen = time relative to the start of the file when the letter appeared on screen stimulus_interval = time relative to the start of the file when the fixation cross disappeared off screen RT = reaction time in seconds from the time stimulus onset to the button press Hits = the amount of correct hits (3-back) CRs = the number of correct rejections FAs = false alarms, pressing the hit button at the wrong occasion Misses = incorrect rejection of hit trial (opposite to false alarm) or = omitted rejection response oh = omitted hit response HR = hit rate calculated as the number of hits per chances FAR = false alarm rate calculated as the number of false alarms per opportunity Z_HR = Z normalised hit rate, where Z is the inverse of the cumulative Gauss [file f1000research-2-3252-s0000.tgz › 24_Sep_2012_LF06_1_Test]

shudaprsd	key_press	instructions	fixation	letter_onscreen	stimulus_interval	RT	Hits	CRs	FAs	Misses	or	oh	HR	FAR	Z_HR	Z_FAR	d
0	0	1659.109	1665.734	1667.266	1667.797	0	27	219	18	33	3	0	0.45	0.075	-0.12566	-1.4395	1.3139
0	0			1669.328	1669.859	0
0	0			1671.391	1671.922	0
0	6			1673.453	1673.984	0.359
0	6			1675.531	1676.062	0.422
0	6			1677.594	1678.125	0.562
1	6			1679.656	1680.187	0.313
1	6			1681.719	1682.25	0.328
1	6			1683.797	1684.328	0.344
0	6			1685.859	1686.391	0.328
0	6			1687.922	1688.453	0.344
0	6			1689.984	1690.516	0.391
0	6			1692.047	1692.594	0.469
1	8			1694.125	1694.656	0.344
1	8			1696.187	1696.719	0.563
0	6			1698.25	1698.781	0.562
0	6			1700.312	1700.859	0.5
0	6			1702.391	1702.922	0.312
0	6			1704.453	1704.984	0.359
0	6			1706.516	1707.047	0.421
0	6			1708.578	1709.125	0.266
0	6			1710.656	1711.187	0.281
0	6			1712.719	1713.25	0.328
1	8			1714.781	1715.312	0.297
0	6			1716.844	1717.375	0.375
0	6			1718.922	1719.453	0.422
0	8			1720.984	1721.516	0.391
0	6			1723.047	1723.578	0.39
1	6			1725.109	1725.641	0.532
1	6			1727.172	1727.719	0.234
1	8			1729.25	1729.781	0.312
1	6			1731.312	1731.844	0.469
0	8			1733.375	1733.906	0.375
0	6			1735.437	1735.984	0.235
1	6			1737.516	1738.047	0.265
0	6			1739.578	1740.109	0.266
0	6			1741.641	1742.172	0.484
0	6			1743.703	1744.25	0.422
0	6			1745.781	1746.312	0.297
0	6			1747.844	1748.375	0.265
0	6			1749.906	1750.437	0.266
0	6			1751.969	1752.5	0.312
0	6			1754.047	1754.578	0.234
0	8			1756.109	1756.641	0.297
1	8			1758.172	1758.703	0.312
0	6			1760.234	1760.766	0.391
0	6			1762.328	1762.859	0.406
0	6			1764.391	1764.922	0.421
0	6			1766.453	1766.984	0.406
0	6			1768.516	1769.047	0.531
0	6			1770.609	1771.141	0.485
1	8			1772.672	1773.203	0.484
0	6			1774.734	1775.266	0.532
1	6			1776.797	1777.328	0.312
0	6			1778.875	1779.406	0.281
0	6			1780.937	1781.469	0.297
0	6			1783	1783.531	0.391
0	6			1785.062	1785.594	0.454
0	6			1787.125	1787.672	0.297
0	6			1789.203	1789.734	0.313
0	6			1791.266	1791.797	0.328
0	6			1793.328	1793.859	0.313
1	6			1795.391	1795.937	0.281
0	6			1797.469	1798	0.25
0	6			1799.531	1800.062	0.235
0	6			1801.594	1802.125	0.359
0	8			1803.656	1804.187	0.578
0	6			1805.734	1806.266	0.36
0	6			1807.797	1808.328	0.5
1	6			1809.859	1810.391	0.407
0	6			1811.922	1812.453	0.406
0	6			1814	1814.531	0.25
0	6			1816.062	1816.594	0.219
0	6			1818.125	1818.656	0.219
1	6			1820.187	1820.719	0.438
0	6			1822.25	1822.797	0.312
0	6			1824.328	1824.859	0.328
0	6			1826.391	1826.922	0.343
0	6			1828.453	1828.984	0.438
0	6			1830.516	1831.062	0.406
0	6			1832.594	1833.125	0.375
0	6			1834.656	1835.187	0.36
1	8			1836.719	1837.25	0.453
0	6			1838.781	1839.312	0.313
0	6			1840.859	1841.391	0.422
0	6			1842.922	1843.453	0.5
1	6			1844.984	1845.516	0.266
0	6			1847.047	1847.578	0.328
0	6			1849.125	1849.656	0.5
0	6			1851.187	1851.719	0.454
1	6			1853.25	1853.781	0.266
0	6			1855.312	1855.844	0.329
0	6			1857.375	1857.922	0.297
0	6			1859.453	1859.984	0.453
0	6			1861.516	1862.047	0.468
0	6			1863.578	1864.109	0.391
0	6			1865.641	1866.187	0.593
1	8			1867.719	1868.25	0.312
0	6			1869.781	1870.312	0.391
0	6			1871.844	1872.375	0.359
1	8			1873.906	1874.437	0.625
0	6			1875.984	1876.516	0.282
0	6			1878.047	1878.578	0.219
0	6			1880.109	1880.641	0.313
0	6			1882.172	1882.703	0.406
0	6			1884.25	1884.781	0.437
0	6			1886.312	1886.844	0.391
0	6			1888.375	1888.906	0.422
0	8			1890.437	1890.969	0.516
0	6			1892.5	1893.047	0.687
1	6			1894.578	1895.109	0.219
1	6			1896.641	1897.172	0.359
0	6			1898.703	1899.234	0.422
0	6			1900.766	1901.312	0.39
0	6			1902.844	1903.375	0.375
1	6			1904.906	1905.437	0.422
0	6			1906.969	1907.5	0.281
0	6			1909.031	1909.562	0.469
0	6			1911.109	1911.641	0.328
0	6			1913.172	1913.703	0.344
1	6			1915.234	1915.766	0.485
0	6			1917.297	1917.828	0.422
0	6			1919.375	1919.906	0.234
0	6			1921.437	1921.969	0.422
0	6			1923.5	1924.031	0.391
0	6			1925.562	1926.094	0.375
0	6			1927.625	1928.172	0.344
0	6			1929.703	1930.234	0.344
1	8			1931.766	1932.297	0.312
0	6			1933.828	1934.359	0.25
0	6			1935.891	1936.437	0.281
0	6			1937.969	1938.5	0.328
0	8			1940.031	1940.562	0.328
0	6			1942.094	1942.625	0.25
1	6			1944.156	1944.687	0.438
0	6			1946.234	1946.766	0.328
1	8			1948.297	1948.828	0.515
0	6			1950.359	1950.891	0.469
0	6			1952.422	1952.953	0.422
1	6			1954.5	1955.031	0.422
1	8			1956.562	1957.094	0.454
0	6			1958.625	1959.156	0.391
0	6			1960.687	1961.219	0.485
0	6			1962.75	1963.297	0.437
0	8			1964.828	1965.359	0.453
0	6			1966.891	1967.422	0.359
0	8			1968.953	1969.484	0.484
1	6			1971.016	1971.562	0.343
0	6			1973.094	1973.625	0.422
1	8			1975.156	1975.687	0.297
0	6			1977.219	1977.75	0.484
0	6			1979.281	1979.812	0.391
1	6			1981.359	1981.891	0.391
0	8			1983.422	1983.953	0.422
0	6			1985.484	1986.016	0.375
0	6			1987.547	1988.078	0.344
0	6			1989.625	1990.156	0.344
0	6			1991.687	1992.219	0.375
0	6			1993.75	1994.281	0.344
1	8			1995.812	1996.344	0.688
0	6			1997.875	1998.422	0.437
0	6			1999.953	2000.484	0.469
0	8			2002.016	2002.547	0.64
0	6			2004.078	2004.609	0.438
0	6			2006.141	2006.687	0.609
0	6			2008.219	2008.75	0.484
0	6			2010.281	2010.812	0.36
0	6			2012.344	2012.875	0.406
0	6			2014.406	2014.937	0.5
0	6			2016.484	2017.016	0.61
0	6			2018.547	2019.078	0.484
0	6			2020.609	2021.141	0.516
1	8			2022.672	2023.203	0.484
0	6			2024.75	2025.281	0.516
0	6			2026.812	2027.344	0.5
1	6			2028.875	2029.406	0.297
0	6			2030.937	2031.469	0.36
0	6			2033	2033.547	0.531
0	6			2035.078	2035.609	0.609
0	8			2037.141	2037.672	0.515
0	6			2039.203	2039.734	0.578
0	6			2041.266	2041.812	0.484
0	6			2043.344	2043.875	0.328
0	6			2045.406	2045.937	0.485
0	6			2047.469	2048	0.375
0	6			2049.531	2050.062	0.375
0	6			2051.609	2052.141	0.453
0	6			2053.672	2054.203	0.406
0	6			2055.734	2056.266	0.5
1	8			2057.797	2058.328	0.359
0	6			2059.875	2060.406	0.328
1	8			2061.937	2062.469	0.485
0	6			2064	2064.531	0.547
0	6			2066.062	2066.594	0.657
1	8			2068.125	2068.672	0.469
1	6			2070.203	2070.734	0.547
0	6			2072.266	2072.797	0.359
0	6			2074.328	2074.859	0.375
0	6			2076.391	2076.937	0.421
0	6			2078.469	2079	0.437
0	6			2080.531	2081.062	0.469
0	6			2082.594	2083.125	0.484
0	6			2084.656	2085.187	0.375
1	8			2086.734	2087.266	0.36
0	6			2088.797	2089.328	0.281
0	6			2090.859	2091.391	0.235
0	6			2092.922	2093.453	0.344
1	8			2095	2095.531	0.328
0	6			2097.062	2097.594	0.641
0	6			2099.125	2099.656	0.594
0	6			2101.187	2101.719	0.86
0	6			2103.25	2103.797	0.562
0	8			2105.328	2105.859	0.688
0	6			2107.391	2107.922	0.468
1	6			2109.453	2109.984	0.844
0	6			2111.516	2112.062	0.468
0	8			2113.594	2114.125	0.5
0	8			2115.656	2116.187	0.625
1	8			2117.719	2118.25	0.453
0	6			2119.781	2120.312	0.453
1	8			2121.859	2122.391	0.344
1	8			2123.922	2124.453	0.375
0	6			2125.984	2126.516	0.407
0	8			2128.047	2128.578	0.594
0	6			2130.125	2130.656	0.328
0	6			2132.187	2132.719	0.188
1	6			2134.25	2134.781	0.234
1	6			2136.312	2136.844	0.282
0	6			2138.375	2138.922	0.359
0	6			2140.453	2140.984	0.406
1	6			2142.516	2143.047	0.343
0	6			2144.578	2145.109	0.281
0	6			2146.641	2147.187	0.328
0	6			2148.719	2149.25	0.328
0	6			2150.781	2151.312	0.36
0	6			2152.844	2153.375	0.484
0	6			2154.906	2155.437	0.344
0	6			2156.984	2157.516	0.422
0	6			2159.047	2159.578	0.422
0	6			2161.109	2161.641	0.469
0	6			2163.172	2163.703	0.406
0	6			2165.25	2165.781	0.297
0	6			2167.312	2167.844	0.532
0	6			2169.375	2169.906	0.25
0	6			2171.437	2171.969	0.313
0	6			2173.5	2174.047	0.391
0	6			2175.578	2176.109	0.5
0	6			2177.641	2178.172	0.406
0	6			2179.703	2180.234	0.359
0	6			2181.766	2182.312	0.406
1	6			2183.844	2184.375	0.234
1	6			2185.906	2186.437	0.375
0	8			2187.969	2188.5	0.468
0	6			2190.031	2190.562	0.375
1	6			2192.109	2192.641	0.36
0	6			2194.172	2194.703	0.359
0	6			2196.234	2196.766	0.266
0	6			2198.297	2198.828	0.359
0	6			2200.375	2200.906	0.375
1	8			2202.437	2202.969	0.438
1	6			2204.5	2205.031	0.453
0	6			2206.562	2207.094	0.641
0	6			2208.625	2209.172	0.453
0	6			2210.703	2211.234	0.375
0	6			2212.766	2213.297	0.375
0	6			2214.828	2215.359	0.422
0	6			2216.891	2217.437	0.437
0	6			2218.969	2219.5	0.39
0	6			2221.031	2221.562	0.36
0	6			2223.094	2223.625	0.406
0	6			2225.156	2225.703	0.391
1	6			2227.234	2227.766	0.422
1	8			2229.297	2229.828	0.422
0	8			2231.359	2231.891	0.735
0	6			2233.422	2233.953	0.375
0	6			2235.5	2236.031	0.469
0	6			2237.562	2238.094	0.422
0	6			2239.625	2240.156	0.359
0	6			2241.687	2242.219	0.375
0	6			2243.781	2244.312	0.391
0	6			2245.844	2246.375	0.422
0	6			2247.906	2248.437	0.422
0	6			2249.969	2250.5	0.39
0	6			2252.062	2252.594	0.344
0	6			2254.125	2254.656	0.344
1	8			2256.187	2256.719	0.329
0	6			2258.25	2258.781	0.453
0	6			2260.344	2260.875	0.437
0	8			2262.406	2262.937	0.422
0	6			2264.469	2265	0.515
1	6			2266.531	2267.062	0.672
0	6			2268.609	2269.141	0.453
0	6			2270.672	2271.203	0.359
1	8			2272.734	2273.266	0.344
0	6			2274.797	2275.328	0.437
0	6			2276.859	2277.406	0.5
0	6			2278.937	2279.469	0.391
0	6			2281	2281.531	0.328
0	6			2283.062	2283.594	0.282
0	6			2285.125	2285.672	0.406
