# Supplementary material for: Does excitatory fronto-extracerebral tDCS lead to improved working memory performance?
Source: F1000Res. 2013 Dec 10;2:219. Originally published 2013 Oct 17. [Version 2] doi: 10.12688/f1000research.2-219.v2 (PMC3869492; doi:10.12688/f1000research.2-219.v2)
Supplement: 3-back scores of participants before, during and after tDCS stimulation to their left dorsolateral prefronatal cortex — Files are named by date, subject code, day and task condition. There are four different conditions: Exposure, Baseline, DCS and Test. Exposure was a brief training on the n-back task. Baseline was a 5 minute period of the 3-back. Exposure and Baseline occurred only on day 1. DCS stands for direct current stimulation and indicates performance of the 3-back (10 minutes) that occurred while participants were stimulated. The test condition (10 minutes of 3-back) occurred post-stimulation. Both DCS and the Test conditions occurred on days 1 and 2. For example: 01-Jan-2012_AA01_1_DCS - indicates the performance during stimulation on day 1 01-Jan-2012_AA01_2_Test - indicates the performance during post-stimulation test phase on day 2 Variables in the files are presented in the following order: shudaprsd = indicates instances where the letter on screen was the same as the letter 3-back (1) or not (0) key_press = the key pressed (6 = F, letter on screen is not the same as 3-back; 8 = h, letter on screen is the same as letter 3-back) instructions = time relative to the start of the file when the instructions appeared on screen fixation = time relative to the start of the file when the first fixation cross appeared on screen letter_onscreen = time relative to the start of the file when the letter appeared on screen stimulus_interval = time relative to the start of the file when the fixation cross disappeared off screen RT = reaction time in seconds from the time stimulus onset to the button press Hits = the amount of correct hits (3-back) CRs = the number of correct rejections FAs = false alarms, pressing the hit button at the wrong occasion Misses = incorrect rejection of hit trial (opposite to false alarm) or = omitted rejection response oh = omitted hit response HR = hit rate calculated as the number of hits per chances FAR = false alarm rate calculated as the number of false alarms per opportunity Z_HR = Z normalised hit rate, where Z is the inverse of the cumulative Gauss [file f1000research-2-3252-s0000.tgz › 25_Oct_2012_CC21_1_baseline]

shudaprsd	key_press	instructions	fixation	letter_onscreen	stimulus_interval	RT	Hits	CRs	FAs	Misses	or	oh	HR	FAR	Z_HR	Z_FAR	d
0	6	507.868	533.979	535.511	536.044	0.463	14	109	11	16	0	0	0.46667	0.091667	-0.083652	-1.3306	1.2469
0	6			537.577	538.111	0.67
0	6			539.644	540.177	0.543
0	8			541.71	542.243	1.055
0	6			543.777	544.31	0.828
0	6			545.842	546.375	0.831
1	6			547.908	548.442	0.775
1	6			549.975	550.508	0.653
0	6			552.041	552.574	0.638
0	6			554.107	554.64	0.869
0	6			556.173	556.706	1
0	6			558.24	558.773	0.65
0	6			560.306	560.839	0.441
0	6			562.371	562.905	0.486
1	6			564.438	564.971	0.475
0	6			566.504	567.037	0.554
0	6			568.571	569.104	0.696
0	6			570.636	571.169	0.711
1	6			572.702	573.236	0.836
0	6			574.769	575.302	0.972
0	6			576.835	577.368	0.711
0	6			578.901	579.434	0.59
0	6			580.967	581.5	0.64
1	8			583.033	583.567	0.736
0	6			585.1	585.633	0.731
0	6			587.165	587.699	0.459
1	8			589.232	589.765	1.105
0	6			591.298	591.831	0.967
0	6			593.365	593.898	0.74
0	6			595.43	595.963	0.919
0	6			597.496	598.03	0.974
0	6			599.563	600.096	0.788
0	6			601.629	602.162	0.802
0	6			603.695	604.228	0.933
0	6			605.761	606.294	0.777
0	6			607.827	608.361	0.768
0	6			609.894	610.427	1.051
1	8			611.959	612.492	1.042
0	6			614.026	614.559	0.809
0	6			616.092	616.625	0.987
0	6			618.158	618.692	1.042
1	8			620.224	620.757	0.752
0	6			622.29	622.824	0.496
0	6			624.357	624.89	0.58
1	8			626.423	626.956	0.793
0	6			628.49	629.023	0.513
1	6			630.555	631.088	0.856
0	6			632.621	633.155	0.806
0	6			634.688	635.221	0.678
0	6			636.754	637.287	0.64
0	6			638.82	639.353	0.824
0	6			640.886	641.419	0.75
0	8			642.952	643.486	0.998
0	6			645.019	645.552	0.683
0	6			647.084	647.617	0.511
0	6			649.151	649.684	0.436
1	6			651.217	651.75	0.503
0	6			653.283	653.817	0.33
0	6			655.349	655.882	0.56
0	6			657.415	657.949	0.733
1	8			659.482	660.015	0.717
0	6			661.548	662.081	0.918
0	8			663.614	664.147	0.903
0	6			665.68	666.213	0.694
0	8			667.746	668.28	0.995
0	6			669.813	670.346	0.733
0	6			671.878	672.411	0.637
0	6			673.945	674.478	0.72
0	6			676.011	676.544	0.793
0	6			678.077	678.611	0.86
1	6			680.143	680.676	0.997
0	8			682.209	682.742	0.794
0	6			684.276	684.809	0.678
0	6			686.342	686.875	0.493
0	6			688.407	688.941	0.743
1	8			690.474	691.007	0.521
0	6			692.54	693.074	0.606
0	6			694.607	695.14	1.627
1	8			696.672	697.205	1.068
0	6			698.739	699.272	0.583
0	6			700.805	701.338	0.954
0	6			702.871	703.405	0.91
0	6			704.937	705.47	0.877
0	6			707.003	707.536	0.844
1	6			709.07	709.603	1.021
0	6			711.136	711.669	0.742
0	6			713.201	713.735	0.675
0	8			715.268	715.801	0.595
1	6			717.334	717.867	1.142
0	6			719.401	719.934	1.032
1	8			721.466	721.999	1.199
0	6			723.532	724.066	0.885
0	6			725.599	726.132	0.945
0	6			727.665	728.199	0.989
1	8			729.732	730.265	0.855
0	6			731.797	732.33	0.818
0	6			733.864	734.397	0.924
0	6			735.93	736.463	1.026
0	6			737.996	738.53	0.718
0	6			740.062	740.595	0.767
0	6			742.128	742.661	1.139
0	6			744.195	744.728	0.964
0	6			746.261	746.794	0.943
1	6			748.326	748.86	0.964
1	6			750.393	750.926	0.784
0	6			752.459	752.992	0.74
0	6			754.526	755.059	0.776
0	8			756.591	757.124	0.615
0	6			758.657	759.191	0.465
0	6			760.724	761.257	0.777
0	6			762.79	763.324	0.879
1	8			764.856	765.389	1.04
0	6			766.922	767.455	0.696
0	6			768.989	769.522	0.522
0	6			771.055	771.588	0.935
0	6			773.12	773.654	0.786
0	6			775.187	775.72	0.933
0	6			777.253	777.786	1.053
1	6			779.32	779.853	0.808
0	6			781.385	781.918	0.759
0	6			783.451	783.985	0.99
0	8			785.518	786.051	1.19
0	8			787.584	788.117	0.882
0	6			789.65	790.183	0.486
1	6			791.716	792.249	1.256
0	6			793.782	794.316	0.977
0	6			795.849	796.382	0.803
0	6			797.914	798.448	0.554
0	6			799.981	800.514	0.62
0	6			802.047	802.58	0.505
1	8			804.114	804.647	0.553
0	6			806.179	806.712	0.428
0	6			808.245	808.779	0.612
1	6			810.312	810.845	0.642
0	8			812.378	812.911	0.516
0	6			814.444	814.977	0.383
1	6			816.51	817.043	0.532
0	6			818.576	819.11	0.453
0	8			820.643	821.176	0.618
1	8			822.709	823.242	0.638
0	6			824.775	825.308	0.424
1	6			826.841	827.374	0.484
0	6			828.907	829.441	0.639
0	6			830.974	831.507	0.558
0	6			833.039	833.573	0.591
0	6			835.106	835.639	0.54
0	6			837.172	837.705	0.982
1	8			839.239	839.772	0.913
0	6			841.304	841.837	0.646
0	6			843.37	843.904	0.719
