# Supplementary material for: Does excitatory fronto-extracerebral tDCS lead to improved working memory performance?
Source: F1000Res. 2013 Dec 10;2:219. Originally published 2013 Oct 17. [Version 2] doi: 10.12688/f1000research.2-219.v2 (PMC3869492; doi:10.12688/f1000research.2-219.v2)
Supplement: 3-back scores of participants before, during and after tDCS stimulation to their left dorsolateral prefronatal cortex — Files are named by date, subject code, day and task condition. There are four different conditions: Exposure, Baseline, DCS and Test. Exposure was a brief training on the n-back task. Baseline was a 5 minute period of the 3-back. Exposure and Baseline occurred only on day 1. DCS stands for direct current stimulation and indicates performance of the 3-back (10 minutes) that occurred while participants were stimulated. The test condition (10 minutes of 3-back) occurred post-stimulation. Both DCS and the Test conditions occurred on days 1 and 2. For example: 01-Jan-2012_AA01_1_DCS - indicates the performance during stimulation on day 1 01-Jan-2012_AA01_2_Test - indicates the performance during post-stimulation test phase on day 2 Variables in the files are presented in the following order: shudaprsd = indicates instances where the letter on screen was the same as the letter 3-back (1) or not (0) key_press = the key pressed (6 = F, letter on screen is not the same as 3-back; 8 = h, letter on screen is the same as letter 3-back) instructions = time relative to the start of the file when the instructions appeared on screen fixation = time relative to the start of the file when the first fixation cross appeared on screen letter_onscreen = time relative to the start of the file when the letter appeared on screen stimulus_interval = time relative to the start of the file when the fixation cross disappeared off screen RT = reaction time in seconds from the time stimulus onset to the button press Hits = the amount of correct hits (3-back) CRs = the number of correct rejections FAs = false alarms, pressing the hit button at the wrong occasion Misses = incorrect rejection of hit trial (opposite to false alarm) or = omitted rejection response oh = omitted hit response HR = hit rate calculated as the number of hits per chances FAR = false alarm rate calculated as the number of false alarms per opportunity Z_HR = Z normalised hit rate, where Z is the inverse of the cumulative Gauss [file f1000research-2-3252-s0000.tgz › 25_Oct_2012_CC21_1_DCS]

shudaprsd	key_press	instructions	fixation	letter_onscreen	stimulus_interval	RT	Hits	CRs	FAs	Misses	or	oh	HR	FAR	Z_HR	Z_FAR	d
0	6	1056.002	1074.714	1076.247	1076.781	0.301	24	198	42	36	0	0	0.4	0.175	-0.25335	-0.93459	0.68124
0	6			1078.314	1078.847	0.355
0	6			1080.38	1080.913	0.498
0	6			1082.446	1082.979	0.577
0	6			1084.512	1085.045	0.485
0	6			1086.578	1087.112	0.476
0	6			1088.645	1089.178	1.022
0	6			1090.71	1091.243	1.055
0	6			1092.777	1093.31	0.886
1	8			1094.843	1095.376	0.795
0	6			1096.909	1097.443	0.68
0	6			1098.975	1099.508	0.981
0	6			1101.041	1101.574	0.761
0	6			1103.108	1103.641	1.395
1	8			1105.174	1105.707	1.146
0	6			1107.24	1107.773	0.726
0	6			1109.306	1109.839	0.723
0	8			1111.372	1111.906	0.45
0	6			1113.439	1113.972	0.445
0	6			1115.504	1116.037	0.706
1	8			1117.571	1118.104	0.508
0	6			1119.637	1120.17	0.481
0	6			1121.703	1122.237	0.572
0	6			1123.769	1124.302	0.844
0	6			1125.835	1126.368	0.647
0	6			1127.902	1128.435	0.619
0	6			1129.968	1130.501	0.656
0	6			1132.033	1132.567	0.742
0	6			1134.1	1134.633	0.983
0	6			1136.166	1136.699	1.085
0	6			1138.233	1138.766	0.624
0	6			1140.298	1140.831	0.563
0	6			1142.365	1142.898	0.494
0	6			1144.431	1144.964	0.537
0	6			1146.497	1147.031	0.639
0	6			1148.563	1149.096	0.636
0	8			1150.629	1151.162	0.702
0	6			1152.696	1153.229	0.645
0	6			1154.762	1155.295	0.536
0	6			1156.828	1157.362	0.89
0	8			1158.894	1159.427	0.67
0	6			1160.96	1161.493	0.549
0	6			1163.027	1163.56	0.656
1	6			1165.093	1165.626	0.594
0	6			1167.158	1167.692	0.486
0	6			1169.225	1169.758	0.663
0	6			1171.291	1171.824	0.601
0	6			1173.358	1173.891	0.485
1	8			1175.423	1175.956	0.682
0	6			1177.49	1178.023	0.548
0	6			1179.556	1180.089	0.428
0	6			1181.622	1182.156	0.834
0	8			1183.688	1184.221	0.491
0	6			1185.754	1186.287	0.646
1	6			1187.821	1188.354	0.477
0	6			1189.887	1190.42	0.72
0	8			1191.952	1192.486	0.729
0	8			1194.019	1194.552	0.408
0	6			1196.085	1196.618	0.381
1	8			1198.152	1198.685	0.875
0	6			1200.217	1200.75	0.485
1	6			1202.283	1202.817	0.464
1	6			1204.35	1204.883	0.436
1	8			1206.416	1206.949	0.456
1	6			1208.482	1209.015	0.441
0	6			1210.548	1211.081	0.438
0	6			1212.615	1213.148	0.457
0	6			1214.681	1215.214	0.465
0	6			1216.746	1217.28	0.779
0	6			1218.813	1219.346	0.95
0	8			1220.879	1221.412	1.028
0	8			1222.946	1223.479	0.907
0	6			1225.011	1225.544	0.43
0	6			1227.077	1227.611	0.596
0	8			1229.144	1229.677	0.75
1	8			1231.21	1231.743	0.606
0	6			1233.276	1233.809	0.415
0	6			1235.342	1235.875	0.763
0	6			1237.408	1237.942	0.841
0	6			1239.475	1240.008	0.778
1	6			1241.54	1242.074	1.403
0	6			1243.607	1244.14	0.97
1	8			1245.673	1246.206	0.645
0	6			1247.74	1248.273	0.4
0	6			1249.805	1250.338	0.649
0	6			1251.871	1252.405	0.745
0	6			1253.938	1254.471	0.969
1	8			1256.004	1256.537	0.755
0	8			1258.07	1258.603	1.045
1	8			1260.136	1260.669	0.854
1	8			1262.202	1262.736	0.909
0	6			1264.269	1264.802	0.517
0	6			1266.334	1266.867	0.55
1	8			1268.401	1268.934	0.563
0	6			1270.467	1271	1.11
0	8			1272.533	1273.067	1.083
0	6			1274.6	1275.133	0.645
0	6			1276.665	1277.199	0.813
0	6			1278.732	1279.265	0.873
0	6			1280.798	1281.331	0.699
0	6			1282.865	1283.398	0.73
1	6			1284.93	1285.463	1.202
0	6			1286.996	1287.53	1.79
0	6			1289.063	1289.596	1.37
0	8			1291.129	1291.662	0.962
0	6			1293.195	1293.728	0.859
0	6			1295.261	1295.794	1.031
0	6			1297.327	1297.861	0.981
0	6			1299.394	1299.927	1.029
0	8			1301.459	1301.992	1.296
0	8			1303.526	1304.059	0.835
0	6			1305.592	1306.125	0.661
0	6			1307.658	1308.192	0.599
0	6			1309.724	1310.257	0.836
0	6			1311.79	1312.324	0.803
1	8			1313.857	1314.39	0.717
0	6			1315.923	1316.456	1.17
0	6			1317.989	1318.522	0.751
0	6			1320.055	1320.588	0.601
0	6			1322.121	1322.655	1.212
0	6			1324.188	1324.721	0.762
0	6			1326.253	1326.786	0.596
0	6			1328.32	1328.853	0.615
0	8			1330.386	1330.919	0.664
0	6			1332.452	1332.986	0.772
0	6			1334.518	1335.051	0.598
0	6			1336.584	1337.117	0.958
1	6			1338.651	1339.184	0.983
0	6			1340.717	1341.25	0.868
0	6			1342.782	1343.316	0.52
0	6			1344.849	1345.382	0.75
0	6			1346.915	1347.449	1.362
0	8			1348.982	1349.515	0.748
0	6			1351.047	1351.58	0.652
1	8			1353.114	1353.647	0.922
0	6			1355.18	1355.713	0.661
0	6			1357.246	1357.78	0.663
0	6			1359.312	1359.845	0.672
1	8			1361.378	1361.911	0.522
1	6			1363.445	1363.978	0.464
0	6			1365.511	1366.044	0.467
1	6			1367.576	1368.11	0.693
0	6			1369.643	1370.176	0.671
0	8			1371.709	1372.242	0.896
0	6			1373.776	1374.309	0.61
0	6			1375.841	1376.374	0.66
0	6			1377.907	1378.441	0.985
0	8			1379.974	1380.507	0.84
0	6			1382.04	1382.574	0.625
0	6			1384.106	1384.639	0.645
0	6			1386.172	1386.705	0.9
0	8			1388.239	1388.772	0.702
0	8			1390.305	1390.838	0.757
0	8			1392.371	1392.905	1.169
0	6			1394.437	1394.97	0.949
0	6			1396.503	1397.036	0.91
1	8			1398.57	1399.103	0.836
0	6			1400.636	1401.169	0.545
0	6			1402.701	1403.235	0.589
0	6			1404.768	1405.301	0.948
0	8			1406.834	1407.367	0.945
0	6			1408.901	1409.434	0.536
1	6			1410.966	1411.499	0.539
0	8			1413.032	1413.566	0.829
0	8			1415.099	1415.632	0.625
0	6			1417.165	1417.699	0.569
0	8			1419.231	1419.764	1.116
1	6			1421.297	1421.83	0.855
0	6			1423.364	1423.897	0.557
0	6			1425.43	1425.963	0.612
0	6			1427.495	1428.029	0.803
0	6			1429.562	1430.095	0.705
0	6			1431.628	1432.161	0.496
0	6			1433.695	1434.228	0.685
0	6			1435.76	1436.293	0.847
0	8			1437.826	1438.36	1.107
1	6			1439.893	1440.426	0.821
0	6			1441.959	1442.492	0.525
0	6			1444.025	1444.558	0.756
0	6			1446.091	1446.624	0.711
0	6			1448.157	1448.691	1.036
0	8			1450.224	1450.757	0.726
0	6			1452.289	1452.823	0.572
0	6			1454.356	1454.889	0.678
0	6			1456.422	1456.955	1.396
0	8			1458.489	1459.022	0.782
0	6			1460.554	1461.087	0.855
0	6			1462.62	1463.154	0.647
0	6			1464.687	1465.22	0.836
0	6			1466.753	1467.286	0.674
0	6			1468.819	1469.352	1.092
1	6			1470.885	1471.418	0.983
0	6			1472.951	1473.485	0.74
0	8			1475.018	1475.551	1.069
0	6			1477.083	1477.616	0.768
0	6			1479.15	1479.683	0.734
0	6			1481.216	1481.749	0.66
0	6			1483.282	1483.816	0.879
1	6			1485.348	1485.881	0.653
0	6			1487.414	1487.948	1.283
0	8			1489.481	1490.014	0.704
0	6			1491.547	1492.08	0.665
1	6			1493.613	1494.146	0.767
0	6			1495.679	1496.212	0.594
0	8			1497.745	1498.279	0.432
1	6			1499.812	1500.345	0.603
1	6			1501.877	1502.41	0.759
0	6			1503.944	1504.477	0.526
0	6			1506.01	1506.543	0.974
0	6			1508.076	1508.61	0.665
0	8			1510.142	1510.675	0.709
0	6			1512.208	1512.741	0.307
0	8			1514.275	1514.808	0.806
0	6			1516.341	1516.874	0.393
0	8			1518.407	1518.941	0.635
0	6			1520.473	1521.006	0.368
0	6			1522.539	1523.073	0.617
0	6			1524.606	1525.139	0.6
1	6			1526.672	1527.205	0.726
0	8			1528.738	1529.271	0.675
1	6			1530.804	1531.337	0.385
0	6			1532.87	1533.404	1.067
0	6			1534.937	1535.47	1.092
1	8			1537.002	1537.535	0.726
0	6			1539.069	1539.602	0.44
1	6			1541.135	1541.668	0.759
0	6			1543.201	1543.735	0.755
1	8			1545.267	1545.8	1.103
0	8			1547.333	1547.866	0.807
0	6			1549.4	1549.933	0.48
0	6			1551.466	1551.999	0.787
0	6			1553.532	1554.065	0.561
0	6			1555.598	1556.131	0.727
0	6			1557.664	1558.198	0.566
1	6			1559.731	1560.264	0.632
0	6			1561.796	1562.329	0.986
0	8			1563.863	1564.396	0.9
0	6			1565.929	1566.462	1.096
0	6			1567.995	1568.529	0.893
0	6			1570.061	1570.594	0.655
0	8			1572.127	1572.66	0.769
0	8			1574.194	1574.727	0.84
1	6			1576.26	1576.793	0.696
0	6			1578.325	1578.859	0.916
0	8			1580.392	1580.925	1.217
0	8			1582.458	1582.991	0.832
0	6			1584.525	1585.058	1.215
1	6			1586.59	1587.123	1.206
0	6			1588.657	1589.19	0.686
1	8			1590.723	1591.256	0.712
1	6			1592.789	1593.323	1.165
0	6			1594.855	1595.388	0.758
1	6			1596.921	1597.454	0.742
0	6			1598.988	1599.521	0.58
0	6			1601.054	1601.587	0.576
0	6			1603.119	1603.653	0.609
0	6			1605.186	1605.719	0.669
0	6			1607.252	1607.785	0.548
0	6			1609.319	1609.852	0.778
0	6			1611.384	1611.917	0.482
1	6			1613.45	1613.984	0.784
0	6			1615.517	1616.05	0.469
0	6			1617.583	1618.116	0.635
0	6			1619.649	1620.182	0.854
0	6			1621.715	1622.248	0.704
0	6			1623.782	1624.315	0.758
1	6			1625.848	1626.381	0.679
1	6			1627.913	1628.447	0.705
1	6			1629.98	1630.513	0.771
0	6			1632.046	1632.579	0.733
0	6			1634.113	1634.646	0.593
0	6			1636.178	1636.711	0.878
1	6			1638.244	1638.778	0.956
0	6			1640.311	1640.844	0.571
0	8			1642.377	1642.91	1.066
0	6			1644.443	1644.976	0.464
0	6			1646.509	1647.042	0.613
1	8			1648.575	1649.109	0.733
0	6			1650.642	1651.175	1.314
0	6			1652.707	1653.241	0.755
0	6			1654.774	1655.307	0.499
1	8			1656.84	1657.373	0.589
0	6			1658.907	1659.44	0.456
0	6			1660.973	1661.506	0.604
0	6			1663.038	1663.572	0.707
0	6			1665.105	1665.638	0.808
1	8			1667.171	1667.704	0.617
0	6			1669.238	1669.771	0.361
1	6			1671.303	1671.836	0.411
0	6			1673.369	1673.903	0.496
1	6			1675.436	1675.969	0.796
0	6			1677.502	1678.035	0.786
1	8			1679.568	1680.101	0.543
0	6			1681.634	1682.167	0.551
1	6			1683.7	1684.234	1.098
1	8			1685.767	1686.3	0.672
1	6			1687.832	1688.366	0.493
1	6			1689.899	1690.432	1.128
0	6			1691.965	1692.498	1.323
0	6			1694.032	1694.565	0.674
