# Supplementary material for: Does excitatory fronto-extracerebral tDCS lead to improved working memory performance?
Source: F1000Res. 2013 Dec 10;2:219. Originally published 2013 Oct 17. [Version 2] doi: 10.12688/f1000research.2-219.v2 (PMC3869492; doi:10.12688/f1000research.2-219.v2)
Supplement: 3-back scores of participants before, during and after tDCS stimulation to their left dorsolateral prefronatal cortex — Files are named by date, subject code, day and task condition. There are four different conditions: Exposure, Baseline, DCS and Test. Exposure was a brief training on the n-back task. Baseline was a 5 minute period of the 3-back. Exposure and Baseline occurred only on day 1. DCS stands for direct current stimulation and indicates performance of the 3-back (10 minutes) that occurred while participants were stimulated. The test condition (10 minutes of 3-back) occurred post-stimulation. Both DCS and the Test conditions occurred on days 1 and 2. For example: 01-Jan-2012_AA01_1_DCS - indicates the performance during stimulation on day 1 01-Jan-2012_AA01_2_Test - indicates the performance during post-stimulation test phase on day 2 Variables in the files are presented in the following order: shudaprsd = indicates instances where the letter on screen was the same as the letter 3-back (1) or not (0) key_press = the key pressed (6 = F, letter on screen is not the same as 3-back; 8 = h, letter on screen is the same as letter 3-back) instructions = time relative to the start of the file when the instructions appeared on screen fixation = time relative to the start of the file when the first fixation cross appeared on screen letter_onscreen = time relative to the start of the file when the letter appeared on screen stimulus_interval = time relative to the start of the file when the fixation cross disappeared off screen RT = reaction time in seconds from the time stimulus onset to the button press Hits = the amount of correct hits (3-back) CRs = the number of correct rejections FAs = false alarms, pressing the hit button at the wrong occasion Misses = incorrect rejection of hit trial (opposite to false alarm) or = omitted rejection response oh = omitted hit response HR = hit rate calculated as the number of hits per chances FAR = false alarm rate calculated as the number of false alarms per opportunity Z_HR = Z normalised hit rate, where Z is the inverse of the cumulative Gauss [file f1000research-2-3252-s0000.tgz › 25_Oct_2012_CC21_1_Test]

shudaprsd	key_press	instructions	fixation	letter_onscreen	stimulus_interval	RT	Hits	CRs	FAs	Misses	or	oh	HR	FAR	Z_HR	Z_FAR	d
0	6	1751.984	1780.227	1781.76	1782.293	0.427	31	213	26	29	1	0	0.51667	0.10833	0.041789	-1.2354	1.2772
0	6			1783.826	1784.36	0.371
0	6			1785.892	1786.425	0.443
0	6			1787.958	1788.491	0.381
1	8			1790.025	1790.558	0.511
0	6			1792.091	1792.624	0.824
0	6			1794.157	1794.69	0.569
0	6			1796.223	1796.756	0.624
0	6			1798.289	1798.823	0.521
0	6			1800.356	1800.889	0.862
0	8			1802.421	1802.954	0.778
1	8			1804.488	1805.021	0.515
1	6			1806.554	1807.087	0.365
0	6			1808.62	1809.154	0.684
1	6			1810.686	1811.219	0.61
0	6			1812.752	1813.285	0.636
0	8			1814.819	1815.352	0.508
0	6			1816.885	1817.418	0.435
1	8			1818.95	1819.484	1.293
0	6			1821.017	1821.55	1.096
0	6			1823.083	1823.616	0.658
0	6			1825.15	1825.683	0.531
0	6			1827.215	1827.748	0.616
0	6			1829.282	1829.815	0.758
0	6			1831.348	1831.881	0.907
0	6			1833.414	1833.948	0.57
0	8			1835.48	1836.013	0.531
0	6			1837.546	1838.079	0.434
1	6			1839.613	1840.146	0.658
0	6			1841.679	1842.212	0.953
0	6			1843.744	1844.278	0.622
0	6			1845.811	1846.344	0.77
0	8			1847.877	1848.41	1.013
0	6			1849.944	1850.477	0.592
1	6			1852.009	1852.542	0.924
0	6			1854.075	1854.609	0.803
1	8			1856.142	1856.675	0.682
1	6			1858.208	1858.741	1.399
0	6			1860.274	1860.807	1.167
0	6			1862.34	1862.873	1.609
1	8			1864.407	1864.94	0.702
0	6			1866.473	1867.006	0.458
1	6			1868.538	1869.072	0.737
0	6			1870.605	1871.138	1.131
1	8			1872.671	1873.204	0.834
0	6			1874.738	1875.271	0.789
1	8			1876.803	1877.336	0.739
0	6			1878.869	1879.403	0.548
0	6			1880.936	1881.469	0.456
0	6			1883.002	1883.535	0.763
0	6			1885.068	1885.601	0.613
0	6			1887.134	1887.667	0.662
0	6			1889.2	1889.734	1.063
0	6			1891.267	1891.8	0.924
0	6			1893.332	1893.866	0.675
0	6			1895.399	1895.932	0.952
0	8			1897.465	1897.998	1.382
0	6			1899.532	1900.065	0.54
1	6			1901.597	1902.13	0.414
0	6			1903.663	1904.197	0.668
0	6			1905.73	1906.263	0.594
0	6			1907.796	1908.329	0.561
0	8			1909.862	1910.395	0.727
0	8			1911.928	1912.461	0.741
0	6			1913.994	1914.528	0.38
0	6			1916.061	1916.594	0.475
0	6			1918.126	1918.659	0.514
0	6			1920.193	1920.726	0.457
0	6			1922.259	1922.792	0.5
0	6			1924.325	1924.859	0.584
0	6			1926.391	1926.924	0.429
0	6			1928.457	1928.991	0.554
0	6			1930.524	1931.057	0.508
0	6			1932.59	1933.123	0.827
0	6			1934.657	1935.19	0.782
0	6			1936.722	1937.255	0.668
0	8			1938.788	1939.322	0.852
1	8			1940.855	1941.388	0.572
0	6			1942.921	1943.454	0.686
0	6			1944.987	1945.52	0.735
0	6			1947.053	1947.586	0.825
0	6			1949.119	1949.653	0.622
0	6			1951.186	1951.719	0.548
0	6			1953.251	1953.784	1.547
0	6			1955.318	1955.851	0.746
1	8			1957.384	1957.917	0.648
0	6			1959.45	1959.984	0.54
1	8			1961.516	1962.049	1.122
0	6			1963.582	1964.116	0.661
0	6			1965.649	1966.182	0.657
0	6			1967.715	1968.248	0.73
0	6			1969.781	1970.314	0.597
1	8			1971.847	1972.38	0.67
0	6			1973.913	1974.447	0.532
1	6			1975.98	1976.513	0.498
0	6			1978.045	1978.578	0.513
0	8			1980.112	1980.645	1.294
0	6			1982.178	1982.711	0.569
0	6			1984.244	1984.778	0.513
1	8			1986.31	1986.843	0.738
0	6			1988.376	1988.909	0.647
0	6			1990.443	1990.976	1.304
0	6			1992.509	1993.042	1.178
0	6			1994.574	1995.108	1.058
1	6			1996.641	1997.174	0.808
0	6			1998.707	1999.241	1.308
0	6			2000.774	2001.307	1.092
0	8			2002.839	2003.372	0.803
0	8			2004.906	2005.439	0.781
0	6			2006.972	2007.505	1.146
0	6			2009.038	2009.572	0.85
0	6			2011.104	2011.637	0.782
0	6			2013.17	2013.703	0.714
0	6			2015.237	2015.77	1.243
0	8			2017.303	2017.836	1.228
0	6			2019.368	2019.902	1.043
0	6			2021.435	2021.968	0.933
0	8			2023.501	2024.034	0.865
0	6			2025.568	2026.101	0.709
0	6			2027.633	2028.166	0.741
0	6			2029.699	2030.233	0.761
0	6			2031.766	2032.299	0.862
0	8			2033.832	2034.366	0.841
0	6			2035.898	2036.431	0.445
0	6			2037.964	2038.497	0.506
0	6			2040.031	2040.564	0.894
0	6			2042.097	2042.63	1.002
0	6			2044.162	2044.696	1.48
0	6			2046.229	2046.762	1.065
1	6			2048.295	2048.828	1.027
0	6			2050.362	2050.895	0.893
0	6			2052.427	2052.96	0.696
0	6			2054.493	2055.027	0.804
0	6			2056.56	2057.093	0.73
0	8			2058.626	2059.159	0.698
1	8			2060.692	2061.225	1.092
0	6			2062.758	2063.291	0.537
0	6			2064.824	2065.358	0.64
0	8			2066.891	2067.424	1.005
1	6			2068.956	2069.49	0.996
0	6			2071.023	2071.556	1.326
0	6			2073.089	2073.622	0.807
1	8			2075.156	2075.689	0.322
0	6			2077.221	2077.754	0.998
0	8			2079.287	2079.821	0.749
0	6			2081.354	2081.887	0.428
1	6			2083.42	2083.953	0.601
0	6			2085.486	2086.019	0.545
1	8			2087.552	2088.085	0.787
0	6			2089.618	2090.152	0.854
1	8			2091.685	2092.218	0.802
0	6			2093.75	2094.283	0.484
0	6			2095.817	2096.35	0.585
0	6			2097.883	2098.416	0.61
0	8			2099.949	2100.483	0.707
0	6			2102.015	2102.549	0.545
0	6			2104.081	2104.615	0.606
0	6			2106.148	2106.681	0.941
0	6			2108.214	2108.747	0.832
0	6			2110.281	2110.814	0.775
1	8			2112.346	2112.879	0.966
1	8			2114.412	2114.946	1.29
0	6			2116.479	2117.012	0.77
0	8			2118.545	2119.078	1.271
1	8			2120.611	2121.144	0.787
0	6			2122.677	2123.21	0.402
0	6			2124.743	2125.277	1.776
0	6			2126.81	2127.343	0.969
1	8			2128.875	2129.408	0.949
0	6			2130.942	2131.475	0.546
1	6			2133.008	2133.541	0.519
0	8			2135.074	2135.608	1.388
0	6			2137.14	2137.673	0.734
0	6			2139.206	2139.74	0.543
1	6			2141.273	2141.806	1.306
0	6			2143.339	2143.872	0.975
0	6			2145.405	2145.938	0.643
0	6			2147.471	2148.004	0.616
0	6			2149.537	2150.071	0.958
0	6			2151.604	2152.137	0.632
0	6			2153.669	2154.202	0.518
0	6			2155.736	2156.269	0.589
0	6			2157.802	2158.335	0.797
0	6			2159.868	2160.402	0.84
0	6			2161.934	2162.467	0.878
0	6			2164	2164.533	0.792
0	6			2166.067	2166.6	0.706
1	8			2168.133	2168.666	0.901
0	6			2170.199	2170.732	0.587
1	6			2172.265	2172.798	0.473
0	6			2174.331	2174.865	0.569
0	6			2176.398	2176.931	0.763
1	6			2178.463	2178.996	0.749
1	6			2180.53	2181.063	0.803
0	6			2182.596	2183.129	0.331
0	6			2184.662	2185.196	0.21
0	6			2186.728	2187.261	0.564
0	6			2188.794	2189.327	0.684
0	6			2190.861	2191.394	0.814
0	8			2192.927	2193.46	1.086
0	6			2194.992	2195.526	0.603
0	6			2197.059	2197.592	0.645
0	6			2199.125	2199.658	0.677
0	6			2201.192	2201.725	0.678
1	8			2203.257	2203.79	0.828
0	6			2205.324	2205.857	0.578
0	6			2207.39	2207.923	0.557
0	0			2209.456	2209.99	0
0	6			2211.522	2212.055	0.098
0	6			2213.588	2214.121	0.751
1	6			2215.655	2216.188	1.133
0	8			2217.721	2218.254	0.726
0	6			2219.786	2220.32	0.512
0	6			2221.853	2222.386	1.07
1	8			2223.919	2224.452	0.914
1	8			2225.986	2226.519	0.898
1	6			2228.051	2228.584	0.573
0	6			2230.117	2230.651	0.763
0	6			2232.184	2232.717	0.63
0	6			2234.25	2234.783	0.574
1	6			2236.316	2236.849	0.629
1	6			2238.382	2238.915	0.877
0	6			2240.449	2240.982	1.113
1	8			2242.515	2243.048	0.793
0	6			2244.58	2245.114	0.908
0	6			2246.647	2247.18	0.716
0	6			2248.713	2249.246	0.683
0	6			2250.78	2251.313	0.579
0	6			2252.845	2253.378	0.775
0	6			2254.911	2255.445	0.725
0	8			2256.978	2257.511	0.603
0	6			2259.044	2259.577	0.465
1	6			2261.11	2261.643	0.743
0	6			2263.176	2263.709	0.669
0	6			2265.242	2265.776	0.765
0	6			2267.309	2267.842	0.614
0	6			2269.374	2269.907	0.6
0	6			2271.441	2271.974	0.83
0	6			2273.507	2274.04	0.873
0	6			2275.574	2276.107	1.654
0	6			2277.639	2278.172	0.995
0	6			2279.705	2280.239	0.997
0	6			2281.772	2282.305	1.005
0	6			2283.838	2284.371	0.861
0	6			2285.904	2286.437	0.98
0	6			2287.97	2288.503	0.689
1	8			2290.036	2290.57	0.704
1	8			2292.103	2292.636	0.81
0	8			2294.169	2294.702	0.678
0	6			2296.235	2296.768	0.487
0	6			2298.301	2298.834	0.466
0	6			2300.367	2300.901	0.468
1	8			2302.434	2302.967	0.382
0	6			2304.499	2305.032	0.391
1	6			2306.566	2307.099	0.521
0	6			2308.632	2309.165	0.57
0	6			2310.699	2311.232	0.554
1	6			2312.764	2313.297	0.581
1	8			2314.83	2315.364	0.648
0	6			2316.897	2317.43	0.274
0	6			2318.963	2319.496	0.441
0	6			2321.029	2321.562	0.455
0	6			2323.095	2323.628	0.428
0	6			2325.161	2325.695	0.459
1	6			2327.228	2327.761	0.385
0	6			2329.293	2329.826	0.406
0	6			2331.36	2331.893	0.401
0	6			2333.426	2333.959	0.731
0	6			2335.492	2336.026	0.558
0	8			2337.558	2338.091	0.478
1	6			2339.624	2340.157	0.686
0	6			2341.691	2342.224	0.758
1	8			2343.757	2344.29	0.742
0	6			2345.823	2346.356	0.557
0	6			2347.889	2348.422	0.741
0	6			2349.955	2350.489	0.796
0	6			2352.022	2352.555	0.616
0	8			2354.087	2354.62	0.69
0	6			2356.154	2356.687	0.421
0	6			2358.22	2358.753	0.488
0	6			2360.286	2360.82	0.573
1	8			2362.352	2362.885	0.651
1	6			2364.418	2364.951	0.947
0	6			2366.485	2367.018	0.567
0	6			2368.551	2369.084	0.476
0	6			2370.616	2371.15	0.754
0	6			2372.683	2373.216	0.68
0	6			2374.749	2375.282	0.559
0	6			2376.816	2377.349	0.718
0	6			2378.881	2379.414	0.681
1	6			2380.948	2381.481	0.694
0	6			2383.014	2383.547	0.561
1	6			2385.08	2385.614	0.529
0	6			2387.146	2387.679	0.572
0	6			2389.212	2389.745	0.809
0	6			2391.279	2391.812	0.505
0	6			2393.345	2393.878	0.543
0	6			2395.41	2395.944	0.833
0	6			2397.477	2398.01	0.647
0	6			2399.543	2400.076	0.831
