# Supplementary material for: Does excitatory fronto-extracerebral tDCS lead to improved working memory performance?
Source: F1000Res. 2013 Dec 10;2:219. Originally published 2013 Oct 17. [Version 2] doi: 10.12688/f1000research.2-219.v2 (PMC3869492; doi:10.12688/f1000research.2-219.v2)
Supplement: 3-back scores of participants before, during and after tDCS stimulation to their left dorsolateral prefronatal cortex — Files are named by date, subject code, day and task condition. There are four different conditions: Exposure, Baseline, DCS and Test. Exposure was a brief training on the n-back task. Baseline was a 5 minute period of the 3-back. Exposure and Baseline occurred only on day 1. DCS stands for direct current stimulation and indicates performance of the 3-back (10 minutes) that occurred while participants were stimulated. The test condition (10 minutes of 3-back) occurred post-stimulation. Both DCS and the Test conditions occurred on days 1 and 2. For example: 01-Jan-2012_AA01_1_DCS - indicates the performance during stimulation on day 1 01-Jan-2012_AA01_2_Test - indicates the performance during post-stimulation test phase on day 2 Variables in the files are presented in the following order: shudaprsd = indicates instances where the letter on screen was the same as the letter 3-back (1) or not (0) key_press = the key pressed (6 = F, letter on screen is not the same as 3-back; 8 = h, letter on screen is the same as letter 3-back) instructions = time relative to the start of the file when the instructions appeared on screen fixation = time relative to the start of the file when the first fixation cross appeared on screen letter_onscreen = time relative to the start of the file when the letter appeared on screen stimulus_interval = time relative to the start of the file when the fixation cross disappeared off screen RT = reaction time in seconds from the time stimulus onset to the button press Hits = the amount of correct hits (3-back) CRs = the number of correct rejections FAs = false alarms, pressing the hit button at the wrong occasion Misses = incorrect rejection of hit trial (opposite to false alarm) or = omitted rejection response oh = omitted hit response HR = hit rate calculated as the number of hits per chances FAR = false alarm rate calculated as the number of false alarms per opportunity Z_HR = Z normalised hit rate, where Z is the inverse of the cumulative Gauss [file f1000research-2-3252-s0000.tgz › 25_Oct_2012_DC17_2_DCS]

shudaprsd	key_press	instructions	fixation	letter_onscreen	stimulus_interval	RT	Hits	CRs	FAs	Misses	or	oh	HR	FAR	Z_HR	Z_FAR	d
0	6	130.656	133.203	134.734	135.265	0.641	38	216	24	22	0	0	0.63333	0.1	0.34069	-1.2816	1.6222
0	6			136.797	137.328	0.312
0	6			138.875	139.406	0.25
0	6			140.937	141.468	0.5
0	6			143	143.531	0.359
0	6			145.062	145.593	0.344
0	6			147.125	147.672	0.25
0	6			149.203	149.734	0.281
0	6			151.265	151.797	0.516
0	6			153.328	153.859	0.484
0	6			155.39	155.937	0.563
0	6			157.468	158	0.36
0	6			159.531	160.062	0.594
0	6			161.593	162.125	0.454
0	6			163.656	164.187	0.219
0	6			165.734	166.265	0.359
0	6			167.797	168.328	0.453
0	6			169.859	170.39	0.313
0	6			171.922	172.453	0.218
0	6			174	174.531	0.218
0	6			176.062	176.593	0.313
0	8			178.125	178.656	0.375
1	6			180.187	180.718	0.266
0	6			182.25	182.797	0.375
0	6			184.328	184.859	0.297
0	6			186.39	186.922	0.563
0	8			188.453	188.984	0.609
0	6			190.515	191.062	1.25
0	6			192.593	193.125	0.891
0	6			194.656	195.187	0.297
0	6			196.718	197.25	0.344
0	6			198.781	199.312	0.328
1	6			200.859	201.39	0.344
0	6			202.922	203.453	0.375
0	6			204.984	205.515	0.547
0	6			207.047	207.578	0.734
1	8			209.125	209.656	0.297
0	6			211.187	211.718	0.36
0	6			213.25	213.781	0.453
0	6			215.312	215.843	1.078
0	6			217.375	217.922	0.5
1	6			219.453	219.984	0.312
1	8			221.515	222.047	0.36
1	8			223.578	224.109	0.89
0	6			225.64	226.187	0.735
0	6			227.718	228.25	0.891
1	6			229.781	230.312	0.625
1	8			231.843	232.375	0.516
0	6			233.906	234.437	0.672
1	6			235.984	236.515	0.438
0	6			238.047	238.578	0.531
0	6			240.109	240.64	0.656
0	6			242.172	242.703	0.796
0	6			244.25	244.781	0.547
0	8			246.312	246.843	0.516
0	6			248.375	248.906	0.359
0	6			250.437	250.968	0.531
0	6			252.5	253.047	0.375
0	6			254.578	255.109	0.344
0	6			256.656	257.187	0.359
0	6			258.718	259.265	0.438
0	6			260.812	261.343	0.546
0	6			262.875	263.406	0.531
0	6			264.937	265.468	0.516
0	6			267	267.531	0.343
0	6			269.062	269.609	0.625
0	6			271.14	271.672	0.844
0	6			273.203	273.734	0.453
0	6			275.265	275.797	0.578
0	6			277.328	277.875	0.422
0	6			279.406	279.937	0.5
1	8			281.468	282	0.579
0	6			283.531	284.062	0.484
0	6			285.593	286.125	0.657
0	6			287.672	288.203	0.453
1	6			289.734	290.265	0.469
1	8			291.797	292.328	0.796
0	6			293.859	294.39	0.797
0	6			295.937	296.468	0.594
0	6			298	298.531	0.625
1	8			300.062	300.593	0.641
1	8			302.125	302.656	0.64
0	6			304.187	304.734	0.453
1	8			306.265	306.797	0.391
0	6			308.328	308.859	0.234
0	6			310.39	310.922	0.485
0	8			312.453	313	0.562
1	6			314.531	315.062	0.422
0	6			316.593	317.125	0.313
0	6			318.656	319.187	0.375
0	6			320.718	321.25	0.282
1	8			322.797	323.328	0.453
0	6			324.859	325.39	0.578
1	6			326.922	327.453	0.531
0	8			328.984	329.515	0.922
1	6			331.062	331.593	0.422
0	6			333.125	333.656	0.468
1	8			335.187	335.718	0.406
0	6			337.25	337.781	0.453
0	6			339.312	339.859	0.75
0	6			341.39	341.922	0.641
0	6			343.453	343.984	0.5
1	8			345.515	346.047	0.36
1	8			347.578	348.125	0.437
0	6			349.656	350.187	0.312
0	6			351.718	352.25	0.782
0	6			353.781	354.312	1.203
0	6			355.843	356.375	1.032
0	6			357.922	358.453	1.171
0	8			359.984	360.515	0.844
0	8			362.047	362.578	0.593
0	6			364.109	364.64	0.406
0	6			366.187	366.718	0.313
0	6			368.25	368.781	0.89
0	8			370.312	370.843	0.672
0	6			372.375	372.906	0.375
0	8			374.437	374.984	0.578
0	6			376.515	377.047	0.297
1	6			378.578	379.109	0.531
0	6			380.64	381.172	0.453
0	6			382.703	383.25	0.734
0	8			384.781	385.312	0.937
1	8			386.843	387.375	0.375
0	6			388.906	389.437	0.344
0	6			390.968	391.5	0.375
0	6			393.047	393.578	0.359
0	6			395.109	395.64	0.375
0	6			397.172	397.703	0.5
1	6			399.234	399.765	1.094
0	6			401.312	401.843	0.922
0	6			403.375	403.906	1.687
0	6			405.437	405.968	0.672
1	8			407.5	408.031	0.343
0	6			409.562	410.109	0.438
0	8			411.64	412.172	0.516
0	6			413.703	414.234	1.062
1	8			415.765	416.297	0.688
0	6			417.828	418.375	1.547
0	6			419.906	420.437	0.75
0	6			421.968	422.5	0.875
0	6			424.031	424.562	0.797
0	6			426.093	426.625	0.469
0	6			428.172	428.703	0.515
0	6			430.234	430.765	0.516
0	6			432.297	432.828	0.406
0	6			434.359	434.89	0.344
1	8			436.437	436.968	0.469
0	6			438.5	439.031	0.437
0	6			440.562	441.093	0.328
0	6			442.625	443.156	0.5
1	8			444.687	445.234	0.375
0	6			446.765	447.297	0.5
0	6			448.828	449.359	0.375
0	6			450.89	451.422	0.61
0	6			452.953	453.5	0.547
0	6			455.031	455.562	0.469
0	6			457.093	457.625	0.438
0	6			459.156	459.687	0.328
0	8			461.218	461.75	0.672
0	8			463.297	463.828	0.718
0	8			465.359	465.89	0.578
0	6			467.422	467.953	0.406
0	6			469.484	470.015	0.516
0	6			471.562	472.093	0.578
1	8			473.625	474.156	0.453
0	6			475.687	476.218	0.406
0	6			477.75	478.281	0.922
1	8			479.812	480.359	1.031
0	8			481.89	482.422	1.297
0	6			483.953	484.484	0.578
0	6			486.015	486.547	0.563
0	6			488.078	488.625	0.969
0	6			490.156	490.687	0.641
0	6			492.218	492.75	0.61
0	6			494.281	494.812	1.062
0	6			496.343	496.875	0.735
0	6			498.422	498.953	0.703
0	6			500.484	501.015	0.5
0	6			502.547	503.078	0.453
0	8			504.609	505.14	0.984
0	6			506.687	507.218	0.547
0	6			508.75	509.281	0.343
0	6			510.812	511.343	0.422
1	8			512.89	513.422	0.515
1	8			514.968	515.515	0.407
0	6			517.047	517.578	0.453
0	6			519.109	519.656	0.608
0	6			521.203	521.75	0.547
0	6			523.281	523.828	0.624
0	6			525.359	525.89	0.516
1	8			527.422	527.953	0.734
0	6			529.484	530.031	0.922
0	6			531.562	532.093	1.11
0	6			533.625	534.156	0.953
0	6			535.687	536.218	0.672
1	8			537.75	538.281	0.547
0	6			539.828	540.359	0.531
1	6			541.89	542.422	0.25
1	8			543.953	544.484	0.594
0	8			546.015	546.547	0.485
0	6			548.093	548.625	0.282
0	6			550.156	550.687	0.437
1	8			552.218	552.75	0.688
0	6			554.281	554.812	0.687
1	6			556.343	556.89	0.454
0	6			558.422	558.953	0.296
0	6			560.484	561.015	0.344
1	8			562.547	563.078	0.796
0	6			564.609	565.156	0.641
0	6			566.687	567.218	0.61
0	6			568.75	569.281	0.828
1	8			570.812	571.343	0.531
0	6			572.875	573.406	0.422
1	6			574.953	575.484	0.531
0	8			577.015	577.547	0.547
0	8			579.078	579.609	0.625
0	6			581.14	581.672	0.532
0	6			583.218	583.75	0.563
0	6			585.281	585.812	0.547
1	8			587.343	587.875	0.438
0	6			589.406	589.937	0.437
0	6			591.468	592.015	0.719
0	6			593.547	594.078	0.625
0	6			595.609	596.14	0.516
0	8			597.672	598.203	0.515
0	6			599.734	600.281	0.734
0	6			601.812	602.343	0.594
0	6			603.875	604.406	0.656
0	6			605.937	606.468	0.516
0	6			608	608.531	0.359
0	6			610.078	610.609	0.64
0	6			612.14	612.672	0.875
0	6			614.203	614.734	0.5
0	6			616.265	616.797	0.453
0	6			618.343	618.875	0.563
0	6			620.406	620.937	0.437
1	8			622.468	623	0.922
0	6			624.531	625.062	0.437
0	6			626.593	627.14	0.688
0	6			628.672	629.203	0.5
0	6			630.734	631.265	0.375
0	6			632.797	633.328	0.39
0	6			634.859	635.406	0.422
0	6			636.937	637.468	0.563
0	6			639	639.531	0.39
1	8			641.062	641.593	0.61
0	8			643.125	643.656	0.656
1	6			645.203	645.734	0.469
0	8			647.265	647.797	0.5
0	6			649.328	649.859	0.39
1	6			651.39	651.922	0.282
0	6			653.468	654	0.704
0	6			655.531	656.062	0.766
0	6			657.593	658.125	0.657
0	6			659.656	660.187	0.719
1	6			661.718	662.265	1.141
0	6			663.797	664.328	0.375
0	6			665.859	666.39	0.359
0	6			667.922	668.453	0.671
1	6			669.984	670.531	0.656
0	8			672.062	672.593	0.485
0	6			674.125	674.656	0.468
0	6			676.187	676.718	0.547
0	6			678.25	678.781	0.375
1	8			680.328	680.859	0.328
1	8			682.39	682.922	0.297
0	8			684.453	684.984	0.281
1	6			686.515	687.047	0.907
0	6			688.593	689.125	0.907
1	8			690.656	691.187	0.687
1	8			692.718	693.25	0.485
1	8			694.781	695.312	0.375
0	6			696.843	697.39	0.469
0	6			698.922	699.453	0.562
1	8			700.984	701.515	0.375
0	6			703.047	703.578	1.14
0	6			705.109	705.656	0.875
0	6			707.187	707.718	0.672
0	6			709.25	709.781	0.593
1	8			711.312	711.843	0.594
1	6			713.375	713.906	0.672
0	6			715.453	715.984	0.609
0	6			717.515	718.047	0.86
0	6			719.578	720.109	0.562
0	6			721.64	722.172	0.578
0	6			723.734	724.265	0.563
0	6			725.797	726.328	0.703
0	6			727.859	728.39	0.578
0	6			729.922	730.453	0.406
0	6			732.015	732.547	0.438
0	6			734.078	734.609	0.531
0	6			736.14	736.672	0.516
0	6			738.203	738.734	0.469
1	6			740.281	740.812	0.547
1	6			742.343	742.875	0.594
0	6			744.406	744.937	0.641
0	6			746.468	747	0.657
0	6			748.531	749.078	0.578
0	6			750.609	751.14	0.266
0	6			752.672	753.203	0.453
