# Supplementary material for: Does excitatory fronto-extracerebral tDCS lead to improved working memory performance?
Source: F1000Res. 2013 Dec 10;2:219. Originally published 2013 Oct 17. [Version 2] doi: 10.12688/f1000research.2-219.v2 (PMC3869492; doi:10.12688/f1000research.2-219.v2)
Supplement: 3-back scores of participants before, during and after tDCS stimulation to their left dorsolateral prefronatal cortex — Files are named by date, subject code, day and task condition. There are four different conditions: Exposure, Baseline, DCS and Test. Exposure was a brief training on the n-back task. Baseline was a 5 minute period of the 3-back. Exposure and Baseline occurred only on day 1. DCS stands for direct current stimulation and indicates performance of the 3-back (10 minutes) that occurred while participants were stimulated. The test condition (10 minutes of 3-back) occurred post-stimulation. Both DCS and the Test conditions occurred on days 1 and 2. For example: 01-Jan-2012_AA01_1_DCS - indicates the performance during stimulation on day 1 01-Jan-2012_AA01_2_Test - indicates the performance during post-stimulation test phase on day 2 Variables in the files are presented in the following order: shudaprsd = indicates instances where the letter on screen was the same as the letter 3-back (1) or not (0) key_press = the key pressed (6 = F, letter on screen is not the same as 3-back; 8 = h, letter on screen is the same as letter 3-back) instructions = time relative to the start of the file when the instructions appeared on screen fixation = time relative to the start of the file when the first fixation cross appeared on screen letter_onscreen = time relative to the start of the file when the letter appeared on screen stimulus_interval = time relative to the start of the file when the fixation cross disappeared off screen RT = reaction time in seconds from the time stimulus onset to the button press Hits = the amount of correct hits (3-back) CRs = the number of correct rejections FAs = false alarms, pressing the hit button at the wrong occasion Misses = incorrect rejection of hit trial (opposite to false alarm) or = omitted rejection response oh = omitted hit response HR = hit rate calculated as the number of hits per chances FAR = false alarm rate calculated as the number of false alarms per opportunity Z_HR = Z normalised hit rate, where Z is the inverse of the cumulative Gauss [file f1000research-2-3252-s0000.tgz › 25_Oct_2012_DC17_2_Test]

shudaprsd	key_press	instructions	fixation	letter_onscreen	stimulus_interval	RT	Hits	CRs	FAs	Misses	or	oh	HR	FAR	Z_HR	Z_FAR	d
0	6	804.922	810.734	812.265	812.812	1.125	28	216	24	32	0	0	0.46667	0.1	-0.083652	-1.2816	1.1979
0	6			814.343	814.875	0.375
0	6			816.406	816.937	0.422
1	8			818.468	819	0.563
0	6			820.531	821.078	0.344
0	6			822.609	823.14	0.406
0	6			824.672	825.203	0.39
0	6			826.734	827.265	0.5
0	6			828.797	829.328	0.468
0	6			830.875	831.406	0.422
1	8			832.937	833.468	0.344
0	6			835	835.531	0.484
0	6			837.062	837.593	0.453
0	6			839.14	839.672	0.438
1	8			841.203	841.734	0.469
0	6			843.265	843.797	0.5
0	6			845.328	845.859	0.515
0	6			847.39	847.937	0.516
0	6			849.468	850	0.922
0	6			851.531	852.062	0.594
0	6			853.593	854.125	0.5
0	8			855.656	856.203	0.641
0	6			857.734	858.265	0.594
0	6			859.797	860.328	0.812
1	8			861.859	862.39	0.484
0	6			863.922	864.453	0.406
1	8			866	866.531	0.5
0	6			868.062	868.593	0.672
0	6			870.125	870.656	0.859
1	8			872.187	872.718	0.485
0	6			874.281	874.812	0.375
0	6			876.343	876.875	0.657
0	6			878.406	878.937	1.078
1	6			880.468	881	0.829
0	6			882.547	883.078	0.406
0	6			884.609	885.14	0.516
0	6			886.672	887.203	0.562
1	6			888.734	889.265	0.563
0	6			890.797	891.343	0.859
1	6			892.875	893.406	0.562
0	6			894.937	895.468	0.641
0	6			897	897.531	0.531
1	6			899.062	899.609	0.594
1	8			901.14	901.672	0.36
0	6			903.203	903.734	0.359
1	6			905.265	905.797	0.532
1	6			907.328	907.859	0.719
0	6			909.406	909.937	0.672
1	6			911.468	912	0.688
0	6			913.531	914.062	0.562
0	8			915.593	916.125	0.594
0	8			917.672	918.203	0.484
0	8			919.734	920.265	0.531
0	6			921.797	922.328	0.89
1	8			923.859	924.39	0.688
0	6			925.922	926.468	0.562
0	6			928	928.531	0.297
0	6			930.062	930.593	0.531
0	6			932.125	932.656	0.703
0	6			934.187	934.734	0.391
0	6			936.265	936.797	0.36
0	6			938.328	938.859	0.562
0	8			940.39	940.922	0.438
0	6			942.453	942.984	0.469
0	6			944.531	945.062	0.203
0	6			946.593	947.125	0.469
0	6			948.656	949.187	0.5
1	8			950.718	951.25	0.469
0	6			952.812	953.343	0.36
0	6			954.875	955.406	0.328
1	6			956.937	957.468	0.313
0	6			959	959.531	0.39
0	6			961.078	961.609	0.953
0	6			963.14	963.672	0.563
0	6			965.203	965.734	0.765
0	6			967.265	967.797	0.375
0	6			969.328	969.875	0.469
0	6			971.406	971.937	0.656
0	6			973.468	974	0.563
0	6			975.531	976.062	1.281
0	6			977.593	978.14	1.329
0	6			979.672	980.203	1.093
0	6			981.734	982.265	1.078
1	6			983.797	984.328	0.64
0	6			985.859	986.39	0.406
0	6			987.937	988.468	0.406
0	6			990	990.531	0.359
0	6			992.062	992.593	0.344
1	8			994.125	994.656	0.609
1	8			996.218	996.75	0.391
0	6			998.281	998.812	0.375
0	6			1000.343	1000.875	0.735
0	6			1002.406	1002.937	0.453
0	6			1004.5	1005.031	0.453
0	6			1006.562	1007.093	0.61
0	8			1008.625	1009.156	0.75
1	6			1010.687	1011.218	0.781
0	6			1012.765	1013.297	1.032
0	6			1014.828	1015.359	0.719
0	6			1016.89	1017.422	0.391
0	6			1018.953	1019.484	0.375
1	6			1021.015	1021.562	0.532
1	6			1023.093	1023.625	0.313
0	6			1025.156	1025.687	0.422
0	6			1027.234	1027.781	0.656
0	6			1029.328	1029.859	0.405
0	6			1031.406	1031.937	0.312
0	6			1033.484	1034.031	0.438
0	6			1035.562	1036.125	0.374
0	6			1037.656	1038.187	0.391
0	6			1039.734	1040.281	0.359
1	6			1041.812	1042.375	0.281
0	6			1043.906	1044.437	0.344
0	8			1045.984	1046.531	0.781
0	6			1048.062	1048.609	0.469
0	6			1050.156	1050.687	0.344
0	6			1052.218	1052.75	0.532
0	6			1054.281	1054.812	0.375
0	6			1056.343	1056.875	0.454
0	6			1058.406	1058.953	0.328
0	6			1060.484	1061.015	0.406
0	6			1062.547	1063.078	0.468
1	6			1064.609	1065.14	0.484
0	6			1066.672	1067.218	0.265
0	6			1068.75	1069.281	0.547
0	6			1070.812	1071.343	0.375
0	6			1072.875	1073.406	0.328
0	6			1074.937	1075.468	0.625
1	6			1077.015	1077.547	0.797
0	6			1079.078	1079.609	0.515
0	6			1081.14	1081.672	0.594
0	6			1083.203	1083.734	0.484
0	6			1085.281	1085.812	0.422
0	6			1087.343	1087.875	0.266
0	6			1089.406	1089.937	0.469
0	6			1091.468	1092	0.563
0	6			1093.531	1094.078	0.484
0	6			1095.609	1096.14	0.406
0	8			1097.672	1098.203	0.656
1	8			1099.734	1100.265	0.578
0	6			1101.797	1102.343	0.468
0	6			1103.875	1104.406	0.406
0	6			1105.937	1106.468	0.375
0	6			1108	1108.531	0.297
0	8			1110.062	1110.593	0.953
0	6			1112.14	1112.672	1.219
0	6			1114.203	1114.734	0.937
0	6			1116.265	1116.797	0.563
1	6			1118.328	1118.859	0.406
0	6			1120.406	1120.937	0.656
0	6			1122.468	1123	1.016
1	6			1124.531	1125.062	0.422
0	6			1126.593	1127.125	0.375
0	6			1128.656	1129.203	0.641
0	6			1130.734	1131.265	0.734
0	6			1132.797	1133.328	0.578
0	6			1134.859	1135.39	0.406
0	6			1136.922	1137.468	0.421
1	8			1139	1139.531	0.547
0	6			1141.062	1141.593	0.406
0	6			1143.125	1143.656	0.609
0	8			1145.187	1145.718	0.797
0	6			1147.265	1147.797	0.672
0	6			1149.328	1149.859	0.64
1	6			1151.39	1151.922	0.422
0	6			1153.453	1153.984	0.453
1	8			1155.547	1156.078	0.671
1	8			1157.609	1158.14	1.125
0	6			1159.672	1160.203	0.984
0	6			1161.734	1162.265	0.531
0	6			1163.812	1164.343	0.36
0	6			1165.875	1166.406	0.422
0	6			1167.937	1168.468	0.531
1	6			1170	1170.531	0.64
1	6			1172.062	1172.609	0.469
0	6			1174.14	1174.672	0.5
0	6			1176.203	1176.734	0.578
0	6			1178.265	1178.797	0.563
0	6			1180.328	1180.875	0.359
0	6			1182.406	1182.937	0.328
0	6			1184.468	1185	0.469
1	6			1186.531	1187.062	0.703
0	6			1188.593	1189.125	0.813
0	6			1190.672	1191.203	0.593
1	8			1192.734	1193.265	0.266
0	6			1194.797	1195.328	0.625
0	6			1196.859	1197.39	0.516
0	8			1198.953	1199.484	0.5
0	8			1201.015	1201.547	0.5
0	6			1203.078	1203.609	0.797
0	6			1205.14	1205.672	0.5
0	6			1207.234	1207.765	0.531
1	8			1209.297	1209.828	0.484
0	6			1211.359	1211.89	0.5
0	8			1213.422	1213.953	0.718
1	8			1215.5	1216.031	0.562
0	8			1217.562	1218.093	0.625
1	8			1219.625	1220.156	0.578
0	6			1221.687	1222.218	0.5
0	6			1223.75	1224.297	0.672
0	6			1225.828	1226.359	0.469
0	6			1227.89	1228.422	0.516
0	6			1229.953	1230.484	0.594
0	6			1232.015	1232.562	0.625
1	8			1234.093	1234.625	0.969
0	6			1236.156	1236.687	0.625
0	6			1238.218	1238.75	0.735
0	6			1240.281	1240.812	0.5
0	6			1242.359	1242.89	0.578
0	6			1244.422	1244.953	0.312
0	8			1246.484	1247.015	0.422
0	6			1248.547	1249.078	0.312
0	6			1250.64	1251.172	0.891
0	6			1252.703	1253.234	0.406
0	6			1254.765	1255.297	0.672
0	6			1256.828	1257.359	0.437
1	8			1258.922	1259.453	0.406
0	8			1260.984	1261.515	0.859
0	6			1263.047	1263.578	0.625
0	6			1265.109	1265.64	0.656
0	6			1267.187	1267.718	0.485
1	6			1269.25	1269.781	0.406
0	8			1271.312	1271.843	0.641
0	6			1273.375	1273.906	0.734
0	8			1275.437	1275.984	0.547
0	6			1277.515	1278.047	0.407
0	6			1279.578	1280.109	0.687
0	6			1281.64	1282.172	0.75
0	8			1283.703	1284.25	0.75
0	8			1285.781	1286.312	1.078
1	6			1287.843	1288.375	0.516
1	6			1289.906	1290.437	0.516
0	8			1291.968	1292.5	0.579
0	6			1294.047	1294.578	0.671
0	6			1296.109	1296.64	0.375
0	6			1298.172	1298.703	0.437
0	6			1300.234	1300.765	0.406
0	6			1302.328	1302.859	1
0	8			1304.39	1304.922	0.657
0	6			1306.453	1306.984	0.437
0	6			1308.515	1309.047	0.922
0	6			1310.593	1311.125	1.219
1	6			1312.656	1313.187	1.266
0	6			1314.718	1315.25	0.782
0	6			1316.781	1317.312	0.484
1	8			1318.843	1319.39	0.922
0	6			1320.922	1321.453	0.5
0	6			1322.984	1323.515	0.969
0	6			1325.047	1325.578	0.812
1	6			1327.109	1327.656	0.938
0	6			1329.187	1329.718	0.61
1	6			1331.25	1331.781	0.328
0	6			1333.312	1333.843	0.688
0	6			1335.375	1335.906	0.375
0	6			1337.453	1337.984	0.312
0	6			1339.515	1340.047	0.438
0	6			1341.578	1342.109	0.547
0	8			1343.64	1344.172	0.594
1	8			1345.734	1346.265	0.781
0	6			1347.797	1348.328	0.39
0	6			1349.859	1350.39	0.609
0	6			1351.922	1352.453	0.39
0	6			1354.015	1354.547	0.407
1	8			1356.078	1356.609	1
1	6			1358.14	1358.672	0.672
1	8			1360.203	1360.734	0.625
0	6			1362.281	1362.812	0.547
0	6			1364.343	1364.875	0.766
0	8			1366.406	1366.937	0.375
0	6			1368.468	1369	0.641
0	6			1370.531	1371.078	0.391
0	6			1372.609	1373.14	0.453
0	6			1374.672	1375.203	0.421
0	6			1376.734	1377.265	0.391
0	6			1378.797	1379.343	0.5
1	8			1380.875	1381.406	0.406
1	8			1382.937	1383.468	0.61
0	6			1385	1385.531	0.593
1	6			1387.062	1387.593	0.594
0	6			1389.14	1389.672	0.688
1	8			1391.203	1391.734	0.89
0	6			1393.265	1393.797	1.125
1	6			1395.328	1395.859	0.781
0	6			1397.422	1397.953	0.406
0	6			1399.484	1400.015	0.516
0	6			1401.547	1402.078	0.703
0	6			1403.609	1404.14	0.469
0	6			1405.687	1406.218	0.531
0	6			1407.75	1408.281	0.625
0	6			1409.812	1410.343	0.5
0	6			1411.875	1412.406	0.547
0	6			1413.937	1414.484	0.563
0	6			1416.015	1416.547	0.782
1	6			1418.078	1418.609	0.625
0	6			1420.14	1420.672	0.328
0	6			1422.203	1422.75	0.703
0	6			1424.281	1424.812	0.562
0	6			1426.343	1426.875	0.438
1	6			1428.406	1428.937	0.422
0	6			1430.468	1431	0.36
