# Supplementary material for: Does excitatory fronto-extracerebral tDCS lead to improved working memory performance?
Source: F1000Res. 2013 Dec 10;2:219. Originally published 2013 Oct 17. [Version 2] doi: 10.12688/f1000research.2-219.v2 (PMC3869492; doi:10.12688/f1000research.2-219.v2)
Supplement: 3-back scores of participants before, during and after tDCS stimulation to their left dorsolateral prefronatal cortex — Files are named by date, subject code, day and task condition. There are four different conditions: Exposure, Baseline, DCS and Test. Exposure was a brief training on the n-back task. Baseline was a 5 minute period of the 3-back. Exposure and Baseline occurred only on day 1. DCS stands for direct current stimulation and indicates performance of the 3-back (10 minutes) that occurred while participants were stimulated. The test condition (10 minutes of 3-back) occurred post-stimulation. Both DCS and the Test conditions occurred on days 1 and 2. For example: 01-Jan-2012_AA01_1_DCS - indicates the performance during stimulation on day 1 01-Jan-2012_AA01_2_Test - indicates the performance during post-stimulation test phase on day 2 Variables in the files are presented in the following order: shudaprsd = indicates instances where the letter on screen was the same as the letter 3-back (1) or not (0) key_press = the key pressed (6 = F, letter on screen is not the same as 3-back; 8 = h, letter on screen is the same as letter 3-back) instructions = time relative to the start of the file when the instructions appeared on screen fixation = time relative to the start of the file when the first fixation cross appeared on screen letter_onscreen = time relative to the start of the file when the letter appeared on screen stimulus_interval = time relative to the start of the file when the fixation cross disappeared off screen RT = reaction time in seconds from the time stimulus onset to the button press Hits = the amount of correct hits (3-back) CRs = the number of correct rejections FAs = false alarms, pressing the hit button at the wrong occasion Misses = incorrect rejection of hit trial (opposite to false alarm) or = omitted rejection response oh = omitted hit response HR = hit rate calculated as the number of hits per chances FAR = false alarm rate calculated as the number of false alarms per opportunity Z_HR = Z normalised hit rate, where Z is the inverse of the cumulative Gauss [file f1000research-2-3252-s0000.tgz › 25_Oct_2012_JB18_2_DCS]

shudaprsd	key_press	instructions	fixation	letter_onscreen	stimulus_interval	RT	Hits	CRs	FAs	Misses	or	oh	HR	FAR	Z_HR	Z_FAR	d
0	6	100.321	102.287	103.82	104.353	0.354	53	235	5	7	0	0	0.88333	0.020833	1.1918	-2.0368	3.2287
0	6			105.886	106.419	0.327
0	6			107.952	108.486	0.347
1	8			110.019	110.552	0.39
1	8			112.084	112.618	0.487
0	6			114.151	114.684	0.424
0	6			116.217	116.75	0.531
0	6			118.284	118.817	0.457
0	6			120.35	120.883	0.348
0	6			122.415	122.949	0.433
0	6			124.482	125.015	0.399
0	6			126.548	127.081	0.314
0	6			128.615	129.148	0.35
0	6			130.68	131.213	0.323
0	6			132.746	133.28	0.344
0	6			134.813	135.346	0.381
1	8			136.879	137.412	0.395
0	6			138.945	139.478	0.344
0	6			141.011	141.544	0.347
0	6			143.077	143.611	0.349
0	6			145.144	145.677	0.391
0	6			147.209	147.743	0.33
1	8			149.276	149.809	0.308
0	6			151.342	151.875	0.317
0	6			153.409	153.942	0.324
0	6			155.474	156.007	0.392
0	6			157.54	158.074	0.324
0	6			159.607	160.14	0.43
0	6			161.673	162.206	0.439
0	6			163.739	164.272	0.324
1	8			165.805	166.338	0.344
0	6			167.871	168.405	0.329
0	6			169.938	170.471	0.33
0	6			172.003	172.536	0.48
0	6			174.07	174.603	0.399
0	6			176.136	176.669	0.39
0	6			178.202	178.736	0.562
0	6			180.268	180.801	0.453
0	6			182.334	182.868	0.35
0	6			184.401	184.934	0.656
0	6			186.467	187	0.342
0	6			188.533	189.066	0.362
0	6			190.599	191.132	0.481
0	8			192.665	193.199	0.466
0	6			194.732	195.265	0.526
0	6			196.797	197.33	0.828
1	8			198.864	199.397	0.548
0	6			200.93	201.463	0.469
0	6			202.996	203.53	0.536
1	8			205.063	205.596	0.344
0	6			207.128	207.661	0.376
0	6			209.195	209.728	0.354
0	6			211.261	211.794	0.392
1	8			213.327	213.861	0.365
0	6			215.393	215.926	0.326
0	6			217.459	217.993	0.399
0	6			219.526	220.059	0.336
0	6			221.592	222.125	0.373
0	6			223.658	224.191	0.481
0	6			225.724	226.257	0.36
0	6			227.79	228.324	0.415
0	8			229.857	230.39	0.493
0	6			231.922	232.455	0.455
1	8			233.989	234.522	0.369
0	6			236.055	236.588	0.43
1	8			238.121	238.655	0.514
1	8			240.187	240.72	0.505
0	6			242.253	242.786	0.361
0	6			244.32	244.853	0.403
0	6			246.386	246.919	0.37
1	8			248.452	248.985	0.349
0	6			250.518	251.051	0.334
1	8			252.584	253.118	0.366
0	6			254.651	255.184	0.355
0	6			256.716	257.249	0.669
0	6			258.783	259.316	0.587
0	6			260.849	261.382	0.333
0	6			262.915	263.449	0.511
1	8			264.981	265.514	0.525
0	6			267.047	267.58	0.358
0	6			269.114	269.647	0.453
1	8			271.18	271.713	0.514
0	6			273.245	273.779	0.318
0	6			275.312	275.845	0.384
0	6			277.378	277.911	0.322
0	6			279.445	279.978	0.417
1	8			281.51	282.043	0.338
0	6			283.577	284.11	0.439
0	6			285.643	286.176	0.312
0	6			287.709	288.243	0.485
0	6			289.775	290.308	0.405
0	6			291.841	292.374	0.366
0	6			293.908	294.441	0.42
0	6			295.974	296.507	0.335
0	6			298.039	298.574	0.438
1	8			300.106	300.639	0.51
1	8			302.172	302.705	0.383
0	6			304.239	304.772	0.279
0	8			306.305	306.838	0.457
1	6			308.37	308.904	0.466
0	6			310.437	310.97	0.409
0	6			312.503	313.036	0.452
0	6			314.57	315.103	0.665
0	6			316.635	317.168	0.346
0	6			318.702	319.235	0.347
1	8			320.768	321.301	0.666
0	6			322.834	323.368	0.311
0	6			324.9	325.433	0.366
0	6			326.966	327.499	0.386
1	8			329.033	329.566	0.358
0	6			331.099	331.632	0.489
0	6			333.164	333.698	0.645
0	6			335.231	335.764	0.447
0	6			337.297	337.83	0.379
0	6			339.364	339.897	0.439
0	6			341.429	341.962	0.337
1	8			343.495	344.029	0.357
0	6			345.562	346.095	0.493
0	6			347.628	348.161	0.642
0	6			349.694	350.227	0.709
0	6			351.76	352.293	0.512
0	6			353.827	354.36	0.349
0	6			355.893	356.426	0.398
1	8			357.958	358.492	0.484
0	6			360.025	360.558	0.298
0	6			362.091	362.624	0.476
1	6			364.158	364.691	0.413
1	8			366.223	366.756	0.416
0	6			368.289	368.823	0.489
0	6			370.356	370.889	0.367
0	6			372.422	372.955	0.416
0	6			374.488	375.021	0.483
0	6			376.554	377.087	0.315
0	6			378.62	379.154	0.359
0	6			380.687	381.22	0.507
1	8			382.752	383.285	0.364
0	6			384.819	385.352	0.312
0	6			386.885	387.418	0.338
1	8			388.952	389.485	0.392
0	6			391.017	391.55	0.354
0	6			393.083	393.617	0.351
0	6			395.15	395.683	0.487
0	6			397.216	397.749	0.378
0	6			399.282	399.815	0.392
1	8			401.348	401.881	0.365
0	6			403.414	403.948	0.321
0	6			405.481	406.014	0.357
0	6			407.547	408.08	0.371
1	8			409.613	410.146	0.508
0	6			411.679	412.212	0.517
0	6			413.745	414.279	0.566
0	6			415.812	416.345	0.597
0	6			417.877	418.41	0.33
1	8			419.944	420.477	0.49
0	6			422.01	422.543	0.387
0	6			424.077	424.61	0.347
0	6			426.142	426.675	0.433
0	6			428.208	428.742	0.429
0	6			430.275	430.808	0.366
1	8			432.341	432.874	0.403
0	6			434.407	434.94	0.3
0	6			436.473	437.006	0.631
0	6			438.539	439.073	0.37
0	6			440.606	441.139	0.33
0	6			442.671	443.204	0.351
0	6			444.738	445.271	0.458
0	6			446.804	447.337	0.278
0	6			448.87	449.404	0.328
0	6			450.936	451.469	0.33
0	6			453.002	453.535	0.52
0	6			455.069	455.602	0.369
0	6			457.135	457.668	0.307
0	6			459.201	459.734	0.292
1	8			461.267	461.8	0.464
0	6			463.333	463.867	0.39
1	8			465.4	465.933	0.385
0	6			467.465	467.998	0.365
1	8			469.532	470.065	0.431
1	8			471.598	472.131	0.34
0	6			473.664	474.198	0.559
0	6			475.73	476.263	0.339
1	8			477.796	478.329	0.37
0	6			479.863	480.396	0.354
0	6			481.929	482.462	0.286
0	6			483.994	484.528	0.36
0	6			486.061	486.594	0.437
0	6			488.127	488.66	0.323
0	6			490.194	490.727	0.271
1	8			492.259	492.792	0.398
0	6			494.326	494.859	0.387
0	6			496.392	496.925	0.325
1	8			498.458	498.992	0.533
0	6			500.524	501.057	0.465
0	6			502.59	503.123	0.356
1	8			504.657	505.19	0.386
0	6			506.723	507.256	0.447
0	6			508.788	509.322	0.369
0	6			510.855	511.388	0.634
0	6			512.921	513.454	0.337
1	6			514.988	515.521	0.286
0	6			517.054	517.587	0.464
0	6			519.119	519.653	0.338
1	8			521.186	521.719	0.322
0	6			523.252	523.785	0.259
1	8			525.319	525.852	0.396
0	6			527.384	527.917	0.271
0	6			529.451	529.984	0.301
0	6			531.517	532.05	0.327
0	6			533.583	534.117	0.458
0	6			535.649	536.182	0.42
1	8			537.715	538.248	0.522
0	6			539.782	540.315	0.324
0	6			541.848	542.381	0.414
1	6			543.913	544.447	0.482
1	6			545.98	546.513	0.348
1	8			548.046	548.579	0.368
0	6			550.113	550.646	0.505
0	6			552.178	552.711	0.385
0	6			554.244	554.778	0.422
1	8			556.311	556.844	0.459
1	8			558.377	558.91	0.485
1	8			560.443	560.976	0.423
0	6			562.509	563.042	0.319
0	6			564.576	565.109	0.415
0	6			566.642	567.175	0.341
0	6			568.707	569.241	0.327
0	6			570.774	571.307	0.287
0	6			572.84	573.373	0.336
0	6			574.907	575.44	0.39
1	8			576.972	577.505	0.423
1	6			579.038	579.572	0.507
0	6			581.105	581.638	0.386
0	6			583.171	583.704	0.927
0	6			585.237	585.77	0.466
0	6			587.303	587.836	0.328
0	6			589.369	589.903	0.166
0	6			591.436	591.969	0.432
0	6			593.501	594.035	0.681
0	6			595.568	596.101	0.501
0	6			597.634	598.167	0.374
0	6			599.701	600.234	0.323
0	6			601.766	602.299	0.314
1	6			603.832	604.366	0.34
1	8			605.899	606.432	0.453
0	6			607.965	608.498	0.32
1	8			610.031	610.564	0.534
0	6			612.097	612.63	0.39
0	6			614.163	614.697	0.322
0	6			616.23	616.763	0.452
0	6			618.295	618.828	0.321
0	6			620.362	620.895	0.34
0	6			622.428	622.961	0.324
0	6			624.494	625.028	0.502
0	6			626.561	627.094	0.258
0	8			628.626	629.16	0.302
0	6			630.693	631.226	0.356
0	6			632.759	633.292	0.341
0	6			634.826	635.359	0.372
0	6			636.891	637.424	0.305
0	6			638.957	639.491	0.307
1	8			641.024	641.557	0.367
0	6			643.09	643.623	0.387
0	6			645.156	645.689	0.401
0	6			647.222	647.755	0.438
0	6			649.288	649.822	0.306
1	8			651.355	651.888	0.407
0	6			653.42	653.953	0.299
0	6			655.487	656.02	0.423
0	6			657.553	658.086	0.508
0	8			659.619	660.153	0.504
0	6			661.685	662.218	0.302
1	8			663.751	664.285	0.415
0	6			665.818	666.351	0.346
0	6			667.884	668.417	0.284
0	6			669.95	670.483	0.298
0	6			672.016	672.549	0.406
0	6			674.082	674.616	0.321
0	6			676.149	676.682	0.357
0	6			678.214	678.747	0.39
0	6			680.281	680.814	0.35
0	6			682.347	682.88	0.341
1	8			684.413	684.947	0.39
0	6			686.479	687.012	0.486
0	6			688.545	689.078	0.494
0	6			690.612	691.145	0.425
0	6			692.678	693.211	0.34
0	6			694.743	695.277	0.308
0	6			696.81	697.343	0.374
0	6			698.876	699.41	0.294
0	6			700.943	701.476	0.307
1	8			703.008	703.541	0.522
0	6			705.075	705.608	0.341
0	6			707.141	707.674	0.473
0	6			709.207	709.741	0.498
0	6			711.273	711.806	0.36
0	6			713.339	713.872	0.275
0	6			715.406	715.939	0.381
0	6			717.472	718.005	0.366
1	8			719.537	720.071	0.399
0	6			721.604	722.137	0.283
