# Supplementary material for: Does excitatory fronto-extracerebral tDCS lead to improved working memory performance?
Source: F1000Res. 2013 Dec 10;2:219. Originally published 2013 Oct 17. [Version 2] doi: 10.12688/f1000research.2-219.v2 (PMC3869492; doi:10.12688/f1000research.2-219.v2)
Supplement: 3-back scores of participants before, during and after tDCS stimulation to their left dorsolateral prefronatal cortex — Files are named by date, subject code, day and task condition. There are four different conditions: Exposure, Baseline, DCS and Test. Exposure was a brief training on the n-back task. Baseline was a 5 minute period of the 3-back. Exposure and Baseline occurred only on day 1. DCS stands for direct current stimulation and indicates performance of the 3-back (10 minutes) that occurred while participants were stimulated. The test condition (10 minutes of 3-back) occurred post-stimulation. Both DCS and the Test conditions occurred on days 1 and 2. For example: 01-Jan-2012_AA01_1_DCS - indicates the performance during stimulation on day 1 01-Jan-2012_AA01_2_Test - indicates the performance during post-stimulation test phase on day 2 Variables in the files are presented in the following order: shudaprsd = indicates instances where the letter on screen was the same as the letter 3-back (1) or not (0) key_press = the key pressed (6 = F, letter on screen is not the same as 3-back; 8 = h, letter on screen is the same as letter 3-back) instructions = time relative to the start of the file when the instructions appeared on screen fixation = time relative to the start of the file when the first fixation cross appeared on screen letter_onscreen = time relative to the start of the file when the letter appeared on screen stimulus_interval = time relative to the start of the file when the fixation cross disappeared off screen RT = reaction time in seconds from the time stimulus onset to the button press Hits = the amount of correct hits (3-back) CRs = the number of correct rejections FAs = false alarms, pressing the hit button at the wrong occasion Misses = incorrect rejection of hit trial (opposite to false alarm) or = omitted rejection response oh = omitted hit response HR = hit rate calculated as the number of hits per chances FAR = false alarm rate calculated as the number of false alarms per opportunity Z_HR = Z normalised hit rate, where Z is the inverse of the cumulative Gauss [file f1000research-2-3252-s0000.tgz › 25_Oct_2012_JB18_2_Test]

shudaprsd	key_press	instructions	fixation	letter_onscreen	stimulus_interval	RT	Hits	CRs	FAs	Misses	or	oh	HR	FAR	Z_HR	Z_FAR	d
0	6	755.762	765.527	767.06	767.593	1.022	50	234	6	10	0	0	0.83333	0.025	0.96742	-1.96	2.9274
0	6			769.126	769.66	0.503
0	6			771.192	771.725	0.5
0	6			773.258	773.791	0.315
0	6			775.325	775.858	0.31
0	6			777.391	777.924	0.371
0	6			779.456	779.99	0.363
0	6			781.523	782.056	0.3
1	8			783.589	784.122	0.402
0	6			785.656	786.189	0.274
0	6			787.721	788.254	0.277
0	6			789.787	790.321	0.321
1	6			791.854	792.387	0.375
1	6			793.92	794.453	0.764
1	6			795.986	796.519	0.591
1	8			798.052	798.585	0.511
0	6			800.118	800.652	0.378
0	6			802.185	802.718	0.368
0	6			804.25	804.784	0.412
0	8			806.317	806.85	0.595
0	6			808.383	808.916	0.369
0	6			810.45	810.983	0.734
0	6			812.515	813.048	0.462
0	6			814.581	815.115	0.4
0	6			816.648	817.181	0.542
0	6			818.714	819.247	0.486
0	6			820.78	821.313	0.535
0	6			822.846	823.379	0.35
1	8			824.912	825.446	0.44
0	6			826.979	827.512	0.371
0	8			829.044	829.577	0.533
0	6			831.111	831.644	0.967
0	6			833.177	833.71	0.554
0	6			835.243	835.777	0.603
1	8			837.309	837.842	0.441
1	8			839.375	839.909	0.713
0	6			841.442	841.975	0.363
0	6			843.508	844.041	0.371
0	8			845.574	846.107	0.561
0	6			847.64	848.173	0.563
0	6			849.706	850.24	0.419
1	6			851.773	852.306	0.268
0	6			853.838	854.371	0.729
0	6			855.905	856.438	0.39
0	6			857.971	858.504	0.305
1	6			860.037	860.571	0.202
0	6			862.103	862.636	0.345
0	6			864.169	864.702	0.382
0	8			866.236	866.769	0.641
1	8			868.302	868.835	0.439
1	8			870.368	870.902	0.376
0	6			872.434	872.967	0.326
0	6			874.5	875.034	0.317
0	6			876.567	877.1	0.383
1	8			878.633	879.166	0.426
0	6			880.699	881.232	0.534
0	6			882.765	883.298	0.565
0	6			884.831	885.365	0.497
1	8			886.898	887.431	0.616
1	8			888.963	889.496	0.438
0	6			891.03	891.563	0.539
0	6			893.096	893.629	0.4
0	6			895.162	895.696	0.444
0	6			897.228	897.761	0.581
0	6			899.294	899.827	0.372
0	6			901.361	901.894	0.508
0	6			903.427	903.96	0.411
0	6			905.493	906.026	0.589
0	6			907.559	908.092	0.357
0	6			909.625	910.159	0.389
0	6			911.692	912.225	0.496
0	6			913.757	914.29	0.476
0	6			915.824	916.357	0.336
1	8			917.89	918.423	0.509
0	6			919.956	920.49	0.488
1	6			922.022	922.555	0.367
0	6			924.088	924.621	0.346
0	6			926.155	926.688	0.523
0	6			928.221	928.754	0.625
0	6			930.286	930.82	0.529
0	6			932.353	932.886	0.419
0	6			934.419	934.952	0.486
0	6			936.486	937.019	0.475
0	6			938.551	939.084	0.42
0	6			940.618	941.151	0.433
0	6			942.684	943.217	0.342
0	6			944.75	945.284	0.368
0	6			946.816	947.349	0.44
1	8			948.882	949.415	0.372
0	6			950.949	951.482	0.35
1	6			953.015	953.548	0.569
0	6			955.08	955.614	0.614
0	8			957.147	957.68	0.363
0	6			959.213	959.746	0.412
0	6			961.28	961.813	0.379
0	6			963.345	963.878	0.376
0	6			965.411	965.945	0.367
0	6			967.478	968.011	0.339
0	6			969.544	970.077	0.37
0	6			971.61	972.143	0.302
0	6			973.676	974.209	0.34
0	6			975.743	976.276	0.541
0	6			977.809	978.342	1.258
0	6			979.874	980.408	0.558
1	8			981.941	982.474	0.436
0	6			984.007	984.54	0.368
0	6			986.074	986.607	0.34
0	6			988.139	988.672	0.496
0	6			990.205	990.739	0.434
0	6			992.272	992.805	0.465
0	6			994.338	994.871	0.655
0	6			996.404	996.937	0.335
0	6			998.47	999.003	0.278
0	6			1000.536	1001.07	0.357
0	6			1002.603	1003.136	0.265
0	6			1004.669	1005.202	0.273
0	6			1006.735	1007.268	0.375
0	6			1008.801	1009.334	0.506
0	6			1010.868	1011.401	0.578
0	6			1012.934	1013.467	0.363
0	6			1014.999	1015.533	0.408
0	6			1017.066	1017.599	0.35
0	6			1019.132	1019.665	0.388
0	6			1021.199	1021.732	0.958
1	8			1023.264	1023.797	0.404
1	8			1025.33	1025.864	0.342
0	6			1027.397	1027.93	0.326
0	6			1029.463	1029.996	0.352
0	6			1031.529	1032.062	0.359
1	8			1033.595	1034.128	0.415
1	8			1035.661	1036.195	0.359
0	6			1037.728	1038.261	0.476
0	6			1039.793	1040.327	0.352
0	6			1041.86	1042.393	0.335
0	6			1043.926	1044.459	0.402
0	6			1045.993	1046.526	0.297
1	8			1048.058	1048.591	0.33
0	6			1050.124	1050.658	0.304
0	6			1052.191	1052.724	0.259
0	6			1054.257	1054.79	0.331
0	6			1056.323	1056.856	0.457
0	6			1058.389	1058.922	0.523
0	6			1060.455	1060.989	0.397
0	6			1062.522	1063.055	0.439
0	6			1064.587	1065.12	0.501
1	8			1066.654	1067.187	0.397
0	6			1068.72	1069.253	0.405
0	6			1070.786	1071.32	0.361
0	6			1072.852	1073.385	0.293
0	6			1074.918	1075.452	0.559
1	8			1076.985	1077.518	0.496
0	6			1079.051	1079.584	0.311
0	6			1081.117	1081.65	0.366
0	6			1083.183	1083.716	0.362
0	6			1085.249	1085.783	0.376
0	6			1087.316	1087.849	0.46
0	6			1089.381	1089.914	0.235
0	6			1091.448	1091.981	0.365
0	6			1093.514	1094.047	0.338
1	8			1095.58	1096.114	0.446
0	6			1097.646	1098.179	0.524
0	6			1099.712	1100.245	0.497
0	6			1101.779	1102.312	0.352
1	8			1103.845	1104.378	0.366
1	8			1105.91	1106.444	0.375
1	8			1107.977	1108.51	0.476
0	6			1110.043	1110.577	0.315
1	8			1112.11	1112.643	0.422
1	8			1114.175	1114.708	0.472
1	8			1116.242	1116.775	0.444
1	8			1118.308	1118.841	0.388
1	8			1120.374	1120.908	0.431
0	6			1122.44	1122.973	0.322
0	6			1124.506	1125.039	0.389
0	6			1126.573	1127.106	0.42
0	6			1128.639	1129.172	0.381
1	8			1130.704	1131.238	0.478
0	6			1132.771	1133.304	0.333
0	6			1134.837	1135.37	0.745
0	6			1136.904	1137.437	0.489
0	6			1138.97	1139.503	0.351
0	6			1141.035	1141.569	0.336
0	6			1143.102	1143.635	0.449
1	8			1145.168	1145.702	0.375
0	6			1147.235	1147.768	0.312
0	6			1149.3	1149.833	0.292
0	6			1151.367	1151.9	0.264
1	8			1153.433	1153.966	0.46
0	6			1155.499	1156.033	0.515
0	8			1157.565	1158.098	0.84
1	8			1159.631	1160.164	0.379
1	8			1161.698	1162.231	0.328
0	6			1163.764	1164.297	0.459
0	6			1165.829	1166.363	0.357
1	8			1167.896	1168.429	0.335
0	6			1169.962	1170.495	0.331
0	6			1172.029	1172.562	0.339
1	8			1174.094	1174.627	0.406
0	6			1176.16	1176.694	0.297
0	6			1178.227	1178.76	0.299
0	6			1180.293	1180.827	0.342
0	6			1182.359	1182.892	0.28
0	6			1184.425	1184.958	0.394
0	6			1186.492	1187.025	0.401
0	6			1188.558	1189.091	0.433
0	6			1190.623	1191.157	0.471
0	6			1192.69	1193.223	0.373
0	6			1194.756	1195.289	0.299
0	6			1196.823	1197.356	0.353
0	6			1198.888	1199.421	0.409
0	6			1200.954	1201.488	0.388
1	8			1203.021	1203.554	0.436
0	6			1205.087	1205.62	0.433
0	6			1207.153	1207.686	0.476
0	6			1209.219	1209.752	0.326
0	6			1211.285	1211.819	0.375
0	6			1213.352	1213.885	0.318
1	8			1215.417	1215.951	0.556
0	6			1217.484	1218.017	0.264
0	6			1219.55	1220.083	0.349
0	6			1221.617	1222.15	0.321
0	6			1223.682	1224.215	0.324
0	6			1225.748	1226.282	0.309
0	6			1227.815	1228.348	0.363
0	6			1229.881	1230.414	0.365
1	8			1231.947	1232.48	0.421
1	6			1234.013	1234.546	0.499
0	6			1236.079	1236.613	0.607
0	6			1238.146	1238.679	0.362
0	6			1240.211	1240.744	0.295
0	6			1242.278	1242.811	0.384
1	6			1244.344	1244.877	0.387
0	6			1246.41	1246.944	0.395
0	6			1248.476	1249.009	0.503
0	6			1250.542	1251.076	0.411
0	6			1252.609	1253.142	0.495
0	6			1254.675	1255.208	0.497
0	6			1256.741	1257.274	0.429
0	6			1258.807	1259.34	0.443
0	6			1260.873	1261.407	0.399
0	6			1262.94	1263.473	0.576
0	6			1265.005	1265.538	0.48
0	6			1267.072	1267.605	0.352
0	6			1269.138	1269.671	0.29
0	6			1271.204	1271.738	0.257
0	6			1273.27	1273.803	0.377
0	6			1275.336	1275.869	0.432
1	8			1277.403	1277.936	0.334
0	6			1279.469	1280.002	0.283
0	6			1281.535	1282.068	0.274
0	6			1283.601	1284.134	0.352
0	6			1285.667	1286.201	0.296
1	6			1287.734	1288.267	0.503
0	6			1289.799	1290.332	0.301
1	8			1291.866	1292.399	0.384
0	6			1293.932	1294.465	0.311
0	6			1295.998	1296.532	0.319
1	8			1298.065	1298.598	0.373
0	6			1300.13	1300.663	0.37
1	8			1302.197	1302.73	0.407
0	6			1304.263	1304.796	0.474
1	8			1306.329	1306.863	0.412
0	6			1308.395	1308.928	0.473
1	8			1310.461	1310.994	0.34
0	6			1312.528	1313.061	0.23
0	6			1314.593	1315.127	0.31
0	6			1316.66	1317.193	0.352
1	8			1318.726	1319.259	0.477
0	6			1320.792	1321.326	0.41
0	6			1322.859	1323.392	0.399
0	6			1324.924	1325.457	0.42
1	8			1326.991	1327.524	0.41
1	8			1329.057	1329.59	0.418
0	6			1331.123	1331.657	0.385
0	6			1333.189	1333.722	0.364
0	6			1335.255	1335.788	0.39
0	6			1337.322	1337.855	0.444
0	6			1339.388	1339.921	0.347
0	6			1341.453	1341.987	0.385
1	8			1343.52	1344.053	0.451
0	6			1345.586	1346.119	0.336
0	6			1347.653	1348.186	0.373
0	6			1349.718	1350.251	0.359
0	6			1351.785	1352.318	0.348
0	6			1353.851	1354.384	0.374
0	6			1355.917	1356.451	0.441
0	6			1357.983	1358.516	0.355
0	6			1360.049	1360.582	0.369
0	6			1362.116	1362.649	0.47
0	6			1364.182	1364.715	0.367
0	6			1366.247	1366.781	0.341
0	6			1368.314	1368.847	0.413
1	8			1370.38	1370.913	0.398
0	6			1372.447	1372.98	0.335
0	6			1374.512	1375.045	0.356
0	6			1376.578	1377.112	0.393
0	6			1378.645	1379.178	0.33
0	6			1380.711	1381.244	0.444
0	6			1382.777	1383.31	0.317
0	6			1384.843	1385.376	0.331
