# Supplementary material for: Does excitatory fronto-extracerebral tDCS lead to improved working memory performance?
Source: F1000Res. 2013 Dec 10;2:219. Originally published 2013 Oct 17. [Version 2] doi: 10.12688/f1000research.2-219.v2 (PMC3869492; doi:10.12688/f1000research.2-219.v2)
Supplement: 3-back scores of participants before, during and after tDCS stimulation to their left dorsolateral prefronatal cortex — Files are named by date, subject code, day and task condition. There are four different conditions: Exposure, Baseline, DCS and Test. Exposure was a brief training on the n-back task. Baseline was a 5 minute period of the 3-back. Exposure and Baseline occurred only on day 1. DCS stands for direct current stimulation and indicates performance of the 3-back (10 minutes) that occurred while participants were stimulated. The test condition (10 minutes of 3-back) occurred post-stimulation. Both DCS and the Test conditions occurred on days 1 and 2. For example: 01-Jan-2012_AA01_1_DCS - indicates the performance during stimulation on day 1 01-Jan-2012_AA01_2_Test - indicates the performance during post-stimulation test phase on day 2 Variables in the files are presented in the following order: shudaprsd = indicates instances where the letter on screen was the same as the letter 3-back (1) or not (0) key_press = the key pressed (6 = F, letter on screen is not the same as 3-back; 8 = h, letter on screen is the same as letter 3-back) instructions = time relative to the start of the file when the instructions appeared on screen fixation = time relative to the start of the file when the first fixation cross appeared on screen letter_onscreen = time relative to the start of the file when the letter appeared on screen stimulus_interval = time relative to the start of the file when the fixation cross disappeared off screen RT = reaction time in seconds from the time stimulus onset to the button press Hits = the amount of correct hits (3-back) CRs = the number of correct rejections FAs = false alarms, pressing the hit button at the wrong occasion Misses = incorrect rejection of hit trial (opposite to false alarm) or = omitted rejection response oh = omitted hit response HR = hit rate calculated as the number of hits per chances FAR = false alarm rate calculated as the number of false alarms per opportunity Z_HR = Z normalised hit rate, where Z is the inverse of the cumulative Gauss [file f1000research-2-3252-s0000.tgz › 25_Oct_2012_SW20_1_baseline]

shudaprsd	key_press	instructions	fixation	letter_onscreen	stimulus_interval	RT	Hits	CRs	FAs	Misses	or	oh	HR	FAR	Z_HR	Z_FAR	d
0	6	242.965	259.295	260.827	261.361	0.531	6	108	10	24	2	0	0.2	0.083333	-0.84162	-1.383	0.54137
0	6			262.894	263.427	0.292
0	6			264.96	265.493	0.37
0	6			267.027	267.56	0.442
0	6			269.092	269.625	0.645
1	8			271.158	271.692	0.641
0	6			273.225	273.758	1.023
0	6			275.291	275.824	0.651
1	6			277.357	277.89	0.676
0	6			279.423	279.956	0.661
0	6			281.489	282.023	0.406
0	6			283.556	284.089	0.647
0	6			285.621	286.155	0.756
1	6			287.688	288.221	0.711
0	6			289.754	290.287	0.678
0	6			291.821	292.354	0.363
0	8			293.886	294.419	0.501
0	6			295.952	296.486	0.509
0	6			298.019	298.552	0.593
1	6			300.085	300.618	0.378
0	6			302.152	302.685	0.415
0	6			304.217	304.75	0.266
0	6			306.283	306.817	0.426
0	6			308.35	308.883	0.381
0	6			310.416	310.949	0.342
0	8			312.482	313.015	1.264
0	6			314.548	315.081	1.044
1	6			316.614	317.148	0.566
0	6			318.681	319.214	0.397
0	8			320.746	321.28	0.617
0	6			322.813	323.346	0.642
0	6			324.879	325.412	0.422
0	6			326.946	327.479	0.429
1	6			329.011	329.544	0.28
0	6			331.077	331.611	0.675
1	6			333.144	333.677	0.577
0	0			335.21	335.743	0
0	6			337.276	337.809	0.347
0	6			339.342	339.875	0.537
0	6			341.408	341.942	0.557
0	6			343.475	344.008	0.84
0	6			345.541	346.074	0.432
0	6			347.607	348.14	0.557
0	6			349.673	350.206	0.437
0	6			351.739	352.273	0.615
1	6			353.806	354.339	0.493
1	6			355.871	356.405	0.367
0	6			357.938	358.471	0.609
0	6			360.004	360.537	0.67
0	6			362.071	362.604	0.66
0	6			364.136	364.669	0.563
0	6			366.202	366.736	0.794
0	8			368.269	368.802	0.591
0	6			370.335	370.868	0.4
1	6			372.401	372.934	0.677
1	6			374.467	375	0.229
0	6			376.533	377.067	0.348
0	6			378.6	379.133	0.414
1	6			380.665	381.198	0.628
0	6			382.732	383.265	0.589
1	6			384.798	385.331	0.439
0	6			386.864	387.398	0.505
0	6			388.931	389.464	0.554
0	6			390.996	391.53	0.381
0	8			393.063	393.596	0.418
0	6			395.129	395.662	0.631
0	6			397.196	397.729	0.234
0	6			399.261	399.794	0.267
0	6			401.327	401.861	0.404
0	6			403.394	403.927	0.376
0	6			405.46	405.993	0.454
0	6			407.526	408.059	0.451
0	6			409.592	410.125	0.676
0	0			411.658	412.192	0
0	6			413.725	414.258	0.721
0	6			415.79	416.323	0.484
0	6			417.857	418.39	0.391
0	6			419.923	420.456	0.382
0	6			421.989	422.523	0.443
0	8			424.056	424.588	0.761
0	6			426.121	426.655	0.571
0	6			428.188	428.721	0.338
0	6			430.254	430.787	0.281
1	6			432.321	432.854	0.236
0	6			434.386	434.919	0.679
0	6			436.452	436.986	0.37
0	6			438.519	439.052	0.413
0	6			440.585	441.118	0.696
1	6			442.651	443.184	0.511
0	6			444.717	445.25	0.479
0	8			446.783	447.317	0.762
1	6			448.85	449.383	0.523
0	6			450.915	451.448	0.562
0	6			452.982	453.515	0.217
0	6			455.048	455.581	0.22
0	6			457.114	457.648	0.457
0	6			459.18	459.713	0.623
1	6			461.246	461.78	0.42
1	6			463.313	463.846	0.568
1	6			465.379	465.912	0.629
0	6			467.445	467.978	0.303
0	6			469.511	470.044	0.481
0	6			471.577	472.111	0.408
0	6			473.644	474.177	0.333
1	6			475.71	476.243	0.587
1	6			477.776	478.309	0.449
0	6			479.842	480.375	0.492
1	8			481.908	482.442	0.418
0	6			483.975	484.508	1.088
0	6			486.04	486.573	0.488
0	6			488.107	488.64	0.94
0	6			490.173	490.706	0.843
0	6			492.239	492.773	0.535
0	6			494.305	494.838	0.414
0	6			496.371	496.905	0.352
1	8			498.438	498.971	0.388
0	6			500.504	501.037	0.608
0	6			502.57	503.103	0.434
1	6			504.636	505.169	0.548
1	8			506.702	507.236	0.486
1	6			508.769	509.302	0.598
1	6			510.834	511.367	0.684
1	8			512.901	513.434	0.59
0	6			514.967	515.5	0.711
1	8			517.033	517.567	0.385
0	6			519.1	519.633	0.486
0	6			521.165	521.698	0.36
0	6			523.232	523.765	0.479
0	6			525.298	525.831	0.417
0	6			527.364	527.898	0.941
0	8			529.43	529.963	0.738
0	6			531.496	532.03	0.448
0	6			533.563	534.096	0.39
0	6			535.629	536.162	0.27
0	8			537.695	538.228	0.471
0	6			539.761	540.294	0.227
0	6			541.827	542.361	0.23
0	6			543.894	544.427	0.372
0	6			545.959	546.492	0.703
0	6			548.026	548.559	0.605
0	6			550.092	550.625	0.402
0	6			552.158	552.692	0.598
0	6			554.224	554.757	0.589
0	6			556.29	556.823	0.386
0	6			558.357	558.89	0.434
0	8			560.423	560.956	0.478
1	6			562.489	563.023	0.398
0	6			564.555	565.088	0.588
0	6			566.621	567.155	0.303
0	6			568.688	569.221	0.316
