# Supplementary material for: Does excitatory fronto-extracerebral tDCS lead to improved working memory performance?
Source: F1000Res. 2013 Dec 10;2:219. Originally published 2013 Oct 17. [Version 2] doi: 10.12688/f1000research.2-219.v2 (PMC3869492; doi:10.12688/f1000research.2-219.v2)
Supplement: 3-back scores of participants before, during and after tDCS stimulation to their left dorsolateral prefronatal cortex — Files are named by date, subject code, day and task condition. There are four different conditions: Exposure, Baseline, DCS and Test. Exposure was a brief training on the n-back task. Baseline was a 5 minute period of the 3-back. Exposure and Baseline occurred only on day 1. DCS stands for direct current stimulation and indicates performance of the 3-back (10 minutes) that occurred while participants were stimulated. The test condition (10 minutes of 3-back) occurred post-stimulation. Both DCS and the Test conditions occurred on days 1 and 2. For example: 01-Jan-2012_AA01_1_DCS - indicates the performance during stimulation on day 1 01-Jan-2012_AA01_2_Test - indicates the performance during post-stimulation test phase on day 2 Variables in the files are presented in the following order: shudaprsd = indicates instances where the letter on screen was the same as the letter 3-back (1) or not (0) key_press = the key pressed (6 = F, letter on screen is not the same as 3-back; 8 = h, letter on screen is the same as letter 3-back) instructions = time relative to the start of the file when the instructions appeared on screen fixation = time relative to the start of the file when the first fixation cross appeared on screen letter_onscreen = time relative to the start of the file when the letter appeared on screen stimulus_interval = time relative to the start of the file when the fixation cross disappeared off screen RT = reaction time in seconds from the time stimulus onset to the button press Hits = the amount of correct hits (3-back) CRs = the number of correct rejections FAs = false alarms, pressing the hit button at the wrong occasion Misses = incorrect rejection of hit trial (opposite to false alarm) or = omitted rejection response oh = omitted hit response HR = hit rate calculated as the number of hits per chances FAR = false alarm rate calculated as the number of false alarms per opportunity Z_HR = Z normalised hit rate, where Z is the inverse of the cumulative Gauss [file f1000research-2-3252-s0000.tgz › 25_Oct_2012_SW20_1_DCS]

shudaprsd	key_press	instructions	fixation	letter_onscreen	stimulus_interval	RT	Hits	CRs	FAs	Misses	or	oh	HR	FAR	Z_HR	Z_FAR	d
0	6	723.95	739.713	741.246	741.78	0.891	36	229	11	24	0	0	0.6	0.045833	0.25335	-1.6867	1.94
0	6			743.313	743.846	0.271
0	6			745.378	745.911	0.485
1	8			747.445	747.978	0.627
1	8			749.511	750.044	0.642
0	6			751.577	752.111	0.456
0	6			753.643	754.176	0.312
1	8			755.709	756.242	0.373
0	6			757.776	758.309	0.638
1	8			759.842	760.375	0.465
0	6			761.908	762.442	0.391
0	6			763.974	764.507	0.868
0	6			766.04	766.573	0.747
0	6			768.107	768.64	0.684
0	6			770.173	770.706	0.599
1	6			772.238	772.772	0.579
1	8			774.305	774.838	0.808
0	6			776.371	776.905	0.629
0	6			778.438	778.971	0.718
0	6			780.503	781.036	0.698
0	6			782.57	783.103	0.665
0	6			784.636	785.169	0.702
0	6			786.702	787.236	0.599
0	6			788.768	789.301	0.719
0	6			790.834	791.367	0.715
0	6			792.901	793.434	0.611
0	6			794.967	795.5	0.543
0	6			797.032	797.566	0.687
0	6			799.099	799.632	0.706
0	6			801.165	801.698	0.48
0	6			803.232	803.765	0.598
0	6			805.298	805.831	0.624
0	6			807.363	807.897	0.592
0	6			809.43	809.963	0.617
0	6			811.496	812.03	0.655
1	6			813.563	814.096	0.574
0	6			815.628	816.161	0.454
0	6			817.695	818.228	0.467
0	8			819.761	820.294	0.54
0	6			821.827	822.361	0.531
1	8			823.893	824.426	0.322
0	6			825.959	826.492	0.295
0	6			828.026	828.559	0.39
0	6			830.092	830.625	0.645
0	6			832.157	832.691	0.49
1	8			834.224	834.757	0.661
0	6			836.29	836.823	0.511
0	6			838.357	838.89	0.676
0	6			840.422	840.955	0.756
1	8			842.488	843.022	0.735
0	6			844.555	845.088	0.449
1	8			846.621	847.155	0.323
0	6			848.687	849.22	0.688
0	6			850.753	851.286	0.468
0	6			852.82	853.353	0.551
0	6			854.886	855.419	0.483
0	6			856.952	857.486	0.497
0	6			859.018	859.551	0.553
0	8			861.084	861.617	0.625
0	6			863.151	863.684	0.767
0	6			865.217	865.75	0.453
0	6			867.282	867.816	0.773
0	6			869.349	869.882	0.616
0	6			871.415	871.948	0.484
0	6			873.482	874.015	0.532
0	6			875.547	876.08	0.635
0	6			877.613	878.147	0.456
0	6			879.68	880.213	0.504
0	6			881.746	882.28	0.535
0	6			883.812	884.345	0.643
0	6			885.878	886.411	0.47
0	6			887.945	888.478	0.506
0	6			890.011	890.544	0.52
0	6			892.076	892.61	0.7
0	6			894.143	894.676	0.49
0	6			896.209	896.742	0.211
0	6			898.276	898.809	0.605
0	6			900.342	900.874	0.66
1	6			902.407	902.941	0.675
0	6			904.474	905.007	0.823
0	6			906.54	907.073	0.544
0	6			908.607	909.14	0.569
0	6			910.672	911.205	0.566
0	6			912.738	913.272	0.446
0	6			914.805	915.338	0.529
0	6			916.871	917.405	0.696
0	6			918.937	919.47	0.458
0	6			921.003	921.536	0.788
1	6			923.07	923.603	0.479
0	6			925.136	925.669	0.528
0	6			927.201	927.735	0.45
0	6			929.268	929.801	0.14
1	6			931.334	931.867	0.811
0	6			933.401	933.934	0.531
1	8			935.466	935.999	0.405
0	6			937.532	938.066	1.123
0	6			939.599	940.132	0.702
0	6			941.665	942.198	0.47
0	6			943.731	944.264	0.42
0	6			945.797	946.33	0.568
1	8			947.863	948.397	0.547
0	8			949.93	950.463	0.83
1	6			951.996	952.53	0.78
0	6			954.062	954.595	0.489
1	6			956.128	956.661	0.503
0	6			958.195	958.728	0.751
0	6			960.261	960.794	0.688
0	6			962.326	962.86	0.452
0	6			964.393	964.926	0.547
0	6			966.459	966.992	0.408
0	6			968.526	969.059	0.457
0	6			970.591	971.124	0.577
1	6			972.657	973.191	1.119
0	6			974.724	975.257	0.598
0	6			976.79	977.323	0.747
0	6			978.856	979.389	0.562
0	6			980.922	981.455	0.436
1	8			982.988	983.522	0.942
0	6			985.055	985.588	0.68
0	8			987.12	987.654	0.718
1	8			989.187	989.72	0.655
1	6			991.253	991.786	0.534
0	6			993.32	993.853	0.565
1	8			995.385	995.918	0.416
0	6			997.451	997.985	0.53
0	6			999.518	1000.051	0.648
0	6			1001.584	1002.117	0.393
0	6			1003.651	1004.184	0.388
0	6			1005.716	1006.249	0.491
0	6			1007.782	1008.316	0.306
0	6			1009.849	1010.382	0.442
1	6			1011.915	1012.448	0.503
1	6			1013.981	1014.514	0.535
0	6			1016.047	1016.58	0.537
1	8			1018.113	1018.647	0.393
0	6			1020.18	1020.713	0.635
0	8			1022.245	1022.779	0.743
0	6			1024.312	1024.845	0.751
1	6			1026.378	1026.911	0.5
0	6			1028.445	1028.978	0.432
0	6			1030.51	1031.043	0.522
0	6			1032.576	1033.11	0.684
0	6			1034.643	1035.176	0.767
0	6			1036.709	1037.242	0.442
0	6			1038.775	1039.308	0.397
0	6			1040.841	1041.374	0.932
0	6			1042.907	1043.441	0.601
0	8			1044.974	1045.507	0.427
0	6			1047.04	1047.573	0.569
0	6			1049.106	1049.639	0.484
0	6			1051.172	1051.705	0.51
0	6			1053.238	1053.772	0.418
1	8			1055.305	1055.838	0.402
0	6			1057.37	1057.904	0.605
0	6			1059.437	1059.97	0.577
0	6			1061.503	1062.036	0.609
0	6			1063.57	1064.103	0.674
0	6			1065.635	1066.168	0.719
1	8			1067.701	1068.235	0.481
0	6			1069.768	1070.301	0.775
0	6			1071.834	1072.367	0.678
1	6			1073.9	1074.433	0.727
0	6			1075.966	1076.499	0.618
0	6			1078.032	1078.566	0.837
0	8			1080.099	1080.632	1.014
0	6			1082.164	1082.697	0.52
0	6			1084.231	1084.764	0.879
0	6			1086.297	1086.83	0.641
1	8			1088.363	1088.897	1.036
1	8			1090.429	1090.962	1.056
1	8			1092.495	1093.029	1.251
0	6			1094.562	1095.095	0.626
0	6			1096.628	1097.161	0.862
0	6			1098.695	1099.228	0.301
0	6			1100.76	1101.293	0.984
0	6			1102.826	1103.36	0.823
1	8			1104.893	1105.426	0.959
0	6			1106.959	1107.492	0.949
0	6			1109.025	1109.558	0.999
0	6			1111.091	1111.624	0.761
0	6			1113.157	1113.691	0.828
0	6			1115.224	1115.757	0.899
1	8			1117.289	1117.822	1.617
1	6			1119.356	1119.889	1.355
0	6			1121.422	1121.955	0.772
1	6			1123.488	1124.022	0.733
1	8			1125.554	1126.087	0.753
1	8			1127.62	1128.154	1.411
0	6			1129.687	1130.22	0.757
0	6			1131.753	1132.286	1.069
0	6			1133.819	1134.352	0.726
0	6			1135.885	1136.418	1.033
1	8			1137.951	1138.485	0.45
0	6			1140.018	1140.551	0.984
0	6			1142.083	1142.616	0.753
0	6			1144.15	1144.683	0.69
0	6			1146.216	1146.749	0.511
1	8			1148.282	1148.816	0.642
0	6			1150.349	1150.882	0.573
1	6			1152.414	1152.947	0.541
0	6			1154.481	1155.014	0.437
1	6			1156.547	1157.08	0.656
0	6			1158.613	1159.147	0.524
1	8			1160.679	1161.212	0.52
1	8			1162.745	1163.279	0.839
0	6			1164.812	1165.345	0.905
0	6			1166.878	1167.411	0.556
0	6			1168.944	1169.477	0.523
0	6			1171.01	1171.543	0.49
0	6			1173.076	1173.61	0.645
0	6			1175.143	1175.676	1.015
0	6			1177.208	1177.741	0.837
0	6			1179.275	1179.808	0.815
1	8			1181.341	1181.874	0.8
1	8			1183.407	1183.941	0.978
1	6			1185.473	1186.006	1.01
1	6			1187.539	1188.072	0.953
0	6			1189.606	1190.139	1.066
0	6			1191.672	1192.205	0.77
1	8			1193.738	1194.271	1.106
0	6			1195.804	1196.337	0.862
0	6			1197.87	1198.404	0.46
0	6			1199.937	1200.47	0.801
1	8			1202.003	1202.536	0.37
0	6			1204.069	1204.602	0.724
0	6			1206.135	1206.668	0.85
0	6			1208.201	1208.735	0.77
0	6			1210.268	1210.801	0.701
0	6			1212.333	1212.866	0.575
0	6			1214.4	1214.933	0.741
1	8			1216.466	1216.999	0.462
0	6			1218.532	1219.066	0.839
0	6			1220.598	1221.131	0.701
0	6			1222.664	1223.197	0.621
0	6			1224.731	1225.264	0.746
0	6			1226.797	1227.33	0.789
0	6			1228.863	1229.396	0.792
0	6			1230.929	1231.462	0.888
0	6			1232.995	1233.529	0.814
0	6			1235.062	1235.595	0.634
0	6			1237.127	1237.66	0.649
0	8			1239.194	1239.727	0.591
0	6			1241.26	1241.793	0.687
1	6			1243.326	1243.86	0.52
0	6			1245.392	1245.925	0.522
0	6			1247.458	1247.991	0.583
0	6			1249.525	1250.058	0.602
0	6			1251.591	1252.124	0.757
0	6			1253.657	1254.191	0.619
0	6			1255.723	1256.256	0.68
0	6			1257.789	1258.322	0.793
0	6			1259.856	1260.389	0.42
0	6			1261.922	1262.455	0.744
0	6			1263.988	1264.521	0.758
0	6			1266.054	1266.587	0.602
0	6			1268.12	1268.654	0.564
0	6			1270.187	1270.72	0.583
0	6			1272.252	1272.785	0.574
1	6			1274.319	1274.852	0.47
0	6			1276.385	1276.918	0.584
0	6			1278.451	1278.985	1.067
0	6			1280.517	1281.05	0.606
0	6			1282.583	1283.116	0.708
0	6			1284.65	1285.183	0.569
0	6			1286.716	1287.249	0.554
1	6			1288.781	1289.315	0.827
0	6			1290.848	1291.381	0.723
0	6			1292.914	1293.447	0.532
0	6			1294.981	1295.514	0.498
0	6			1297.046	1297.579	0.571
0	8			1299.113	1299.646	0.784
0	8			1301.179	1301.712	1.665
0	6			1303.245	1303.779	0.87
0	6			1305.312	1305.845	1.499
0	6			1307.377	1307.91	0.576
0	6			1309.444	1309.977	0.437
0	6			1311.51	1312.043	0.709
0	6			1313.576	1314.11	0.495
1	8			1315.642	1316.175	0.339
1	6			1317.708	1318.241	0.593
0	6			1319.775	1320.308	0.559
1	8			1321.841	1322.374	0.456
0	6			1323.906	1324.44	0.805
0	6			1325.973	1326.506	0.625
0	6			1328.039	1328.572	0.498
0	6			1330.106	1330.639	0.47
0	6			1332.171	1332.704	0.532
0	6			1334.238	1334.771	0.657
0	6			1336.304	1336.837	0.554
0	6			1338.37	1338.904	0.667
0	6			1340.436	1340.969	0.611
0	6			1342.502	1343.035	0.514
0	6			1344.569	1345.102	0.609
1	8			1346.635	1347.168	1.297
0	6			1348.7	1349.234	1.089
0	6			1350.767	1351.3	0.552
0	6			1352.833	1353.366	0.53
0	8			1354.9	1355.433	0.514
1	6			1356.966	1357.499	0.716
0	6			1359.031	1359.565	0.807
