# Supplementary material for: Does excitatory fronto-extracerebral tDCS lead to improved working memory performance?
Source: F1000Res. 2013 Dec 10;2:219. Originally published 2013 Oct 17. [Version 2] doi: 10.12688/f1000research.2-219.v2 (PMC3869492; doi:10.12688/f1000research.2-219.v2)
Supplement: 3-back scores of participants before, during and after tDCS stimulation to their left dorsolateral prefronatal cortex — Files are named by date, subject code, day and task condition. There are four different conditions: Exposure, Baseline, DCS and Test. Exposure was a brief training on the n-back task. Baseline was a 5 minute period of the 3-back. Exposure and Baseline occurred only on day 1. DCS stands for direct current stimulation and indicates performance of the 3-back (10 minutes) that occurred while participants were stimulated. The test condition (10 minutes of 3-back) occurred post-stimulation. Both DCS and the Test conditions occurred on days 1 and 2. For example: 01-Jan-2012_AA01_1_DCS - indicates the performance during stimulation on day 1 01-Jan-2012_AA01_2_Test - indicates the performance during post-stimulation test phase on day 2 Variables in the files are presented in the following order: shudaprsd = indicates instances where the letter on screen was the same as the letter 3-back (1) or not (0) key_press = the key pressed (6 = F, letter on screen is not the same as 3-back; 8 = h, letter on screen is the same as letter 3-back) instructions = time relative to the start of the file when the instructions appeared on screen fixation = time relative to the start of the file when the first fixation cross appeared on screen letter_onscreen = time relative to the start of the file when the letter appeared on screen stimulus_interval = time relative to the start of the file when the fixation cross disappeared off screen RT = reaction time in seconds from the time stimulus onset to the button press Hits = the amount of correct hits (3-back) CRs = the number of correct rejections FAs = false alarms, pressing the hit button at the wrong occasion Misses = incorrect rejection of hit trial (opposite to false alarm) or = omitted rejection response oh = omitted hit response HR = hit rate calculated as the number of hits per chances FAR = false alarm rate calculated as the number of false alarms per opportunity Z_HR = Z normalised hit rate, where Z is the inverse of the cumulative Gauss [file f1000research-2-3252-s0000.tgz › 25_Oct_2012_SW20_1_Test]

shudaprsd	key_press	instructions	fixation	letter_onscreen	stimulus_interval	RT	Hits	CRs	FAs	Misses	or	oh	HR	FAR	Z_HR	Z_FAR	d
0	6	1405.37	1412.285	1413.819	1414.352	0.787	37	229	11	23	0	0	0.61667	0.045833	0.29674	-1.6867	1.9834
0	6			1415.885	1416.418	0.326
0	6			1417.951	1418.485	0.287
1	8			1420.017	1420.55	0.454
0	6			1422.083	1422.616	0.556
0	6			1424.15	1424.683	0.973
1	6			1426.216	1426.749	0.718
0	6			1428.281	1428.815	0.557
0	6			1430.348	1430.881	0.529
1	8			1432.414	1432.947	0.883
0	6			1434.481	1435.014	0.738
0	6			1436.546	1437.079	0.771
0	6			1438.613	1439.146	0.661
0	6			1440.679	1441.212	0.476
0	6			1442.745	1443.279	0.566
0	6			1444.811	1445.344	0.58
0	6			1446.877	1447.41	0.447
0	6			1448.944	1449.477	0.525
0	6			1451.01	1451.543	0.51
0	6			1453.075	1453.609	1.011
0	6			1455.142	1455.675	0.538
0	6			1457.208	1457.741	0.505
0	6			1459.275	1459.808	0.647
0	6			1461.34	1461.873	0.422
0	8			1463.406	1463.94	0.565
0	6			1465.473	1466.006	0.724
0	6			1467.539	1468.072	0.416
0	6			1469.606	1470.139	0.693
0	6			1471.671	1472.204	0.544
0	6			1473.738	1474.271	0.499
1	6			1475.804	1476.337	1.017
0	6			1477.87	1478.404	0.761
0	8			1479.936	1480.469	0.652
0	6			1482.002	1482.535	0.684
1	8			1484.069	1484.602	0.662
0	6			1486.135	1486.668	0.535
0	6			1488.2	1488.734	0.603
0	6			1490.267	1490.8	0.475
1	8			1492.333	1492.866	0.448
0	6			1494.4	1494.933	0.608
0	8			1496.465	1496.998	0.477
0	6			1498.531	1499.065	0.631
0	6			1500.598	1501.131	0.867
0	6			1502.664	1503.197	0.694
0	6			1504.73	1505.263	0.825
0	6			1506.796	1507.329	0.487
1	8			1508.863	1509.396	0.67
0	6			1510.929	1511.462	0.808
0	6			1512.994	1513.528	0.43
1	8			1515.061	1515.594	0.472
0	6			1517.127	1517.66	0.674
0	6			1519.194	1519.727	0.517
0	6			1521.26	1521.793	0.648
0	6			1523.325	1523.859	0.857
0	6			1525.392	1525.925	0.987
0	6			1527.458	1527.991	0.831
0	6			1529.525	1530.058	0.721
1	8			1531.59	1532.123	0.772
0	6			1533.656	1534.19	0.709
0	6			1535.723	1536.256	0.828
0	6			1537.789	1538.322	1.135
0	6			1539.855	1540.388	0.698
0	6			1541.921	1542.454	0.859
1	6			1543.988	1544.521	1.059
1	6			1546.054	1546.587	0.698
0	8			1548.119	1548.653	0.883
0	6			1550.186	1550.719	0.568
0	6			1552.252	1552.785	0.811
0	8			1554.319	1554.852	0.9
0	6			1556.384	1556.917	0.798
1	6			1558.45	1558.984	0.964
0	6			1560.517	1561.05	0.673
0	6			1562.583	1563.116	0.599
0	6			1564.649	1565.182	0.607
0	6			1566.715	1567.248	0.838
0	6			1568.781	1569.315	0.688
0	6			1570.848	1571.381	0.689
0	6			1572.913	1573.447	0.529
0	6			1574.98	1575.513	0.682
0	6			1577.046	1577.579	0.562
0	6			1579.113	1579.646	0.915
0	6			1581.179	1581.712	0.583
0	6			1583.244	1583.778	0.762
1	8			1585.311	1585.844	0.435
0	6			1587.377	1587.91	0.555
0	6			1589.444	1589.977	0.556
0	6			1591.509	1592.042	0.513
0	6			1593.575	1594.109	0.521
0	6			1595.642	1596.175	0.575
0	6			1597.708	1598.241	0.489
0	6			1599.774	1600.307	0.486
0	6			1601.84	1602.373	0.74
0	6			1603.906	1604.44	0.766
0	6			1605.973	1606.506	0.656
0	6			1608.038	1608.572	0.542
0	6			1610.105	1610.638	0.743
1	8			1612.171	1612.704	0.569
0	6			1614.238	1614.771	0.483
0	6			1616.303	1616.836	1.207
0	6			1618.369	1618.903	0.758
0	6			1620.436	1620.969	1.222
0	6			1622.502	1623.035	0.61
0	6			1624.568	1625.101	0.629
0	6			1626.634	1627.167	0.444
0	6			1628.7	1629.234	0.622
1	8			1630.767	1631.3	0.794
0	6			1632.833	1633.366	0.573
0	6			1634.899	1635.432	1.091
0	6			1636.965	1637.498	1.41
0	8			1639.031	1639.565	0.797
0	6			1641.098	1641.631	0.793
0	6			1643.163	1643.697	0.96
0	6			1645.23	1645.763	0.915
0	6			1647.296	1647.829	0.812
0	6			1649.363	1649.896	0.889
0	6			1651.428	1651.961	0.934
0	6			1653.494	1654.028	0.983
0	8			1655.561	1656.094	0.562
0	6			1657.627	1658.16	0.928
0	6			1659.693	1660.226	0.561
0	6			1661.759	1662.292	0.511
0	6			1663.825	1664.359	0.413
0	6			1665.892	1666.425	0.538
0	6			1667.957	1668.49	0.647
1	8			1670.024	1670.557	0.941
0	6			1672.09	1672.623	0.592
1	8			1674.156	1674.69	1.04
1	8			1676.222	1676.755	1.077
0	6			1678.288	1678.822	1.138
1	6			1680.355	1680.888	1.005
0	6			1682.421	1682.954	1.013
0	6			1684.487	1685.02	0.793
1	8			1686.553	1687.086	0.789
1	8			1688.619	1689.153	1.366
0	6			1690.686	1691.219	0.875
0	6			1692.752	1693.285	0.936
0	6			1694.818	1695.351	0.962
0	6			1696.884	1697.417	0.46
0	6			1698.95	1699.484	0.445
1	8			1701.017	1701.55	0.487
0	6			1703.082	1703.615	0.485
1	8			1705.149	1705.682	0.668
0	6			1707.215	1707.748	0.67
0	6			1709.281	1709.815	0.69
0	6			1711.347	1711.88	0.516
0	6			1713.413	1713.947	0.677
0	6			1715.48	1716.013	1.147
0	6			1717.546	1718.079	0.862
0	6			1719.612	1720.145	0.724
1	8			1721.678	1722.211	0.516
0	8			1723.744	1724.278	0.957
0	6			1725.811	1726.344	0.631
0	6			1727.876	1728.409	0.605
0	6			1729.943	1730.476	0.712
0	6			1732.009	1732.542	0.468
0	6			1734.075	1734.609	0.529
1	8			1736.141	1736.674	0.525
1	8			1738.207	1738.74	0.668
1	8			1740.274	1740.807	0.664
0	6			1742.34	1742.873	0.525
0	6			1744.405	1744.939	0.611
0	6			1746.472	1747.005	0.413
1	8			1748.538	1749.072	0.708
0	6			1750.605	1751.138	0.505
0	6			1752.671	1753.204	0.39
0	6			1754.737	1755.27	0.445
0	6			1756.803	1757.336	0.447
1	8			1758.869	1759.403	0.397
1	8			1760.936	1761.469	0.445
0	6			1763.001	1763.534	0.425
0	6			1765.068	1765.601	0.549
0	6			1767.134	1767.667	0.54
0	6			1769.2	1769.734	0.531
0	6			1771.266	1771.799	0.621
1	8			1773.332	1773.865	0.471
0	6			1775.399	1775.932	0.425
1	6			1777.465	1777.998	0.568
0	6			1779.53	1780.064	0.49
1	6			1781.597	1782.13	0.561
0	6			1783.663	1784.197	0.699
0	6			1785.73	1786.263	0.483
0	6			1787.795	1788.328	0.639
0	6			1789.862	1790.395	0.558
0	6			1791.928	1792.461	0.525
0	6			1793.994	1794.528	0.428
0	6			1796.06	1796.593	0.553
0	6			1798.126	1798.659	1.007
0	6			1800.193	1800.726	0.657
0	6			1802.259	1802.792	0.401
0	8			1804.324	1804.859	0.446
0	6			1806.391	1806.924	0.535
0	6			1808.457	1808.99	0.701
1	8			1810.524	1811.057	0.767
1	8			1812.59	1813.123	0.576
0	6			1814.655	1815.189	0.48
0	6			1816.722	1817.255	0.698
0	6			1818.788	1819.322	1.07
0	6			1820.855	1821.388	0.755
1	8			1822.92	1823.453	0.524
1	8			1824.987	1825.52	0.865
1	6			1827.053	1827.586	1.137
0	6			1829.119	1829.653	0.618
0	6			1831.185	1831.718	1.007
0	6			1833.251	1833.784	0.464
0	6			1835.318	1835.851	0.571
1	6			1837.384	1837.917	0.608
0	6			1839.449	1839.983	0.465
0	6			1841.516	1842.049	0.543
0	6			1843.582	1844.115	0.762
0	6			1845.649	1846.182	0.699
1	6			1847.714	1848.247	0.614
1	6			1849.78	1850.314	0.552
0	6			1851.847	1852.38	1.192
0	6			1853.913	1854.447	0.99
0	6			1855.979	1856.512	0.593
1	8			1858.045	1858.578	0.496
0	6			1860.112	1860.645	0.814
0	6			1862.178	1862.711	0.828
0	6			1864.244	1864.778	0.684
0	8			1866.31	1866.843	1.694
0	8			1868.376	1868.909	1.257
0	6			1870.443	1870.976	0.766
0	6			1872.509	1873.042	0.927
1	6			1874.574	1875.108	0.924
0	6			1876.641	1877.174	0.943
0	6			1878.707	1879.24	0.694
1	8			1880.774	1881.307	0.396
1	6			1882.839	1883.372	0.616
1	6			1884.905	1885.439	0.671
0	6			1886.972	1887.505	0.614
1	8			1889.038	1889.572	0.493
0	6			1891.104	1891.637	0.584
0	6			1893.17	1893.703	0.586
0	6			1895.237	1895.77	0.5
0	6			1897.303	1897.836	0.408
0	6			1899.368	1899.902	0.417
0	6			1901.435	1901.968	0.395
0	6			1903.501	1904.034	0.415
0	6			1905.568	1906.101	0.557
0	6			1907.633	1908.166	0.566
0	6			1909.699	1910.233	0.92
0	6			1911.766	1912.299	0.676
0	6			1913.832	1914.365	0.631
0	6			1915.898	1916.432	0.774
0	6			1917.964	1918.497	0.454
1	8			1920.03	1920.564	0.515
0	6			1922.097	1922.63	0.628
0	6			1924.163	1924.697	0.671
0	6			1926.229	1926.762	0.533
0	6			1928.295	1928.828	0.5
0	6			1930.362	1930.895	0.396
0	6			1932.428	1932.961	0.598
1	6			1934.493	1935.027	0.578
0	6			1936.56	1937.093	0.444
1	6			1938.626	1939.159	0.991
0	6			1940.693	1941.226	0.618
1	6			1942.758	1943.291	0.375
0	6			1944.824	1945.358	0.407
0	6			1946.891	1947.424	0.361
0	6			1948.957	1949.49	0.586
1	6			1951.023	1951.556	0.934
0	6			1953.089	1953.622	0.573
0	6			1955.155	1955.689	0.576
0	6			1957.222	1957.755	0.372
0	6			1959.287	1959.821	0.246
1	8			1961.354	1961.887	0.517
0	6			1963.42	1963.953	0.496
0	6			1965.487	1966.02	0.468
0	6			1967.552	1968.085	0.636
0	6			1969.618	1970.152	0.609
0	6			1971.685	1972.218	0.546
0	6			1973.751	1974.284	0.437
0	6			1975.817	1976.35	0.533
0	6			1977.883	1978.416	0.611
1	6			1979.949	1980.483	0.479
0	6			1982.016	1982.549	0.457
0	6			1984.082	1984.615	0.313
0	6			1986.148	1986.681	0.514
1	6			1988.214	1988.747	0.441
1	8			1990.28	1990.814	0.367
1	8			1992.347	1992.88	0.386
1	8			1994.412	1994.946	0.366
0	6			1996.479	1997.012	0.484
0	6			1998.545	1999.078	0.422
0	6			2000.612	2001.145	0.406
0	6			2002.677	2003.21	0.427
0	6			2004.743	2005.277	0.529
0	6			2006.81	2007.343	0.331
0	6			2008.876	2009.409	0.374
0	6			2010.942	2011.475	0.535
0	6			2013.008	2013.541	0.256
0	6			2015.074	2015.608	0.37
1	6			2017.141	2017.674	0.424
0	6			2019.206	2019.739	0.656
0	6			2021.273	2021.806	0.481
0	6			2023.339	2023.872	0.478
0	6			2025.405	2025.939	0.462
0	6			2027.471	2028.004	0.476
1	6			2029.537	2030.071	0.707
0	6			2031.604	2032.137	0.498
