# Supplementary material for: Does excitatory fronto-extracerebral tDCS lead to improved working memory performance?
Source: F1000Res. 2013 Dec 10;2:219. Originally published 2013 Oct 17. [Version 2] doi: 10.12688/f1000research.2-219.v2 (PMC3869492; doi:10.12688/f1000research.2-219.v2)
Supplement: 3-back scores of participants before, during and after tDCS stimulation to their left dorsolateral prefronatal cortex — Files are named by date, subject code, day and task condition. There are four different conditions: Exposure, Baseline, DCS and Test. Exposure was a brief training on the n-back task. Baseline was a 5 minute period of the 3-back. Exposure and Baseline occurred only on day 1. DCS stands for direct current stimulation and indicates performance of the 3-back (10 minutes) that occurred while participants were stimulated. The test condition (10 minutes of 3-back) occurred post-stimulation. Both DCS and the Test conditions occurred on days 1 and 2. For example: 01-Jan-2012_AA01_1_DCS - indicates the performance during stimulation on day 1 01-Jan-2012_AA01_2_Test - indicates the performance during post-stimulation test phase on day 2 Variables in the files are presented in the following order: shudaprsd = indicates instances where the letter on screen was the same as the letter 3-back (1) or not (0) key_press = the key pressed (6 = F, letter on screen is not the same as 3-back; 8 = h, letter on screen is the same as letter 3-back) instructions = time relative to the start of the file when the instructions appeared on screen fixation = time relative to the start of the file when the first fixation cross appeared on screen letter_onscreen = time relative to the start of the file when the letter appeared on screen stimulus_interval = time relative to the start of the file when the fixation cross disappeared off screen RT = reaction time in seconds from the time stimulus onset to the button press Hits = the amount of correct hits (3-back) CRs = the number of correct rejections FAs = false alarms, pressing the hit button at the wrong occasion Misses = incorrect rejection of hit trial (opposite to false alarm) or = omitted rejection response oh = omitted hit response HR = hit rate calculated as the number of hits per chances FAR = false alarm rate calculated as the number of false alarms per opportunity Z_HR = Z normalised hit rate, where Z is the inverse of the cumulative Gauss [file f1000research-2-3252-s0000.tgz › 25_Sep_2012_AG07_2_DCS]

shudaprsd	key_press	instructions	fixation	letter_onscreen	stimulus_interval	RT	Hits	CRs	FAs	Misses	or	oh	HR	FAR	Z_HR	Z_FAR	d
0	6	17.469	31.466	32.999	33.533	0.406	32	235	5	28	0	0	0.53333	0.020833	0.083652	-2.0368	2.1205
0	6			35.066	35.599	0.261
0	6			37.131	37.664	0.287
0	6			39.198	39.731	0.418
0	6			41.264	41.797	0.402
0	6			43.331	43.864	0.398
0	6			45.396	45.929	0.507
0	6			47.462	47.996	0.392
0	6			49.529	50.062	0.446
0	6			51.595	52.128	0.437
0	6			53.661	54.194	1.113
0	6			55.727	56.26	0.898
0	6			57.793	58.327	0.959
0	8			59.86	60.393	0.504
0	6			61.926	62.459	0.459
0	6			63.992	64.525	0.461
0	6			66.058	66.591	0.505
0	6			68.124	68.658	0.613
0	6			70.191	70.724	0.643
0	6			72.256	72.789	0.576
0	6			74.323	74.856	0.613
1	8			76.389	76.922	0.856
0	6			78.456	78.989	0.945
0	6			80.521	81.054	0.585
0	6			82.587	83.121	0.529
0	6			84.654	85.187	0.553
0	6			86.72	87.253	0.702
0	6			88.786	89.319	0.593
1	6			90.852	91.385	0.748
0	6			92.918	93.452	0.575
0	6			94.985	95.518	0.699
0	6			97.051	97.583	0.561
1	6			99.117	99.65	0.727
1	8			101.183	101.716	0.829
0	6			103.249	103.783	0.703
0	6			105.316	105.849	0.663
0	6			107.381	107.914	0.561
0	6			109.448	109.981	0.627
1	8			111.514	112.047	0.834
0	6			113.581	114.114	0.859
0	6			115.646	116.179	0.921
1	6			117.712	118.246	0.583
0	6			119.779	120.312	0.403
1	8			121.845	122.378	0.405
0	6			123.911	124.444	0.525
0	6			125.977	126.51	0.773
0	6			128.043	128.577	0.612
0	6			130.11	130.643	0.672
0	6			132.176	132.709	0.873
0	6			134.242	134.775	0.559
1	8			136.308	136.841	0.743
0	6			138.374	138.908	0.751
0	6			140.441	140.974	0.624
0	6			142.506	143.039	0.756
0	6			144.573	145.106	0.816
0	6			146.639	147.172	0.971
1	6			148.706	149.239	0.984
1	8			150.771	151.304	0.741
1	8			152.837	153.371	0.96
0	6			154.904	155.437	0.932
1	6			156.97	157.503	0.689
0	6			159.036	159.569	0.615
0	6			161.102	161.635	0.494
0	6			163.168	163.702	0.391
0	6			165.235	165.768	0.486
0	6			167.301	167.834	0.588
0	6			169.367	169.9	0.538
0	6			171.433	171.966	0.593
0	6			173.499	174.033	0.572
1	8			175.566	176.099	0.497
1	8			177.631	178.164	0.459
0	6			179.698	180.231	0.543
0	6			181.764	182.297	0.393
0	6			183.831	184.364	0.4
0	6			185.896	186.429	0.479
1	8			187.962	188.496	0.704
0	6			190.029	190.562	0.606
0	6			192.095	192.628	0.679
0	6			194.161	194.694	0.658
0	6			196.227	196.76	0.59
0	6			198.293	198.827	0.534
0	6			200.36	200.893	0.512
0	6			202.426	202.959	0.59
0	6			204.492	205.025	0.522
0	6			206.558	207.091	0.425
0	6			208.624	209.158	0.533
0	6			210.691	211.224	0.464
0	6			212.756	213.289	0.754
0	6			214.823	215.356	0.65
0	6			216.889	217.422	0.576
0	6			218.956	219.489	0.431
0	6			221.021	221.554	0.558
0	6			223.087	223.621	0.443
0	6			225.154	225.687	0.714
0	6			227.22	227.753	0.64
1	6			229.286	229.819	0.519
0	6			231.352	231.885	0.504
0	6			233.418	233.952	0.659
0	6			235.485	236.018	0.519
0	6			237.551	238.084	0.551
1	8			239.617	240.15	0.565
0	6			241.683	242.216	0.409
0	6			243.749	244.283	0.417
0	6			245.816	246.349	0.583
0	6			247.881	248.414	1.325
0	6			249.948	250.481	0.916
0	6			252.014	252.547	0.543
0	8			254.081	254.614	0.386
1	8			256.146	256.679	0.952
0	6			258.212	258.746	0.761
1	8			260.279	260.812	0.733
0	6			262.345	262.878	0.484
1	6			264.411	264.944	0.351
0	6			266.477	267.01	0.5
1	8			268.543	269.077	1.094
0	6			270.61	271.143	1.242
0	6			272.676	273.209	1.936
0	6			274.742	275.275	0.913
0	6			276.808	277.341	0.446
0	6			278.874	279.408	0.361
0	6			280.941	281.474	0.427
0	6			283.006	283.539	0.817
0	6			285.073	285.606	0.941
1	6			287.139	287.672	0.469
1	8			289.206	289.739	0.382
0	6			291.271	291.804	0.544
0	6			293.337	293.871	0.494
0	6			295.404	295.937	0.348
0	6			297.47	298.003	0.357
0	6			299.536	300.069	0.459
0	6			301.602	302.135	0.473
1	8			303.668	304.202	0.774
0	6			305.735	306.268	0.998
1	6			307.801	308.334	0.772
1	6			309.867	310.4	0.428
0	6			311.933	312.466	0.472
0	6			313.999	314.533	0.544
0	6			316.066	316.599	0.511
1	8			318.131	318.664	0.467
0	6			320.198	320.731	0.439
0	6			322.264	322.797	0.512
0	6			324.331	324.864	0.531
0	6			326.396	326.929	0.552
0	6			328.462	328.996	0.302
0	6			330.529	331.062	0.403
1	6			332.595	333.128	0.388
0	6			334.661	335.194	0.414
0	6			336.727	337.26	0.252
0	6			338.793	339.327	0.348
1	8			340.86	341.393	0.355
0	6			342.926	343.459	0.387
0	6			344.992	345.525	0.506
1	6			347.058	347.591	0.491
0	6			349.124	349.658	1.015
0	6			351.191	351.724	0.536
0	6			353.256	353.789	0.27
0	6			355.323	355.856	0.388
0	6			357.389	357.922	0.35
1	6			359.456	359.989	0.427
0	6			361.521	362.054	0.507
0	6			363.587	364.121	0.374
0	6			365.654	366.187	0.346
0	6			367.72	368.253	0.39
0	6			369.786	370.319	0.345
0	6			371.852	372.385	0.564
0	6			373.918	374.452	0.332
0	6			375.985	376.518	0.404
0	6			378.051	378.584	0.53
0	6			380.117	380.65	0.426
0	6			382.183	382.716	0.353
0	8			384.249	384.783	0.478
0	6			386.316	386.849	0.573
0	6			388.381	388.914	0.395
0	6			390.448	390.981	0.379
1	8			392.514	393.047	0.381
0	6			394.581	395.114	0.406
1	6			396.646	397.179	0.556
0	6			398.712	399.246	0.4
0	6			400.779	401.312	0.378
0	6			402.845	403.378	0.351
0	6			404.911	405.444	0.429
0	6			406.977	407.51	0.373
0	6			409.043	409.577	0.422
0	6			411.11	411.643	0.471
1	8			413.176	413.709	0.625
0	6			415.242	415.775	0.317
0	6			417.308	417.841	0.319
1	6			419.374	419.908	0.345
0	6			421.441	421.974	0.487
0	6			423.506	424.039	0.455
0	6			425.573	426.106	0.615
1	6			427.639	428.172	0.477
0	6			429.706	430.239	0.455
0	6			431.771	432.304	0.429
0	6			433.837	434.371	0.542
0	6			435.904	436.437	0.374
0	6			437.97	438.503	0.417
0	6			440.036	440.569	0.361
1	6			442.102	442.635	0.428
0	6			444.168	444.702	0.465
1	8			446.235	446.768	0.449
0	6			448.301	448.833	0.358
0	6			450.367	450.9	1.098
0	6			452.433	452.966	0.532
0	6			454.499	455.033	0.4
0	6			456.566	457.099	0.917
0	6			458.631	459.164	0.446
0	6			460.698	461.231	0.424
0	6			462.764	463.297	0.596
0	6			464.831	465.364	0.439
0	6			466.896	467.429	0.472
0	6			468.962	469.496	0.451
1	6			471.029	471.562	0.393
1	8			473.095	473.628	0.402
1	8			475.161	475.694	0.638
0	6			477.227	477.76	0.945
1	6			479.293	479.827	0.52
0	6			481.36	481.893	0.428
0	6			483.426	483.959	0.342
0	6			485.492	486.025	0.421
0	6			487.558	488.091	0.81
1	8			489.624	490.158	0.326
0	6			491.691	492.224	0.403
0	6			493.756	494.289	0.348
1	6			495.823	496.356	0.367
0	6			497.889	498.422	0.51
0	6			499.956	500.489	0.476
0	6			502.021	502.554	0.462
0	6			504.087	504.621	0.417
0	6			506.154	506.687	0.331
1	6			508.22	508.753	0.837
0	6			510.286	510.819	0.482
0	6			512.352	512.885	0.396
0	6			514.418	514.952	0.375
0	6			516.485	517.018	0.516
0	6			518.55	519.083	0.403
0	6			520.617	521.15	0.258
0	6			522.683	523.216	0.4
0	6			524.749	525.283	0.345
1	8			526.816	527.349	0.429
0	6			528.881	529.414	0.408
0	6			530.948	531.481	1.031
0	6			533.014	533.547	0.418
0	6			535.081	535.614	0.437
1	6			537.146	537.679	0.37
0	6			539.212	539.746	0.396
0	6			541.279	541.812	0.397
0	6			543.345	543.878	0.353
1	6			545.411	545.944	0.355
1	8			547.477	548.01	0.352
0	6			549.543	550.077	0.782
0	6			551.61	552.143	0.39
0	6			553.676	554.209	0.363
0	6			555.742	556.275	0.372
0	6			557.808	558.341	0.368
0	6			559.874	560.408	0.394
0	8			561.941	562.474	0.589
0	6			564.006	564.539	0.703
1	8			566.073	566.606	0.629
0	6			568.139	568.672	0.408
0	6			570.206	570.739	0.281
0	6			572.271	572.804	0.477
1	6			574.337	574.871	0.386
0	6			576.404	576.937	0.329
0	6			578.47	579.003	0.419
1	8			580.536	581.069	0.322
0	6			582.602	583.135	0.395
0	6			584.668	585.202	0.444
0	6			586.735	587.268	0.387
1	6			588.801	589.333	0.401
0	6			590.867	591.4	0.362
0	6			592.933	593.466	0.382
0	6			594.999	595.533	0.437
0	6			597.066	597.599	0.35
1	8			599.131	599.664	0.366
0	6			601.198	601.731	0.513
0	6			603.264	603.797	0.44
1	6			605.331	605.864	0.376
1	6			607.396	607.929	0.356
0	6			609.462	609.996	0.347
1	8			611.529	612.062	0.325
0	6			613.595	614.128	0.568
0	6			615.661	616.194	0.617
0	6			617.727	618.26	0.32
0	6			619.793	620.327	0.323
1	8			621.86	622.393	0.383
0	6			623.925	624.458	0.322
0	6			625.992	626.525	0.575
0	6			628.058	628.591	0.46
0	8			630.124	630.658	0.714
0	6			632.191	632.723	0.405
0	6			634.256	634.789	0.379
0	6			636.323	636.856	0.345
1	6			638.389	638.922	0.418
0	6			640.456	640.989	0.408
0	6			642.521	643.054	0.388
0	6			644.587	645.121	0.396
1	8			646.654	647.187	0.368
0	6			648.72	649.253	0.394
0	6			650.786	651.319	0.32
