# Supplementary material for: Does excitatory fronto-extracerebral tDCS lead to improved working memory performance?
Source: F1000Res. 2013 Dec 10;2:219. Originally published 2013 Oct 17. [Version 2] doi: 10.12688/f1000research.2-219.v2 (PMC3869492; doi:10.12688/f1000research.2-219.v2)
Supplement: 3-back scores of participants before, during and after tDCS stimulation to their left dorsolateral prefronatal cortex — Files are named by date, subject code, day and task condition. There are four different conditions: Exposure, Baseline, DCS and Test. Exposure was a brief training on the n-back task. Baseline was a 5 minute period of the 3-back. Exposure and Baseline occurred only on day 1. DCS stands for direct current stimulation and indicates performance of the 3-back (10 minutes) that occurred while participants were stimulated. The test condition (10 minutes of 3-back) occurred post-stimulation. Both DCS and the Test conditions occurred on days 1 and 2. For example: 01-Jan-2012_AA01_1_DCS - indicates the performance during stimulation on day 1 01-Jan-2012_AA01_2_Test - indicates the performance during post-stimulation test phase on day 2 Variables in the files are presented in the following order: shudaprsd = indicates instances where the letter on screen was the same as the letter 3-back (1) or not (0) key_press = the key pressed (6 = F, letter on screen is not the same as 3-back; 8 = h, letter on screen is the same as letter 3-back) instructions = time relative to the start of the file when the instructions appeared on screen fixation = time relative to the start of the file when the first fixation cross appeared on screen letter_onscreen = time relative to the start of the file when the letter appeared on screen stimulus_interval = time relative to the start of the file when the fixation cross disappeared off screen RT = reaction time in seconds from the time stimulus onset to the button press Hits = the amount of correct hits (3-back) CRs = the number of correct rejections FAs = false alarms, pressing the hit button at the wrong occasion Misses = incorrect rejection of hit trial (opposite to false alarm) or = omitted rejection response oh = omitted hit response HR = hit rate calculated as the number of hits per chances FAR = false alarm rate calculated as the number of false alarms per opportunity Z_HR = Z normalised hit rate, where Z is the inverse of the cumulative Gauss [file f1000research-2-3252-s0000.tgz › 25_Sep_2012_AG07_2_Test]

shudaprsd	key_press	instructions	fixation	letter_onscreen	stimulus_interval	RT	Hits	CRs	FAs	Misses	or	oh	HR	FAR	Z_HR	Z_FAR	d
0	6	720.686	727.384	728.917	729.451	0.33	29	235	5	31	0	0	0.48333	0.020833	-0.041789	-2.0368	1.995
0	6			730.984	731.517	0.214
0	6			733.049	733.582	0.293
0	6			735.116	735.649	0.394
0	6			737.182	737.715	0.367
0	6			739.248	739.782	0.334
0	6			741.315	741.848	0.43
0	6			743.38	743.914	0.339
0	6			745.447	745.98	0.323
0	6			747.513	748.046	0.378
0	6			749.58	750.113	0.344
0	6			751.645	752.178	0.365
0	6			753.711	754.245	0.368
0	6			755.778	756.311	0.334
0	6			757.844	758.377	0.272
0	6			759.91	760.443	0.35
1	6			761.976	762.509	0.464
0	6			764.042	764.576	0.326
0	6			766.109	766.642	0.368
0	6			768.174	768.707	0.348
0	6			770.241	770.774	0.367
1	6			772.307	772.84	0.475
1	6			774.373	774.907	0.354
0	6			776.439	776.972	0.427
0	6			778.505	779.039	0.359
0	6			780.572	781.105	0.395
0	6			782.638	783.171	0.433
0	6			784.705	785.238	0.317
0	6			786.77	787.303	0.408
1	6			788.836	789.37	0.446
0	6			790.903	791.436	0.5
0	6			792.969	793.502	0.397
0	6			795.035	795.568	0.434
0	6			797.101	797.634	0.331
0	6			799.167	799.701	0.316
0	6			801.234	801.767	0.352
0	6			803.299	803.832	0.367
0	6			805.366	805.899	0.392
0	6			807.432	807.965	0.4
0	6			809.498	810.032	0.426
1	6			811.564	812.097	0.364
0	6			813.63	814.164	0.46
0	6			815.697	816.23	0.409
1	6			817.763	818.296	0.388
0	6			819.829	820.362	0.425
0	6			821.895	822.428	0.41
0	6			823.961	824.495	0.377
0	6			826.028	826.561	0.431
0	6			828.094	828.627	0.393
1	6			830.16	830.693	0.407
0	6			832.226	832.759	0.38
0	6			834.292	834.826	0.394
0	6			836.359	836.892	0.343
0	6			838.424	838.957	0.451
0	6			840.491	841.024	0.388
0	6			842.557	843.09	0.332
1	6			844.623	845.157	0.317
0	6			846.689	847.222	0.366
0	6			848.755	849.289	0.415
0	6			850.822	851.355	0.44
0	6			852.888	853.421	0.794
0	6			854.954	855.487	0.562
0	6			857.02	857.553	0.4
0	6			859.086	859.62	0.297
0	6			861.153	861.686	0.363
0	6			863.218	863.752	0.337
0	6			865.285	865.818	0.35
1	8			867.351	867.884	0.435
1	6			869.417	869.951	0.326
0	6			871.484	872.017	0.315
1	8			873.549	874.082	0.442
1	8			875.616	876.149	0.59
0	6			877.682	878.215	0.428
1	6			879.748	880.282	0.377
0	6			881.814	882.347	0.268
1	8			883.88	884.414	0.417
0	6			885.947	886.48	0.372
0	6			888.013	888.546	1.03
0	6			890.079	890.612	0.576
1	6			892.145	892.678	0.309
1	6			894.211	894.745	0.58
0	6			896.278	896.811	0.424
1	8			898.343	898.876	0.327
0	6			900.41	900.943	0.241
0	6			902.476	903.009	0.267
0	6			904.542	905.076	0.351
0	6			906.608	907.141	0.348
0	6			908.674	909.207	0.321
0	6			910.741	911.274	0.328
1	6			912.807	913.34	0.33
0	6			914.873	915.407	0.303
0	6			916.939	917.472	0.347
0	6			919.005	919.539	0.396
1	8			921.072	921.605	0.385
0	6			923.138	923.671	0.388
0	6			925.204	925.737	0.39
0	6			927.27	927.803	0.334
1	6			929.336	929.87	0.342
0	6			931.403	931.936	0.332
0	6			933.468	934.001	0.335
0	6			935.535	936.068	0.372
0	6			937.601	938.134	0.362
0	6			939.667	940.201	0.33
0	6			941.733	942.266	0.267
1	8			943.799	944.332	0.498
1	8			945.866	946.399	0.377
0	6			947.932	948.465	0.35
0	6			949.998	950.532	0.416
0	6			952.064	952.597	0.337
0	6			954.13	954.664	0.339
1	8			956.197	956.73	0.411
1	8			958.263	958.796	0.366
1	8			960.329	960.862	0.334
0	6			962.395	962.928	0.359
0	6			964.461	964.995	0.373
0	6			966.528	967.061	0.369
0	6			968.593	969.126	0.402
0	6			970.66	971.193	0.368
0	6			972.726	973.259	0.417
1	6			974.792	975.326	0.331
1	6			976.858	977.391	0.258
0	6			978.924	979.457	0.348
0	6			980.991	981.524	0.326
0	6			983.057	983.59	0.334
1	8			985.123	985.657	0.383
0	6			987.189	987.722	0.427
0	6			989.255	989.789	0.341
0	6			991.322	991.855	0.36
0	6			993.388	993.921	0.333
0	6			995.454	995.987	0.388
1	8			997.52	998.053	0.355
0	6			999.586	1000.12	0.287
0	6			1001.653	1002.186	0.347
0	6			1003.718	1004.251	0.368
0	6			1005.785	1006.318	0.557
1	8			1007.851	1008.384	0.548
0	6			1009.917	1010.451	0.369
0	6			1011.983	1012.516	0.348
0	6			1014.049	1014.582	0.362
1	8			1016.116	1016.649	0.48
0	6			1018.182	1018.715	0.412
0	6			1020.248	1020.781	0.426
0	6			1022.314	1022.847	0.37
0	6			1024.38	1024.914	0.401
0	6			1026.447	1026.98	0.426
1	8			1028.513	1029.045	0.422
0	6			1030.579	1031.112	0.437
0	6			1032.645	1033.178	0.527
1	6			1034.711	1035.245	0.329
0	6			1036.778	1037.311	0.279
0	6			1038.843	1039.376	0.352
0	8			1040.91	1041.443	0.324
0	6			1042.976	1043.509	0.415
0	6			1045.042	1045.576	0.406
0	8			1047.108	1047.641	0.42
0	6			1049.174	1049.707	0.44
0	6			1051.241	1051.774	0.336
0	6			1053.307	1053.84	0.35
0	6			1055.373	1055.906	0.37
0	6			1057.439	1057.972	0.39
0	6			1059.505	1060.039	0.398
1	6			1061.572	1062.105	0.382
1	8			1063.637	1064.17	0.438
0	6			1065.704	1066.237	0.363
0	6			1067.77	1068.303	0.359
1	8			1069.836	1070.37	0.344
0	6			1071.902	1072.435	0.429
0	6			1073.968	1074.501	0.56
1	6			1076.035	1076.568	0.297
0	6			1078.101	1078.634	0.382
0	6			1080.167	1080.701	0.378
0	6			1082.233	1082.766	0.451
1	6			1084.299	1084.832	0.348
0	6			1086.366	1086.899	0.461
1	8			1088.432	1088.965	0.352
0	6			1090.498	1091.031	0.407
0	6			1092.564	1093.097	0.356
1	8			1094.63	1095.164	0.341
0	6			1096.697	1097.23	0.342
0	6			1098.762	1099.295	0.334
1	6			1100.829	1101.362	0.412
0	6			1102.895	1103.428	0.42
0	6			1104.961	1105.495	0.387
0	6			1107.027	1107.56	0.366
0	6			1109.093	1109.626	0.638
0	6			1111.16	1111.693	0.405
0	6			1113.226	1113.759	0.355
0	6			1115.292	1115.826	0.298
0	6			1117.358	1117.891	0.306
0	6			1119.424	1119.957	0.385
0	6			1121.491	1122.024	0.24
0	6			1123.557	1124.09	0.213
0	6			1125.623	1126.156	0.438
0	6			1127.689	1128.222	0.388
1	6			1129.755	1130.289	0.396
0	6			1131.822	1132.355	0.362
0	6			1133.887	1134.42	0.33
0	6			1135.954	1136.487	0.578
0	6			1138.02	1138.553	0.521
0	6			1140.086	1140.62	0.307
0	6			1142.152	1142.685	0.257
0	6			1144.218	1144.751	0.37
0	6			1146.285	1146.818	0.372
0	6			1148.351	1148.884	0.368
1	8			1150.416	1150.95	0.319
0	6			1152.483	1153.016	0.326
0	6			1154.549	1155.082	0.352
1	8			1156.616	1157.149	0.353
0	6			1158.682	1159.214	0.373
0	6			1160.748	1161.281	0.387
0	6			1162.814	1163.347	0.407
0	6			1164.88	1165.414	0.351
0	6			1166.947	1167.48	0.341
0	6			1169.012	1169.545	0.367
0	6			1171.079	1171.612	0.345
0	6			1173.145	1173.678	0.412
0	6			1175.211	1175.745	0.373
1	6			1177.277	1177.81	0.364
0	8			1179.343	1179.876	0.443
0	6			1181.41	1181.943	0.385
0	6			1183.476	1184.009	0.358
0	6			1185.541	1186.075	0.397
0	6			1187.608	1188.141	0.34
0	6			1189.674	1190.207	0.33
0	6			1191.741	1192.274	0.326
1	8			1193.806	1194.339	0.353
0	6			1195.873	1196.406	0.36
1	6			1197.939	1198.472	0.38
1	8			1200.005	1200.539	0.365
0	6			1202.072	1202.605	0.296
0	6			1204.137	1204.67	0.375
1	6			1206.204	1206.737	0.371
0	8			1208.27	1208.803	0.555
0	6			1210.336	1210.87	0.358
0	6			1212.402	1212.935	0.407
0	6			1214.468	1215.001	0.404
0	6			1216.535	1217.068	0.358
0	6			1218.601	1219.134	0.366
0	6			1220.666	1221.2	0.293
0	6			1222.733	1223.266	0.424
1	6			1224.799	1225.332	0.373
0	6			1226.866	1227.399	0.504
0	6			1228.931	1229.464	0.278
0	6			1230.998	1231.531	0.333
0	6			1233.064	1233.597	0.335
0	6			1235.13	1235.664	0.337
0	6			1237.196	1237.729	0.334
0	6			1239.262	1239.795	0.313
0	6			1241.329	1241.862	0.314
0	6			1243.395	1243.928	0.299
0	6			1245.461	1245.995	0.26
0	6			1247.527	1248.06	0.233
0	6			1249.593	1250.126	0.294
0	6			1251.66	1252.193	0.337
0	6			1253.726	1254.259	0.298
0	6			1255.791	1256.325	0.278
0	6			1257.858	1258.391	0.349
1	8			1259.924	1260.457	0.428
1	8			1261.991	1262.524	0.423
0	6			1264.056	1264.589	0.316
0	6			1266.123	1266.656	0.317
1	8			1268.189	1268.722	0.554
0	6			1270.255	1270.789	0.363
0	6			1272.321	1272.854	0.283
0	6			1274.387	1274.92	0.514
0	6			1276.454	1276.987	0.433
0	6			1278.52	1279.053	0.33
0	6			1280.585	1281.119	0.333
1	6			1282.652	1283.185	0.329
0	6			1284.718	1285.251	0.29
0	6			1286.785	1287.318	0.333
0	6			1288.851	1289.383	0.446
0	6			1290.916	1291.45	0.368
1	6			1292.983	1293.516	0.351
0	6			1295.049	1295.582	0.336
0	6			1297.116	1297.649	0.39
0	6			1299.181	1299.714	0.347
0	6			1301.248	1301.781	0.36
0	6			1303.314	1303.847	0.362
0	6			1305.38	1305.914	0.3
1	6			1307.446	1307.979	0.25
0	6			1309.512	1310.045	0.352
0	6			1311.579	1312.112	0.353
0	6			1313.645	1314.178	0.373
0	6			1315.71	1316.244	0.324
0	6			1317.777	1318.31	0.331
0	6			1319.843	1320.376	0.327
0	6			1321.91	1322.443	0.335
0	6			1323.975	1324.508	0.291
0	6			1326.041	1326.575	0.352
0	6			1328.108	1328.641	0.265
1	8			1330.174	1330.707	0.344
1	8			1332.24	1332.773	0.364
0	6			1334.306	1334.839	0.314
0	6			1336.373	1336.906	0.333
0	6			1338.439	1338.972	0.247
1	6			1340.505	1341.039	0.314
0	8			1342.571	1343.104	0.334
1	6			1344.637	1345.17	0.488
0	6			1346.704	1347.237	0.367
