# Supplementary material for: Does excitatory fronto-extracerebral tDCS lead to improved working memory performance?
Source: F1000Res. 2013 Dec 10;2:219. Originally published 2013 Oct 17. [Version 2] doi: 10.12688/f1000research.2-219.v2 (PMC3869492; doi:10.12688/f1000research.2-219.v2)
Supplement: 3-back scores of participants before, during and after tDCS stimulation to their left dorsolateral prefronatal cortex — Files are named by date, subject code, day and task condition. There are four different conditions: Exposure, Baseline, DCS and Test. Exposure was a brief training on the n-back task. Baseline was a 5 minute period of the 3-back. Exposure and Baseline occurred only on day 1. DCS stands for direct current stimulation and indicates performance of the 3-back (10 minutes) that occurred while participants were stimulated. The test condition (10 minutes of 3-back) occurred post-stimulation. Both DCS and the Test conditions occurred on days 1 and 2. For example: 01-Jan-2012_AA01_1_DCS - indicates the performance during stimulation on day 1 01-Jan-2012_AA01_2_Test - indicates the performance during post-stimulation test phase on day 2 Variables in the files are presented in the following order: shudaprsd = indicates instances where the letter on screen was the same as the letter 3-back (1) or not (0) key_press = the key pressed (6 = F, letter on screen is not the same as 3-back; 8 = h, letter on screen is the same as letter 3-back) instructions = time relative to the start of the file when the instructions appeared on screen fixation = time relative to the start of the file when the first fixation cross appeared on screen letter_onscreen = time relative to the start of the file when the letter appeared on screen stimulus_interval = time relative to the start of the file when the fixation cross disappeared off screen RT = reaction time in seconds from the time stimulus onset to the button press Hits = the amount of correct hits (3-back) CRs = the number of correct rejections FAs = false alarms, pressing the hit button at the wrong occasion Misses = incorrect rejection of hit trial (opposite to false alarm) or = omitted rejection response oh = omitted hit response HR = hit rate calculated as the number of hits per chances FAR = false alarm rate calculated as the number of false alarms per opportunity Z_HR = Z normalised hit rate, where Z is the inverse of the cumulative Gauss [file f1000research-2-3252-s0000.tgz › 25_Sep_2012_LF06_2_DCS]

shudaprsd	key_press	instructions	fixation	letter_onscreen	stimulus_interval	RT	Hits	CRs	FAs	Misses	or	oh	HR	FAR	Z_HR	Z_FAR	d
0	6	244.39	247.872	249.405	249.939	1.096	36	221	19	24	0	0	0.6	0.079167	0.25335	-1.4107	1.664
0	6			251.471	252.004	0.36
0	6			253.537	254.07	0.286
0	6			255.604	256.137	0.37
1	8			257.67	258.203	0.359
0	6			259.736	260.269	1.13
1	6			261.802	262.335	1.033
0	6			263.868	264.401	0.742
0	6			265.935	266.468	0.568
0	6			268.001	268.534	0.488
1	8			270.066	270.6	0.656
1	8			272.133	272.666	0.651
0	6			274.199	274.733	0.595
0	6			276.266	276.799	0.467
0	6			278.331	278.864	0.506
0	6			280.398	280.931	0.419
1	8			282.464	282.997	0.311
1	8			284.53	285.064	0.87
0	6			286.597	287.13	0.379
0	6			288.662	289.195	0.388
0	6			290.729	291.262	0.647
1	8			292.795	293.328	0.427
0	6			294.861	295.395	0.423
0	6			296.927	297.46	0.508
0	8			298.993	299.526	0.58
0	6			301.06	301.593	0.875
1	6			303.126	303.659	0.66
0	6			305.192	305.726	0.37
0	6			307.258	307.791	0.612
1	8			309.324	309.858	0.474
0	6			311.391	311.924	0.686
0	6			313.457	313.99	0.431
0	6			315.523	316.056	0.416
0	6			317.606	318.139	0.501
0	6			319.672	320.205	0.614
1	8			321.738	322.272	0.353
0	6			323.805	324.338	0.536
0	6			325.87	326.403	0.516
0	6			327.937	328.47	0.488
0	6			330.003	330.536	0.473
0	6			332.069	332.603	0.393
0	6			334.135	334.668	0.536
0	6			336.201	336.734	0.943
0	6			338.268	338.801	0.745
0	6			340.334	340.867	0.612
1	8			342.4	342.934	0.562
0	6			344.466	344.999	0.529
0	6			346.532	347.066	0.625
0	6			348.599	349.132	0.826
0	6			350.665	351.198	0.5
0	6			352.731	353.264	0.538
0	6			354.797	355.33	0.675
0	6			356.863	357.397	0.595
1	8			358.93	359.463	0.356
0	6			360.995	361.528	0.565
0	6			363.062	363.595	0.554
1	6			365.128	365.661	0.721
1	6			367.194	367.728	0.952
0	6			369.261	369.794	0.795
1	6			371.326	371.859	0.716
1	8			373.393	373.926	0.753
0	6			375.459	375.992	0.732
1	6			377.525	378.059	0.611
0	6			379.591	380.124	0.719
0	6			381.657	382.191	0.481
0	6			383.724	384.257	0.441
0	6			385.79	386.323	0.514
0	6			387.857	388.39	0.527
0	6			389.922	390.455	0.589
0	8			391.988	392.522	0.544
1	6			394.055	394.588	0.428
0	6			396.121	396.654	0.478
0	6			398.187	398.72	0.421
0	6			400.253	400.786	0.617
1	8			402.319	402.853	0.514
0	6			404.386	404.919	0.51
0	6			406.451	406.984	0.501
1	6			408.518	409.051	0.538
1	8			410.584	411.117	0.464
0	6			412.65	413.184	0.449
0	6			414.717	415.25	0.655
0	6			416.782	417.316	0.729
0	6			418.849	419.382	0.56
0	6			420.915	421.448	0.445
0	6			422.982	423.515	0.611
0	8			425.047	425.58	0.532
0	6			427.113	427.647	0.611
0	6			429.18	429.713	0.471
0	6			431.246	431.779	0.474
0	6			433.313	433.846	0.434
0	6			435.378	435.911	0.566
0	8			437.444	437.978	0.686
1	8			439.511	440.044	0.553
0	6			441.577	442.11	0.473
0	6			443.643	444.176	0.387
1	8			445.709	446.242	0.466
0	8			447.775	448.309	0.603
0	6			449.842	450.375	0.528
0	8			451.907	452.441	0.672
0	6			453.974	454.507	0.498
0	6			456.04	456.573	0.365
0	6			458.107	458.64	0.291
0	6			460.173	460.706	0.691
0	6			462.238	462.772	0.724
0	6			464.305	464.838	0.386
0	8			466.371	466.904	0.47
0	6			468.438	468.971	0.413
0	6			470.503	471.036	0.504
1	8			472.569	473.103	0.325
1	6			474.636	475.169	0.514
0	8			476.702	477.235	0.633
0	6			478.769	479.302	0.394
0	6			480.834	481.367	0.521
0	6			482.9	483.434	0.792
0	6			484.967	485.5	0.759
0	6			487.033	487.566	0.732
0	8			489.099	489.632	0.541
0	6			491.165	491.698	0.233
0	6			493.232	493.765	0.492
0	6			495.298	495.831	0.447
0	6			497.363	497.897	0.333
0	6			499.43	499.963	0.44
1	8			501.496	502.029	0.636
1	6			503.563	504.096	0.514
0	6			505.629	506.162	0.394
1	6			507.694	508.228	0.321
1	6			509.761	510.294	0.269
0	6			511.827	512.36	0.418
1	8			513.894	514.427	0.313
0	8			515.959	516.492	0.797
0	6			518.025	518.559	1.105
0	6			520.092	520.625	1.3
0	6			522.158	522.691	0.669
0	6			524.225	524.758	0.542
1	8			526.29	526.823	0.334
1	8			528.357	528.89	0.546
0	6			530.423	530.956	0.555
0	6			532.489	533.023	0.709
1	6			534.555	535.088	0.559
0	6			536.621	537.154	0.439
0	6			538.688	539.221	0.569
0	6			540.754	541.287	0.401
0	6			542.819	543.353	0.616
0	6			544.886	545.419	0.494
0	6			546.952	547.485	0.461
1	8			549.019	549.552	0.304
0	6			551.085	551.618	0.541
0	6			553.15	553.684	0.392
0	6			555.217	555.75	0.464
0	6			557.283	557.816	0.408
1	8			559.35	559.883	0.819
0	6			561.415	561.948	0.43
0	6			563.482	564.015	0.783
0	6			565.548	566.081	0.451
1	8			567.614	568.148	0.319
0	6			569.681	570.213	0.437
0	8			571.746	572.279	0.728
0	6			573.813	574.346	0.735
0	6			575.879	576.412	0.585
0	6			577.945	578.479	0.64
0	6			580.011	580.544	0.431
0	8			582.077	582.61	0.334
0	6			584.144	584.677	0.681
0	6			586.21	586.743	0.637
0	6			588.275	588.809	0.669
0	6			590.342	590.875	0.653
1	8			592.408	592.941	0.368
0	6			594.475	595.008	0.329
0	6			596.541	597.074	0.366
0	6			598.607	599.14	0.281
0	6			600.673	601.206	0.529
1	6			602.739	603.273	0.397
0	6			604.806	605.339	0.293
0	6			606.871	607.404	0.349
1	6			608.938	609.471	0.379
0	6			611.004	611.537	0.464
1	8			613.07	613.604	0.361
0	6			615.136	615.669	0.31
0	6			617.202	617.735	0.489
0	6			619.269	619.802	0.449
0	6			621.335	621.868	0.369
0	6			623.401	623.935	0.67
0	6			625.467	626	0.409
0	6			627.533	628.066	0.441
0	6			629.6	630.133	0.401
0	6			631.666	632.199	0.386
0	6			633.732	634.265	0.382
0	6			635.798	636.331	0.361
1	8			637.864	638.398	0.317
0	6			639.931	640.464	0.359
0	6			641.996	642.529	0.474
0	6			644.063	644.596	0.534
0	6			646.129	646.662	0.267
0	6			648.195	648.729	0.263
0	6			650.262	650.795	0.323
0	6			652.327	652.86	0.403
0	6			654.394	654.927	0.392
0	6			656.46	656.993	0.4
0	6			658.526	659.06	0.426
0	6			660.592	661.125	0.341
0	8			662.658	663.191	0.531
0	6			664.725	665.258	0.573
0	6			666.791	667.324	0.622
0	6			668.858	669.391	0.395
0	6			670.923	671.456	0.387
0	6			672.989	673.523	0.582
0	6			675.056	675.589	0.385
0	6			677.122	677.655	0.416
1	6			679.188	679.721	0.442
0	6			681.254	681.787	0.503
0	6			683.32	683.854	0.312
0	6			685.387	685.92	0.518
0	6			687.452	687.985	0.475
1	6			689.519	690.052	0.277
0	6			691.585	692.118	0.438
1	6			693.651	694.185	0.34
1	6			695.718	696.251	0.236
0	6			697.783	698.316	0.333
0	6			699.85	700.383	0.387
0	8			701.916	702.449	0.653
0	6			703.983	704.516	0.825
0	6			706.048	706.581	0.471
0	6			708.114	708.648	0.256
0	6			710.181	710.714	0.293
0	6			712.247	712.78	0.371
1	8			714.313	714.846	0.344
0	6			716.379	716.912	0.394
1	8			718.445	718.979	0.431
0	8			720.512	721.045	0.72
0	6			722.578	723.111	0.611
0	6			724.644	725.177	0.707
1	6			726.71	727.243	0.539
1	8			728.776	729.31	0.418
0	6			730.843	731.376	0.648
0	6			732.908	733.441	0.406
0	8			734.975	735.508	0.29
1	6			737.041	737.574	0.45
0	6			739.108	739.641	0.563
0	8			741.173	741.706	0.344
0	6			743.239	743.773	0.399
0	6			745.306	745.839	0.787
0	6			747.372	747.905	1.17
0	6			749.439	749.972	0.955
0	6			751.504	752.037	0.519
0	6			753.57	754.104	0.58
1	8			755.637	756.17	0.37
0	6			757.703	758.236	0.741
0	8			759.769	760.302	0.797
0	6			761.835	762.368	0.43
0	6			763.901	764.435	0.426
0	6			765.968	766.501	0.375
1	8			768.033	768.567	0.384
0	6			770.1	770.633	0.456
0	6			772.166	772.699	0.54
0	6			774.233	774.766	0.67
0	6			776.299	776.832	0.433
0	6			778.364	778.898	0.36
0	6			780.431	780.964	0.426
0	6			782.497	783.03	0.445
0	6			784.564	785.097	0.476
1	6			786.629	787.162	0.444
0	6			788.695	789.229	0.464
0	6			790.762	791.295	0.46
1	8			792.828	793.361	0.439
0	6			794.895	795.428	0.528
0	6			796.96	797.493	0.59
0	6			799.026	799.56	0.463
0	6			801.093	801.626	0.605
0	6			803.159	803.692	0.414
0	6			805.225	805.758	0.534
1	8			807.291	807.824	0.343
0	6			809.358	809.891	0.444
0	6			811.424	811.957	0.546
0	8			813.489	814.023	0.537
0	6			815.556	816.089	0.24
0	6			817.622	818.155	0.295
0	6			819.689	820.222	0.285
1	6			821.755	822.288	0.246
0	6			823.82	824.354	0.466
0	6			825.887	826.42	0.544
0	6			827.953	828.486	0.587
0	6			830.02	830.553	0.501
1	8			832.085	832.618	0.334
0	6			834.151	834.685	0.413
1	8			836.218	836.751	0.572
0	6			838.284	838.817	0.44
0	6			840.35	840.883	0.477
1	6			842.416	842.949	0.398
0	6			844.483	845.016	0.434
0	6			846.549	847.082	0.325
0	6			848.615	849.149	0.445
0	6			850.681	851.214	0.529
0	6			852.747	853.28	0.344
0	6			854.814	855.347	0.41
0	6			856.88	857.413	0.365
0	6			858.945	859.479	0.415
0	6			861.012	861.545	0.505
1	8			863.078	863.611	0.337
0	6			865.145	865.678	0.391
0	6			867.21	867.743	0.488
