# Supplementary material for: Does excitatory fronto-extracerebral tDCS lead to improved working memory performance?
Source: F1000Res. 2013 Dec 10;2:219. Originally published 2013 Oct 17. [Version 2] doi: 10.12688/f1000research.2-219.v2 (PMC3869492; doi:10.12688/f1000research.2-219.v2)
Supplement: 3-back scores of participants before, during and after tDCS stimulation to their left dorsolateral prefronatal cortex — Files are named by date, subject code, day and task condition. There are four different conditions: Exposure, Baseline, DCS and Test. Exposure was a brief training on the n-back task. Baseline was a 5 minute period of the 3-back. Exposure and Baseline occurred only on day 1. DCS stands for direct current stimulation and indicates performance of the 3-back (10 minutes) that occurred while participants were stimulated. The test condition (10 minutes of 3-back) occurred post-stimulation. Both DCS and the Test conditions occurred on days 1 and 2. For example: 01-Jan-2012_AA01_1_DCS - indicates the performance during stimulation on day 1 01-Jan-2012_AA01_2_Test - indicates the performance during post-stimulation test phase on day 2 Variables in the files are presented in the following order: shudaprsd = indicates instances where the letter on screen was the same as the letter 3-back (1) or not (0) key_press = the key pressed (6 = F, letter on screen is not the same as 3-back; 8 = h, letter on screen is the same as letter 3-back) instructions = time relative to the start of the file when the instructions appeared on screen fixation = time relative to the start of the file when the first fixation cross appeared on screen letter_onscreen = time relative to the start of the file when the letter appeared on screen stimulus_interval = time relative to the start of the file when the fixation cross disappeared off screen RT = reaction time in seconds from the time stimulus onset to the button press Hits = the amount of correct hits (3-back) CRs = the number of correct rejections FAs = false alarms, pressing the hit button at the wrong occasion Misses = incorrect rejection of hit trial (opposite to false alarm) or = omitted rejection response oh = omitted hit response HR = hit rate calculated as the number of hits per chances FAR = false alarm rate calculated as the number of false alarms per opportunity Z_HR = Z normalised hit rate, where Z is the inverse of the cumulative Gauss [file f1000research-2-3252-s0000.tgz › 25_Sep_2012_LF06_2_Test]

shudaprsd	key_press	instructions	fixation	letter_onscreen	stimulus_interval	RT	Hits	CRs	FAs	Misses	or	oh	HR	FAR	Z_HR	Z_FAR	d
0	0	936.794	940.026	941.56	942.093	0	32	230	9	28	1	0	0.53333	0.0375	0.083652	-1.7805	1.8641
0	6			943.626	944.159	1.24
0	6			945.692	946.226	0.364
0	6			947.758	948.291	0.384
0	6			949.824	950.358	0.392
0	6			951.891	952.424	0.493
1	6			953.957	954.49	0.56
0	6			956.023	956.556	1.201
0	6			958.089	958.622	0.512
0	6			960.155	960.689	0.397
0	6			962.222	962.755	0.369
0	6			964.287	964.82	0.519
0	6			966.354	966.887	0.391
0	6			968.42	968.953	0.306
0	6			970.486	971.02	0.753
0	6			972.553	973.086	0.579
0	6			974.618	975.151	0.272
0	6			976.685	977.218	0.244
0	6			978.751	979.284	0.346
0	6			980.817	981.351	0.5
0	6			982.883	983.416	0.403
0	6			984.949	985.483	0.441
0	6			987.016	987.549	0.413
0	6			989.082	989.615	0.321
0	6			991.148	991.681	0.546
0	6			993.214	993.747	0.578
0	6			995.28	995.814	0.528
1	6			997.347	997.88	0.459
0	6			999.413	999.946	0.496
0	6			1001.479	1002.012	0.264
0	6			1003.545	1004.078	0.355
1	6			1005.611	1006.145	0.292
0	6			1007.678	1008.211	0.27
1	8			1009.743	1010.276	0.291
1	8			1011.81	1012.343	0.445
0	6			1013.876	1014.409	0.471
0	6			1015.942	1016.476	0.403
0	6			1018.008	1018.541	0.64
0	6			1020.074	1020.608	0.449
1	8			1022.141	1022.674	0.303
0	6			1024.207	1024.74	0.405
0	6			1026.274	1026.807	0.546
1	8			1028.339	1028.872	0.28
0	6			1030.405	1030.939	0.342
0	6			1032.472	1033.005	0.408
0	8			1034.538	1035.071	1.19
0	6			1036.604	1037.137	1.057
0	6			1038.67	1039.203	0.292
0	6			1040.736	1041.27	0.359
0	6			1042.803	1043.336	0.466
1	8			1044.868	1045.401	0.428
1	6			1046.935	1047.468	0.346
0	6			1049.001	1049.534	0.473
0	6			1051.067	1051.601	0.592
1	8			1053.133	1053.666	0.36
0	6			1055.199	1055.733	0.345
0	6			1057.266	1057.799	0.335
0	6			1059.332	1059.865	0.566
0	6			1061.399	1061.932	0.45
0	6			1063.464	1063.997	0.418
0	6			1065.53	1066.064	0.537
0	6			1067.597	1068.13	0.433
1	6			1069.663	1070.196	0.412
0	6			1071.729	1072.262	0.766
0	6			1073.795	1074.328	0.487
0	6			1075.861	1076.395	0.378
0	6			1077.928	1078.461	0.427
0	6			1079.993	1080.526	0.535
0	6			1082.06	1082.593	0.531
0	6			1084.126	1084.659	0.557
0	6			1086.192	1086.726	0.547
0	6			1088.259	1088.792	0.49
1	6			1090.324	1090.858	0.587
0	6			1092.391	1092.924	0.559
1	6			1094.457	1094.99	0.45
0	6			1096.524	1097.057	0.493
0	6			1098.589	1099.122	0.402
1	8			1100.655	1101.189	0.463
0	6			1102.722	1103.255	0.441
0	6			1104.788	1105.321	0.455
0	6			1106.854	1107.387	0.393
0	6			1108.92	1109.453	0.501
0	6			1110.986	1111.52	0.456
0	6			1113.053	1113.586	0.657
0	6			1115.119	1115.652	0.87
0	6			1117.185	1117.718	0.492
0	6			1119.251	1119.784	0.436
0	6			1121.317	1121.851	0.754
0	6			1123.384	1123.917	0.469
1	8			1125.449	1125.983	0.296
0	6			1127.516	1128.049	0.374
0	6			1129.582	1130.115	0.382
0	6			1131.649	1132.182	0.512
0	6			1133.714	1134.247	0.422
1	6			1135.78	1136.314	0.418
0	6			1137.847	1138.38	0.396
0	6			1139.913	1140.446	0.516
0	6			1141.979	1142.512	0.6
0	6			1144.045	1144.578	0.427
0	6			1146.111	1146.645	0.535
0	6			1148.178	1148.711	0.436
0	6			1150.244	1150.777	0.374
0	6			1152.31	1152.843	0.494
0	8			1154.376	1154.909	0.59
1	6			1156.442	1156.976	0.569
0	6			1158.509	1159.042	0.453
0	6			1160.574	1161.108	0.316
0	8			1162.641	1163.174	0.546
0	6			1164.707	1165.24	0.419
0	6			1166.774	1167.307	0.52
1	6			1168.839	1169.372	0.523
0	6			1170.905	1171.439	0.35
0	6			1172.972	1173.505	0.474
0	6			1175.038	1175.571	0.617
0	6			1177.105	1177.638	0.455
1	6			1179.17	1179.703	0.253
0	6			1181.236	1181.77	0.484
1	6			1183.303	1183.836	0.38
0	6			1185.369	1185.902	0.376
0	6			1187.435	1187.968	0.343
0	6			1189.501	1190.034	0.41
0	6			1191.567	1192.101	0.413
0	6			1193.634	1194.167	0.555
0	6			1195.699	1196.233	0.488
0	6			1197.766	1198.299	0.589
0	6			1199.832	1200.365	0.568
0	6			1201.899	1202.432	0.522
0	6			1203.964	1204.497	0.525
0	6			1206.03	1206.564	0.287
0	6			1208.097	1208.63	0.441
0	6			1210.163	1210.696	0.379
0	6			1212.23	1212.763	0.287
0	6			1214.295	1214.828	0.489
0	6			1216.361	1216.895	0.445
0	6			1218.428	1218.961	0.341
0	6			1220.494	1221.027	0.396
0	6			1222.56	1223.093	0.31
0	6			1224.626	1225.159	0.418
0	6			1226.692	1227.226	0.385
0	6			1228.759	1229.292	0.322
0	6			1230.824	1231.358	0.331
1	6			1232.891	1233.424	0.356
0	6			1234.957	1235.49	0.359
0	6			1237.024	1237.557	0.448
0	6			1239.09	1239.623	0.362
0	6			1241.155	1241.689	0.33
1	8			1243.222	1243.755	0.549
1	8			1245.288	1245.821	0.404
0	6			1247.355	1247.888	0.423
0	6			1249.42	1249.953	0.772
1	6			1251.486	1252.02	0.441
0	8			1253.553	1254.086	0.29
0	6			1255.619	1256.152	0.392
0	6			1257.818	1258.352	0.478
0	6			1259.885	1260.418	0.438
0	6			1261.95	1262.483	0.371
1	8			1264.017	1264.55	0.32
0	6			1266.083	1266.616	0.34
1	8			1268.15	1268.683	0.628
1	8			1270.216	1270.749	0.684
0	6			1272.281	1272.815	0.658
1	6			1274.348	1274.881	0.542
0	6			1276.414	1276.947	0.503
0	6			1278.481	1279.014	0.446
0	6			1280.546	1281.079	0.496
0	6			1282.612	1283.146	0.604
1	6			1284.679	1285.212	0.447
0	6			1286.745	1287.278	0.362
0	6			1288.811	1289.344	0.434
0	6			1290.877	1291.41	0.384
1	8			1292.943	1293.477	0.298
1	8			1295.01	1295.543	0.622
0	6			1297.076	1297.608	0.466
0	8			1299.142	1299.675	0.92
0	6			1301.208	1301.741	0.541
0	6			1303.275	1303.808	0.361
0	6			1305.341	1305.874	0.521
0	6			1307.406	1307.94	0.917
0	6			1309.473	1310.006	0.784
1	6			1311.539	1312.072	0.347
0	6			1313.606	1314.139	0.401
0	6			1315.671	1316.204	0.41
0	6			1317.737	1318.271	0.401
0	6			1319.804	1320.337	0.701
0	6			1321.87	1322.403	0.821
0	6			1323.936	1324.469	0.647
0	6			1326.002	1326.535	0.462
1	6			1328.068	1328.602	0.306
0	6			1330.135	1330.668	0.319
0	6			1332.201	1332.734	0.409
1	6			1334.267	1334.8	0.341
1	8			1336.333	1336.866	0.326
0	6			1338.4	1338.933	0.632
1	8			1340.466	1340.999	0.441
0	6			1342.531	1343.065	0.339
1	6			1344.598	1345.131	0.833
1	8			1346.664	1347.197	0.882
1	8			1348.731	1349.264	0.391
1	6			1350.796	1351.329	0.441
0	6			1352.862	1353.396	0.291
1	8			1354.929	1355.462	0.328
0	6			1356.995	1357.528	0.371
0	6			1359.061	1359.594	0.368
0	6			1361.127	1361.66	0.271
0	6			1363.193	1363.727	0.378
0	6			1365.26	1365.793	0.386
0	6			1367.326	1367.859	0.458
0	6			1369.392	1369.925	0.349
0	6			1371.458	1371.991	0.369
0	6			1373.525	1374.058	0.382
0	6			1375.591	1376.124	0.344
0	6			1377.656	1378.19	0.341
0	6			1379.723	1380.256	0.471
0	6			1381.789	1382.322	0.439
0	8			1383.856	1384.389	0.311
1	8			1385.921	1386.454	0.52
0	6			1387.987	1388.521	0.399
0	6			1390.054	1390.587	0.67
1	8			1392.12	1392.653	0.725
0	6			1394.186	1394.719	0.475
0	6			1396.252	1396.785	0.495
1	6			1398.318	1398.852	0.603
1	8			1400.385	1400.918	0.417
0	6			1402.451	1402.984	0.325
1	8			1404.517	1405.05	0.416
1	8			1406.583	1407.116	0.582
0	8			1408.65	1409.183	0.636
1	6			1410.716	1411.249	0.475
0	6			1412.781	1413.315	0.601
1	8			1414.848	1415.381	0.438
0	6			1416.914	1417.447	0.4
1	8			1418.981	1419.514	0.665
0	6			1421.046	1421.579	0.562
0	6			1423.112	1423.646	0.483
0	6			1425.179	1425.712	0.303
0	6			1427.245	1427.778	0.451
0	6			1429.311	1429.844	0.547
0	6			1431.377	1431.91	0.251
0	6			1433.443	1433.977	0.335
0	6			1435.51	1436.043	0.431
0	6			1437.576	1438.109	0.503
0	6			1439.642	1440.175	0.418
0	6			1441.708	1442.241	0.385
0	6			1443.775	1444.308	0.503
0	6			1445.841	1446.374	0.389
0	6			1447.906	1448.44	0.638
0	8			1449.973	1450.506	0.598
0	8			1452.039	1452.572	0.489
0	6			1454.106	1454.639	0.491
0	6			1456.171	1456.704	0.471
0	6			1458.237	1458.771	0.391
0	6			1460.304	1460.837	0.791
1	6			1462.37	1462.903	0.758
0	6			1464.437	1464.97	0.32
0	6			1466.502	1467.035	0.335
0	6			1468.568	1469.102	0.361
0	6			1470.635	1471.168	0.438
0	6			1472.701	1473.234	0.312
0	6			1474.767	1475.3	0.285
0	6			1476.833	1477.366	0.41
0	6			1478.9	1479.433	0.505
0	6			1480.966	1481.499	0.379
0	6			1483.031	1483.565	0.347
0	6			1485.098	1485.631	0.337
0	6			1487.164	1487.697	0.515
0	6			1489.231	1489.764	0.399
0	6			1491.296	1491.829	0.461
0	6			1493.362	1493.896	0.381
1	8			1495.429	1495.962	0.635
0	6			1497.495	1498.028	0.438
1	8			1499.562	1500.095	0.357
0	6			1501.627	1502.16	0.378
0	6			1503.693	1504.227	0.597
0	6			1505.76	1506.293	0.552
1	6			1507.826	1508.359	0.747
0	6			1509.892	1510.425	0.445
0	6			1511.958	1512.491	0.354
0	6			1514.025	1514.558	0.332
0	6			1516.091	1516.624	0.275
0	6			1518.156	1518.69	0.343
0	6			1520.223	1520.756	0.514
0	6			1522.289	1522.822	0.417
0	6			1524.356	1524.889	0.208
1	6			1526.421	1526.954	0.527
1	8			1528.487	1529.021	0.606
0	6			1530.554	1531.087	0.349
0	6			1532.62	1533.153	0.533
0	6			1534.687	1535.22	0.646
1	6			1536.752	1537.285	0.403
0	6			1538.818	1539.352	0.499
0	6			1540.885	1541.418	0.518
1	6			1542.951	1543.484	0.738
0	6			1545.017	1545.55	0.547
1	8			1547.083	1547.616	0.344
0	6			1549.15	1549.683	0.544
0	6			1551.216	1551.749	0.465
0	6			1553.281	1553.815	0.41
0	6			1555.348	1555.881	0.434
1	8			1557.414	1557.947	0.425
0	6			1559.481	1560.014	0.356
