# Supplementary material for: Does excitatory fronto-extracerebral tDCS lead to improved working memory performance?
Source: F1000Res. 2013 Dec 10;2:219. Originally published 2013 Oct 17. [Version 2] doi: 10.12688/f1000research.2-219.v2 (PMC3869492; doi:10.12688/f1000research.2-219.v2)
Supplement: 3-back scores of participants before, during and after tDCS stimulation to their left dorsolateral prefronatal cortex — Files are named by date, subject code, day and task condition. There are four different conditions: Exposure, Baseline, DCS and Test. Exposure was a brief training on the n-back task. Baseline was a 5 minute period of the 3-back. Exposure and Baseline occurred only on day 1. DCS stands for direct current stimulation and indicates performance of the 3-back (10 minutes) that occurred while participants were stimulated. The test condition (10 minutes of 3-back) occurred post-stimulation. Both DCS and the Test conditions occurred on days 1 and 2. For example: 01-Jan-2012_AA01_1_DCS - indicates the performance during stimulation on day 1 01-Jan-2012_AA01_2_Test - indicates the performance during post-stimulation test phase on day 2 Variables in the files are presented in the following order: shudaprsd = indicates instances where the letter on screen was the same as the letter 3-back (1) or not (0) key_press = the key pressed (6 = F, letter on screen is not the same as 3-back; 8 = h, letter on screen is the same as letter 3-back) instructions = time relative to the start of the file when the instructions appeared on screen fixation = time relative to the start of the file when the first fixation cross appeared on screen letter_onscreen = time relative to the start of the file when the letter appeared on screen stimulus_interval = time relative to the start of the file when the fixation cross disappeared off screen RT = reaction time in seconds from the time stimulus onset to the button press Hits = the amount of correct hits (3-back) CRs = the number of correct rejections FAs = false alarms, pressing the hit button at the wrong occasion Misses = incorrect rejection of hit trial (opposite to false alarm) or = omitted rejection response oh = omitted hit response HR = hit rate calculated as the number of hits per chances FAR = false alarm rate calculated as the number of false alarms per opportunity Z_HR = Z normalised hit rate, where Z is the inverse of the cumulative Gauss [file f1000research-2-3252-s0000.tgz › 26_Oct_2012_CC21_2_DCS]

shudaprsd	key_press	instructions	fixation	letter_onscreen	stimulus_interval	RT	Hits	CRs	FAs	Misses	or	oh	HR	FAR	Z_HR	Z_FAR	d
0	6	147.795	182.953	184.486	185.019	0.307	35	199	41	25	0	0	0.58333	0.17083	0.21043	-0.95088	1.1613
0	6			186.553	187.086	0.373
0	6			188.619	189.152	0.44
0	6			190.684	191.218	0.437
1	8			192.751	193.284	0.696
0	8			194.817	195.351	1.044
0	8			196.884	197.417	1.186
0	6			198.949	199.482	0.815
0	6			201.016	201.549	0.459
0	6			203.082	203.615	0.631
0	6			205.148	205.682	0.446
0	8			207.214	207.747	0.395
0	6			209.28	209.813	0.878
0	6			211.347	211.88	0.721
0	6			213.413	213.946	0.548
0	8			215.479	216.013	0.527
1	8			217.545	218.078	0.453
1	8			219.611	220.144	0.526
0	6			221.678	222.211	0.31
0	6			223.744	224.277	0.318
0	6			225.809	226.343	0.644
0	6			227.876	228.409	0.446
0	6			229.942	230.476	0.425
0	8			232.009	232.542	0.655
1	8			234.074	234.607	0.389
0	6			236.141	236.674	0.291
0	6			238.207	238.74	0.416
0	6			240.273	240.807	0.582
0	6			242.34	242.873	0.455
0	6			244.405	244.938	0.353
0	8			246.472	247.005	0.577
1	6			248.538	249.071	0.327
0	6			250.604	251.138	0.376
0	6			252.67	253.203	0.355
0	6			254.736	255.269	0.487
0	6			256.803	257.336	0.494
0	6			258.869	259.402	0.432
0	6			260.934	261.468	0.4
0	6			263.001	263.534	0.448
0	6			265.067	265.601	0.386
0	6			267.134	267.667	0.522
0	6			269.2	269.733	0.478
0	6			271.266	271.799	0.433
0	6			273.332	273.865	0.477
0	8			275.398	275.932	0.526
0	6			277.465	277.998	0.269
0	6			279.53	280.063	0.337
1	8			281.597	282.13	0.462
0	6			283.663	284.196	0.446
0	6			285.729	286.263	0.46
0	6			287.795	288.328	0.486
0	8			289.861	290.394	0.576
0	6			291.928	292.461	0.379
0	6			293.994	294.527	0.44
0	8			296.06	296.594	0.495
0	6			298.126	298.659	0.462
0	6			300.192	300.726	0.488
0	8			302.259	302.792	0.6
0	6			304.325	304.858	0.497
1	6			306.391	306.924	0.33
0	6			308.457	308.99	0.478
0	6			310.523	311.057	0.78
1	6			312.59	313.123	0.664
0	6			314.655	315.188	0.573
0	6			316.722	317.255	0.399
1	6			318.788	319.321	0.513
0	6			320.854	321.388	0.497
0	6			322.92	323.453	0.693
0	6			324.986	325.519	0.414
0	6			327.053	327.586	0.644
0	6			329.119	329.652	0.6
0	6			331.185	331.719	0.473
0	6			333.251	333.784	0.516
1	8			335.317	335.851	0.654
1	8			337.384	337.917	0.479
0	6			339.45	339.983	0.388
0	6			341.516	342.049	0.337
0	6			343.582	344.115	0.387
0	6			345.648	346.182	0.418
0	6			347.715	348.248	0.554
0	6			349.78	350.313	0.429
0	6			351.847	352.38	0.483
0	6			353.913	354.446	0.351
0	8			355.979	356.513	0.634
0	8			358.046	358.579	0.489
1	6			360.111	360.644	0.522
0	6			362.178	362.711	0.886
0	6			364.244	364.777	0.684
1	6			366.31	366.844	0.868
0	6			368.376	368.909	0.694
0	6			370.442	370.976	0.749
0	6			372.509	373.042	0.839
0	8			374.575	375.108	0.817
0	8			376.641	377.174	0.791
0	8			378.707	379.24	0.658
0	6			380.773	381.307	0.602
1	6			382.84	383.373	1.072
1	6			384.905	385.438	0.905
0	6			386.972	387.505	0.942
0	8			389.038	389.571	0.81
0	6			391.104	391.638	0.695
0	6			393.171	393.704	0.479
0	6			395.236	395.769	0.412
0	6			397.303	397.836	0.56
0	8			399.369	399.902	0.938
0	6			401.435	401.969	0.653
0	6			403.501	404.034	0.608
0	6			405.567	406.101	0.447
1	8			407.634	408.167	0.342
0	6			409.7	410.233	0.609
1	6			411.766	412.299	1.132
0	8			413.832	414.365	1.029
0	6			415.898	416.432	1.254
0	6			417.965	418.498	0.957
0	6			420.031	420.564	1.082
1	8			422.097	422.63	0.733
0	6			424.163	424.696	0.478
0	6			426.229	426.763	0.544
0	6			428.296	428.829	0.698
0	6			430.361	430.894	0.602
0	6			432.428	432.961	0.474
0	8			434.494	435.027	0.863
0	6			436.56	437.094	0.854
0	6			438.626	439.159	0.722
0	6			440.692	441.226	0.642
0	8			442.759	443.292	0.69
0	6			444.825	445.358	0.499
0	6			446.891	447.424	0.402
0	6			448.957	449.49	0.404
0	6			451.023	451.557	0.623
0	6			453.09	453.623	0.654
0	6			455.156	455.689	0.498
0	8			457.222	457.755	0.524
1	8			459.288	459.821	0.767
0	6			461.354	461.888	0.535
1	6			463.421	463.954	0.729
0	8			465.486	466.019	1.014
0	6			467.553	468.086	0.652
1	8			469.619	470.152	0.824
0	6			471.685	472.219	0.586
0	6			473.751	474.284	0.53
0	6			475.817	476.351	0.591
1	6			477.884	478.417	1.149
1	8			479.95	480.483	0.935
0	6			482.017	482.55	0.69
0	6			484.082	484.615	0.658
0	8			486.148	486.682	0.965
0	6			488.215	488.748	0.451
1	8			490.281	490.814	0.629
1	6			492.347	492.88	0.942
0	8			494.413	494.946	1.319
0	8			496.479	497.013	1.046
0	6			498.546	499.079	0.544
0	6			500.611	501.144	0.641
0	6			502.678	503.211	0.625
0	6			504.744	505.277	0.539
0	8			506.81	507.344	0.629
0	8			508.876	509.409	0.643
0	6			510.942	511.476	0.986
0	8			513.009	513.542	1.163
0	8			515.075	515.608	0.878
0	8			517.142	517.675	1.166
0	6			519.207	519.74	0.741
0	6			521.273	521.807	0.55
0	6			523.34	523.873	0.769
0	6			525.406	525.939	0.819
0	6			527.472	528.005	0.68
0	8			529.538	530.071	0.794
1	6			531.604	532.138	0.72
0	6			533.671	534.204	1.055
1	8			535.736	536.269	1.123
0	6			537.803	538.336	0.732
0	6			539.869	540.402	0.635
1	8			541.935	542.469	0.737
0	6			544.001	544.534	0.786
0	6			546.067	546.601	0.876
0	6			548.134	548.667	0.889
0	6			550.2	550.733	1.044
0	6			552.267	552.8	0.717
0	8			554.332	554.865	0.691
0	6			556.398	556.932	0.582
1	8			558.465	558.998	0.76
0	6			560.531	561.064	0.832
0	6			562.597	563.13	0.753
0	6			564.663	565.196	0.784
1	8			566.729	567.263	0.939
0	6			568.796	569.329	0.718
0	6			570.861	571.394	0.656
0	6			572.928	573.461	0.634
0	6			574.994	575.527	1.012
0	6			577.06	577.594	0.874
0	6			579.126	579.659	0.765
0	6			581.192	581.726	0.732
0	6			583.259	583.792	0.745
0	6			585.325	585.858	0.864
1	8			587.392	587.925	0.883
0	6			589.457	589.99	0.752
0	6			591.523	592.057	0.789
0	6			593.59	594.123	0.697
0	6			595.656	596.189	0.805
0	6			597.722	598.255	0.854
0	6			599.788	600.321	0.862
0	6			601.854	602.388	0.777
0	6			603.921	604.454	0.79
1	6			605.986	606.519	0.682
1	6			608.053	608.586	0.759
0	6			610.119	610.652	0.914
0	6			612.185	612.719	0.764
0	6			614.251	614.784	0.761
1	8			616.317	616.851	0.833
0	8			618.384	618.917	0.899
0	6			620.45	620.983	0.626
0	6			622.517	623.05	0.762
1	8			624.582	625.115	0.695
1	8			626.648	627.182	1.125
0	6			628.715	629.248	0.787
1	8			630.781	631.314	0.836
0	6			632.847	633.38	0.598
0	6			634.913	635.446	0.63
0	6			636.979	637.513	0.726
0	6			639.046	639.579	0.71
0	8			641.111	641.644	1.041
0	6			643.178	643.711	1.172
1	8			645.244	645.777	1.221
0	8			647.31	647.844	0.901
1	8			649.376	649.909	1.53
0	6			651.442	651.976	0.835
1	6			653.509	654.042	0.925
0	6			655.575	656.108	0.98
1	8			657.642	658.175	1.174
0	8			659.707	660.24	0.844
1	6			661.773	662.307	0.348
0	6			663.84	664.373	0.736
1	6			665.906	666.439	1.067
0	6			667.972	668.505	0.963
0	6			670.038	670.571	0.937
0	6			672.104	672.638	0.781
1	8			674.171	674.704	0.513
0	6			676.236	676.769	0.533
0	6			678.303	678.836	0.441
0	6			680.369	680.902	0.602
1	8			682.435	682.969	0.416
0	6			684.501	685.034	0.372
1	8			686.567	687.101	0.697
0	6			688.634	689.167	0.499
0	6			690.7	691.233	0.478
0	6			692.767	693.3	0.62
0	6			694.832	695.365	0.658
0	6			696.898	697.432	0.784
0	6			698.965	699.498	0.791
1	8			701.031	701.564	0.653
0	6			703.097	703.63	0.52
1	8			705.163	705.696	0.821
0	6			707.229	707.763	0.595
1	6			709.296	709.829	0.96
1	6			711.361	711.894	1.092
0	8			713.428	713.961	0.818
0	6			715.494	716.027	0.486
1	8			717.56	718.094	0.881
0	6			719.626	720.159	0.515
1	6			721.692	722.226	0.529
0	8			723.759	724.292	0.688
0	6			725.825	726.358	0.351
0	6			727.892	728.425	0.557
0	6			729.957	730.49	0.502
0	6			732.023	732.557	0.627
0	6			734.09	734.623	0.693
0	6			736.156	736.689	0.754
0	6			738.222	738.755	0.739
0	6			740.288	740.821	0.712
1	6			742.354	742.888	0.761
1	8			744.421	744.954	0.704
1	8			746.486	747.019	0.649
0	6			748.553	749.086	0.439
0	6			750.619	751.152	0.535
0	6			752.685	753.219	0.573
0	6			754.751	755.284	0.991
0	8			756.817	757.351	1.017
0	6			758.884	759.417	0.96
0	6			760.95	761.483	0.868
0	6			763.016	763.549	0.853
0	6			765.082	765.615	0.727
0	6			767.148	767.682	1.022
1	8			769.215	769.748	0.976
0	6			771.281	771.814	0.768
0	6			773.347	773.88	0.706
0	6			775.413	775.946	0.919
0	8			777.479	778.013	1.068
0	8			779.546	780.079	0.706
0	6			781.611	782.144	0.422
0	6			783.678	784.211	0.441
0	6			785.744	786.277	0.707
1	6			787.81	788.344	0.581
1	6			789.876	790.409	0.8
0	6			791.942	792.476	0.691
1	8			794.009	794.542	0.622
0	6			796.075	796.608	0.536
1	6			798.141	798.674	1.113
0	6			800.207	800.74	0.816
0	6			802.273	802.807	0.59
