# Supplementary material for: Does excitatory fronto-extracerebral tDCS lead to improved working memory performance?
Source: F1000Res. 2013 Dec 10;2:219. Originally published 2013 Oct 17. [Version 2] doi: 10.12688/f1000research.2-219.v2 (PMC3869492; doi:10.12688/f1000research.2-219.v2)
Supplement: 3-back scores of participants before, during and after tDCS stimulation to their left dorsolateral prefronatal cortex — Files are named by date, subject code, day and task condition. There are four different conditions: Exposure, Baseline, DCS and Test. Exposure was a brief training on the n-back task. Baseline was a 5 minute period of the 3-back. Exposure and Baseline occurred only on day 1. DCS stands for direct current stimulation and indicates performance of the 3-back (10 minutes) that occurred while participants were stimulated. The test condition (10 minutes of 3-back) occurred post-stimulation. Both DCS and the Test conditions occurred on days 1 and 2. For example: 01-Jan-2012_AA01_1_DCS - indicates the performance during stimulation on day 1 01-Jan-2012_AA01_2_Test - indicates the performance during post-stimulation test phase on day 2 Variables in the files are presented in the following order: shudaprsd = indicates instances where the letter on screen was the same as the letter 3-back (1) or not (0) key_press = the key pressed (6 = F, letter on screen is not the same as 3-back; 8 = h, letter on screen is the same as letter 3-back) instructions = time relative to the start of the file when the instructions appeared on screen fixation = time relative to the start of the file when the first fixation cross appeared on screen letter_onscreen = time relative to the start of the file when the letter appeared on screen stimulus_interval = time relative to the start of the file when the fixation cross disappeared off screen RT = reaction time in seconds from the time stimulus onset to the button press Hits = the amount of correct hits (3-back) CRs = the number of correct rejections FAs = false alarms, pressing the hit button at the wrong occasion Misses = incorrect rejection of hit trial (opposite to false alarm) or = omitted rejection response oh = omitted hit response HR = hit rate calculated as the number of hits per chances FAR = false alarm rate calculated as the number of false alarms per opportunity Z_HR = Z normalised hit rate, where Z is the inverse of the cumulative Gauss [file f1000research-2-3252-s0000.tgz › 26_Oct_2012_CC21_2_Test]

shudaprsd	key_press	instructions	fixation	letter_onscreen	stimulus_interval	RT	Hits	CRs	FAs	Misses	or	oh	HR	FAR	Z_HR	Z_FAR	d
0	6	847.43	863.742	865.275	865.809	0.418	49	204	36	11	0	0	0.81667	0.15	0.90273	-1.0364	1.9392
0	6			867.341	867.874	0.485
0	6			869.407	869.94	0.599
0	6			871.474	872.007	0.512
0	6			873.54	874.073	0.444
0	6			875.606	876.14	0.581
0	6			877.672	878.205	0.496
0	8			879.738	880.271	0.516
0	6			881.805	882.338	0.412
0	6			883.871	884.404	0.596
0	6			885.936	886.47	0.453
1	8			888.003	888.536	0.911
0	6			890.069	890.602	0.562
0	6			892.136	892.669	0.575
0	6			894.201	894.734	0.631
0	8			896.267	896.801	0.686
0	6			898.334	898.867	0.547
1	8			900.4	900.934	0.719
0	8			902.466	902.999	1.19
0	6			904.532	905.065	0.501
1	6			906.599	907.132	1.217
0	6			908.665	909.198	0.968
0	6			910.73	911.264	0.707
0	6			912.797	913.33	0.82
0	6			914.863	915.396	0.928
0	6			916.93	917.463	0.765
0	6			918.996	919.529	0.838
0	6			921.061	921.595	0.888
0	6			923.128	923.661	0.684
1	8			925.194	925.727	0.534
0	6			927.261	927.794	0.571
0	8			929.326	929.859	1.242
1	8			931.392	931.926	0.67
0	8			933.459	933.992	0.73
0	6			935.525	936.059	0.41
0	6			937.591	938.124	0.495
0	6			939.657	940.19	0.579
0	8			941.724	942.257	0.915
0	8			943.79	944.323	0.905
0	6			945.855	946.389	0.498
0	6			947.922	948.455	0.57
0	6			949.988	950.521	0.479
0	6			952.055	952.588	0.363
0	6			954.121	954.654	0.641
0	6			956.186	956.72	0.527
0	6			958.253	958.786	0.511
0	6			960.319	960.852	0.46
0	8			962.386	962.919	0.602
1	8			964.451	964.984	0.699
1	8			966.517	967.051	1.135
0	6			968.584	969.117	0.609
1	8			970.65	971.184	1.215
0	6			972.716	973.249	0.837
0	6			974.782	975.315	0.821
0	6			976.849	977.382	0.77
1	8			978.915	979.448	0.989
0	6			980.98	981.514	0.735
0	6			983.047	983.58	0.648
1	8			985.113	985.646	0.44
0	6			987.18	987.713	0.57
0	6			989.245	989.778	0.503
0	6			991.311	991.845	0.54
1	8			993.378	993.911	0.524
1	8			995.444	995.977	1.159
0	6			997.511	998.044	0.715
0	6			999.576	1000.109	0.895
0	6			1001.642	1002.176	0.961
0	6			1003.709	1004.242	0.828
0	6			1005.775	1006.309	1.024
0	6			1007.841	1008.374	0.997
0	6			1009.907	1010.44	0.876
0	6			1011.974	1012.507	0.954
0	6			1014.04	1014.573	1.05
0	6			1016.105	1016.639	0.807
0	6			1018.172	1018.705	0.638
0	6			1020.238	1020.771	0.606
0	8			1022.305	1022.838	0.701
0	6			1024.37	1024.903	0.687
0	6			1026.436	1026.97	0.689
0	6			1028.503	1029.036	0.596
0	6			1030.569	1031.102	0.593
0	6			1032.635	1033.168	0.566
1	8			1034.701	1035.234	0.574
0	6			1036.767	1037.301	0.442
0	6			1038.834	1039.367	0.678
1	8			1040.9	1041.434	0.856
0	6			1042.966	1043.499	0.589
0	6			1045.032	1045.565	0.796
0	6			1047.099	1047.632	1.026
1	8			1049.165	1049.698	0.519
0	6			1051.23	1051.764	0.598
0	6			1053.297	1053.83	0.541
0	6			1055.363	1055.896	0.836
0	8			1057.43	1057.963	0.82
0	6			1059.495	1060.028	0.501
1	8			1061.561	1062.095	0.732
1	8			1063.628	1064.161	0.716
0	6			1065.694	1066.227	0.507
0	6			1067.76	1068.293	0.761
0	6			1069.826	1070.359	0.664
0	8			1071.892	1072.426	0.614
0	8			1073.959	1074.492	0.744
0	6			1076.024	1076.558	0.513
0	6			1078.091	1078.624	0.503
1	8			1080.157	1080.69	0.388
0	6			1082.224	1082.757	0.36
1	8			1084.29	1084.823	0.866
0	6			1086.355	1086.889	0.952
1	8			1088.422	1088.955	1.275
0	6			1090.488	1091.021	0.99
0	6			1092.555	1093.088	0.728
0	6			1094.62	1095.153	0.515
0	6			1096.686	1097.22	0.441
1	8			1098.753	1099.286	0.911
0	6			1100.819	1101.352	0.591
0	8			1102.885	1103.418	0.986
0	6			1104.951	1105.484	0.701
0	6			1107.017	1107.551	1.043
0	6			1109.084	1109.617	0.922
0	8			1111.149	1111.683	0.767
1	6			1113.216	1113.749	0.862
0	6			1115.282	1115.815	1.14
0	6			1117.349	1117.882	1.1
0	6			1119.414	1119.947	1.115
0	6			1121.48	1122.014	0.579
1	8			1123.547	1124.08	0.568
0	6			1125.613	1126.146	0.559
1	8			1127.68	1128.213	0.607
0	8			1129.745	1130.278	1.009
0	6			1131.811	1132.345	0.636
0	6			1133.878	1134.411	0.643
0	6			1135.944	1136.477	0.886
0	6			1138.01	1138.543	0.888
0	6			1140.076	1140.609	0.897
0	6			1142.142	1142.676	0.823
0	6			1144.209	1144.742	0.865
0	8			1146.274	1146.808	0.816
1	8			1148.341	1148.874	1.192
0	6			1150.407	1150.94	0.702
0	8			1152.474	1153.007	1.073
0	6			1154.539	1155.072	1.035
0	8			1156.605	1157.139	1.026
0	6			1158.672	1159.205	0.863
1	8			1160.738	1161.271	0.977
0	6			1162.804	1163.337	0.704
0	6			1164.87	1165.403	0.864
0	6			1166.936	1167.47	0.908
0	6			1169.003	1169.536	0.903
0	6			1171.068	1171.601	0.883
0	6			1173.135	1173.668	1.037
0	6			1175.201	1175.734	1.209
0	6			1177.267	1177.801	1.047
0	8			1179.334	1179.867	1.447
0	8			1181.399	1181.933	1.163
0	6			1183.466	1183.999	0.731
0	6			1185.532	1186.065	0.769
0	6			1187.599	1188.132	0.963
0	6			1189.664	1190.197	0.973
0	8			1191.73	1192.264	0.957
0	6			1193.797	1194.33	0.666
1	8			1195.863	1196.396	0.697
0	6			1197.929	1198.462	0.799
0	6			1199.995	1200.528	0.802
0	6			1202.061	1202.595	1.249
1	8			1204.128	1204.661	1.145
0	6			1206.193	1206.726	0.914
1	8			1208.26	1208.793	0.98
0	6			1210.326	1210.859	0.695
1	8			1212.392	1212.926	0.967
0	6			1214.458	1214.991	0.642
0	6			1216.524	1217.058	0.767
0	6			1218.591	1219.124	0.757
0	6			1220.657	1221.19	0.87
0	8			1222.724	1223.257	0.866
0	8			1224.789	1225.322	1.49
1	8			1226.855	1227.389	1.159
1	6			1228.922	1229.455	0.773
0	6			1230.988	1231.521	0.535
0	6			1233.054	1233.587	0.514
0	6			1235.12	1235.653	0.593
0	6			1237.186	1237.72	0.753
0	8			1239.253	1239.786	0.796
0	6			1241.318	1241.851	0.541
0	8			1243.385	1243.918	1.181
0	8			1245.451	1245.984	0.926
0	6			1247.517	1248.051	0.84
0	6			1249.583	1250.116	0.643
0	6			1251.649	1252.183	0.581
0	6			1253.716	1254.249	0.63
0	6			1255.782	1256.315	0.626
1	8			1257.848	1258.381	0.605
0	6			1259.914	1260.447	0.725
1	8			1261.98	1262.514	0.961
0	6			1264.047	1264.58	0.793
0	8			1266.113	1266.646	0.936
0	6			1268.179	1268.712	0.727
0	6			1270.245	1270.778	0.946
0	6			1272.311	1272.845	1.019
0	6			1274.378	1274.911	0.903
1	8			1276.443	1276.976	0.93
0	6			1278.51	1279.043	0.861
1	8			1280.576	1281.109	0.869
1	8			1282.642	1283.176	0.959
0	6			1284.708	1285.241	0.686
1	8			1286.774	1287.308	1.281
0	6			1288.841	1289.374	0.866
1	8			1290.907	1291.44	1.155
0	6			1292.973	1293.506	0.941
1	8			1295.039	1295.572	1.553
0	6			1297.105	1297.639	0.957
0	6			1299.172	1299.705	0.742
0	6			1301.237	1301.77	0.564
0	6			1303.304	1303.837	0.665
0	6			1305.37	1305.903	0.591
0	6			1307.436	1307.97	0.763
0	6			1309.502	1310.035	0.724
1	6			1311.568	1312.101	0.92
1	8			1313.635	1314.168	0.757
0	6			1315.701	1316.234	0.473
1	6			1317.767	1318.301	0.534
0	6			1319.833	1320.366	0.911
0	8			1321.899	1322.433	0.908
0	8			1323.966	1324.499	1.19
0	6			1326.032	1326.565	0.782
0	8			1328.098	1328.631	1.148
0	6			1330.164	1330.697	0.986
0	6			1332.23	1332.764	1.006
0	6			1334.297	1334.83	1.049
0	6			1336.362	1336.895	0.841
1	8			1338.429	1338.962	0.819
1	6			1340.495	1341.028	0.839
1	6			1342.561	1343.095	1.199
0	8			1344.627	1345.16	1.236
0	6			1346.693	1347.226	1.004
0	6			1348.76	1349.293	1.205
0	6			1350.826	1351.359	1.231
0	6			1352.892	1353.425	0.846
1	8			1354.958	1355.491	0.843
0	6			1357.024	1357.558	1.091
0	6			1359.091	1359.624	1.192
0	6			1361.156	1361.689	0.938
0	6			1363.223	1363.756	0.839
0	6			1365.289	1365.822	0.619
0	6			1367.355	1367.889	0.996
1	8			1369.422	1369.955	0.722
1	8			1371.487	1372.02	1.247
0	6			1373.554	1374.087	0.897
0	6			1375.62	1376.153	1.04
1	6			1377.686	1378.22	1.072
0	8			1379.752	1380.285	1.18
0	6			1381.818	1382.351	0.783
0	6			1383.885	1384.418	0.949
1	8			1385.951	1386.484	1.004
0	8			1388.017	1388.55	0.995
0	6			1390.083	1390.616	1.267
0	6			1392.149	1392.683	1.263
0	6			1394.216	1394.749	1.065
0	6			1396.281	1396.814	0.805
1	8			1398.348	1398.881	1.328
0	6			1400.414	1400.947	0.785
1	8			1402.48	1403.014	1.051
0	6			1404.546	1405.079	0.702
0	6			1406.612	1407.145	1.079
0	8			1408.679	1409.212	1.046
0	6			1410.745	1411.278	0.679
0	6			1412.81	1413.345	0.735
1	8			1414.877	1415.41	1.088
0	6			1416.943	1417.476	0.821
0	6			1419.01	1419.543	1.384
0	6			1421.076	1421.609	1.188
0	6			1423.142	1423.675	0.985
0	6			1425.208	1425.741	1.157
1	6			1427.274	1427.808	0.954
0	6			1429.341	1429.874	0.903
0	6			1431.406	1431.939	0.795
0	8			1433.473	1434.006	0.826
1	6			1435.539	1436.072	0.547
0	6			1437.605	1438.139	0.608
0	6			1439.671	1440.204	0.886
0	6			1441.737	1442.27	0.888
0	6			1443.804	1444.337	0.913
0	6			1445.87	1446.403	0.786
1	8			1447.935	1448.469	1.112
0	6			1450.002	1450.535	0.703
0	6			1452.068	1452.601	0.553
0	6			1454.135	1454.668	0.677
0	6			1456.2	1456.733	0.605
0	6			1458.267	1458.8	0.77
0	6			1460.333	1460.866	0.767
0	6			1462.399	1462.933	0.898
0	6			1464.465	1464.998	0.601
0	6			1466.531	1467.064	1.225
0	6			1468.598	1469.131	0.945
0	8			1470.664	1471.197	0.848
1	6			1472.73	1473.264	0.651
1	8			1474.796	1475.329	0.782
0	6			1476.862	1477.395	0.761
0	6			1478.929	1479.462	0.786
1	8			1480.995	1481.528	0.876
0	6			1483.06	1483.594	0.569
