# Supplementary material for: Does excitatory fronto-extracerebral tDCS lead to improved working memory performance?
Source: F1000Res. 2013 Dec 10;2:219. Originally published 2013 Oct 17. [Version 2] doi: 10.12688/f1000research.2-219.v2 (PMC3869492; doi:10.12688/f1000research.2-219.v2)
Supplement: 3-back scores of participants before, during and after tDCS stimulation to their left dorsolateral prefronatal cortex — Files are named by date, subject code, day and task condition. There are four different conditions: Exposure, Baseline, DCS and Test. Exposure was a brief training on the n-back task. Baseline was a 5 minute period of the 3-back. Exposure and Baseline occurred only on day 1. DCS stands for direct current stimulation and indicates performance of the 3-back (10 minutes) that occurred while participants were stimulated. The test condition (10 minutes of 3-back) occurred post-stimulation. Both DCS and the Test conditions occurred on days 1 and 2. For example: 01-Jan-2012_AA01_1_DCS - indicates the performance during stimulation on day 1 01-Jan-2012_AA01_2_Test - indicates the performance during post-stimulation test phase on day 2 Variables in the files are presented in the following order: shudaprsd = indicates instances where the letter on screen was the same as the letter 3-back (1) or not (0) key_press = the key pressed (6 = F, letter on screen is not the same as 3-back; 8 = h, letter on screen is the same as letter 3-back) instructions = time relative to the start of the file when the instructions appeared on screen fixation = time relative to the start of the file when the first fixation cross appeared on screen letter_onscreen = time relative to the start of the file when the letter appeared on screen stimulus_interval = time relative to the start of the file when the fixation cross disappeared off screen RT = reaction time in seconds from the time stimulus onset to the button press Hits = the amount of correct hits (3-back) CRs = the number of correct rejections FAs = false alarms, pressing the hit button at the wrong occasion Misses = incorrect rejection of hit trial (opposite to false alarm) or = omitted rejection response oh = omitted hit response HR = hit rate calculated as the number of hits per chances FAR = false alarm rate calculated as the number of false alarms per opportunity Z_HR = Z normalised hit rate, where Z is the inverse of the cumulative Gauss [file f1000research-2-3252-s0000.tgz › 26_Oct_2012_SW20_2_DCS]

shudaprsd	key_press	instructions	fixation	letter_onscreen	stimulus_interval	RT	Hits	CRs	FAs	Misses	or	oh	HR	FAR	Z_HR	Z_FAR	d
0	6	10.312	13.906	15.437	15.969	1.032	31	226	14	29	0	0	0.51667	0.058333	0.041789	-1.5689	1.6107
0	6			17.5	18.031	0.453
0	6			19.562	20.094	0.36
0	6			21.625	22.172	0.5
0	6			23.703	24.234	0.484
1	8			25.766	26.297	0.406
0	6			27.828	28.359	0.5
1	8			29.891	30.422	0.703
0	6			31.969	32.5	0.702
1	8			34.031	34.562	0.766
1	6			36.094	36.625	0.703
0	6			38.156	38.687	0.516
0	6			40.234	40.766	0.516
0	6			42.297	42.828	0.609
0	6			44.359	44.891	0.703
1	6			46.422	46.953	0.859
1	6			48.484	49.031	0.844
0	6			50.562	51.094	0.547
0	6			52.625	53.156	0.625
0	6			54.687	55.219	0.547
0	6			56.75	57.297	0.422
1	8			58.828	59.359	0.547
0	6			60.891	61.422	0.593
0	6			62.953	63.484	0.719
0	6			65.031	65.594	0.437
1	6			67.125	67.656	0.594
0	6			69.187	69.719	0.547
0	6			71.25	71.781	0.578
0	6			73.312	73.859	0.532
0	6			75.391	75.922	0.437
0	6			77.453	77.984	0.516
1	8			79.516	80.047	0.5
0	6			81.578	82.125	0.734
1	6			83.656	84.187	0.656
0	6			85.719	86.25	0.406
0	6			87.781	88.312	0.5
0	6			89.844	90.375	0.468
0	6			91.922	92.453	0.453
0	6			93.984	94.516	0.532
0	6			96.047	96.578	0.609
1	8			98.109	98.641	0.735
0	6			100.203	100.734	0.797
1	6			102.266	102.797	0.515
0	6			104.328	104.859	0.484
1	8			106.391	106.922	0.468
0	6			108.469	109	0.797
0	8			110.531	111.062	0.781
0	6			112.594	113.125	0.547
1	6			114.656	115.187	0.625
0	6			116.719	117.266	0.5
0	6			118.797	119.328	0.515
1	6			120.859	121.391	0.625
0	6			122.922	123.453	0.594
0	6			124.984	125.531	0.485
0	8			127.062	127.594	0.485
0	6			129.125	129.656	0.437
0	6			131.187	131.719	0.5
1	6			133.25	133.781	0.562
0	6			135.328	135.859	0.469
0	6			137.391	137.922	0.609
1	8			139.453	139.984	0.828
0	6			141.516	142.047	0.781
0	6			143.594	144.125	0.578
0	6			145.656	146.187	0.578
0	6			147.719	148.25	0.406
0	8			149.781	150.312	0.703
0	6			151.875	152.406	0.609
1	8			153.937	154.469	0.454
1	8			156	156.531	0.531
0	6			158.062	158.594	0.594
0	6			160.141	160.672	0.531
0	6			162.203	162.734	0.438
1	8			164.266	164.797	0.437
0	6			166.328	166.859	0.531
0	6			168.391	168.937	0.796
0	6			170.469	171	0.625
0	6			172.531	173.062	0.61
0	6			174.594	175.125	0.656
0	6			176.656	177.203	0.828
0	8			178.734	179.266	0.578
0	6			180.797	181.328	0.594
0	6			182.859	183.391	0.813
0	6			184.922	185.453	0.484
0	6			187	187.531	0.578
0	6			189.062	189.594	0.61
0	6			191.125	191.656	0.641
0	6			193.187	193.719	0.579
1	6			195.266	195.797	0.671
1	8			197.328	197.859	0.516
0	6			199.391	199.922	0.515
0	6			201.453	201.984	0.594
1	6			203.516	204.062	0.531
0	6			205.594	206.125	0.531
0	6			207.656	208.187	0.422
0	6			209.719	210.25	0.625
0	6			211.781	212.328	0.547
0	6			213.859	214.391	0.625
1	8			215.922	216.453	0.672
0	8			217.984	218.516	0.641
0	6			220.047	220.578	0.625
0	6			222.125	222.656	0.734
0	6			224.187	224.719	0.61
0	6			226.25	226.781	0.469
0	6			228.312	228.844	0.438
1	8			230.391	230.922	0.531
0	8			232.453	232.984	0.719
1	6			234.516	235.047	0.703
0	6			236.578	237.109	0.906
0	6			238.641	239.187	0.484
0	6			240.719	241.25	0.375
0	6			242.781	243.312	0.406
1	6			244.844	245.375	1.015
0	6			246.906	247.453	0.672
0	8			248.984	249.516	0.703
1	8			251.047	251.578	0.75
0	6			253.109	253.641	0.782
0	6			255.172	255.703	0.531
0	6			257.25	257.781	0.781
0	6			259.312	259.844	0.296
1	6			261.375	261.906	0.516
0	6			263.437	263.969	0.454
1	8			265.516	266.047	0.375
0	6			267.578	268.109	0.547
1	8			269.641	270.172	0.703
0	6			271.703	272.234	0.688
0	6			273.766	274.312	0.578
0	6			275.844	276.375	0.5
0	6			277.906	278.437	0.922
0	6			279.969	280.5	0.968
0	6			282.031	282.578	0.516
0	6			284.109	284.641	0.719
1	6			286.172	286.703	0.859
1	6			288.234	288.766	0.766
1	8			290.297	290.844	1.25
0	6			292.375	292.906	0.828
0	6			294.437	294.969	0.641
0	6			296.5	297.031	0.75
0	6			298.562	299.094	0.469
1	8			300.641	301.172	0.875
0	6			302.703	303.234	0.641
0	6			304.766	305.297	0.562
0	6			306.828	307.359	0.563
0	6			308.922	309.453	0.844
0	6			310.984	311.516	0.891
0	6			313.047	313.578	0.734
1	6			315.109	315.641	0.578
0	6			317.187	317.719	1.125
0	6			319.25	319.781	0.594
0	6			321.312	321.844	0.563
0	6			323.375	323.906	0.703
0	6			325.437	325.984	0.547
0	6			327.516	328.047	0.921
0	6			329.578	330.109	0.547
0	6			331.641	332.172	0.515
0	6			333.703	334.25	0.531
0	6			335.781	336.312	0.891
0	6			337.844	338.375	0.968
0	6			339.906	340.437	0.703
0	6			341.969	342.5	0.656
1	8			344.047	344.578	1.078
0	6			346.109	346.641	0.922
0	6			348.172	348.703	0.953
0	6			350.234	350.766	0.657
0	6			352.312	352.844	0.532
0	6			354.375	354.906	0.609
0	6			356.437	356.969	0.954
1	6			358.5	359.031	0.875
0	6			360.594	361.125	0.625
0	6			362.656	363.187	0.61
0	6			364.719	365.25	0.734
0	6			366.781	367.312	0.75
0	6			368.844	369.391	0.547
0	6			370.922	371.453	0.469
0	6			372.984	373.516	0.422
0	6			375.047	375.578	0.578
1	6			377.109	377.656	0.969
1	8			379.187	379.719	0.469
0	6			381.25	381.781	0.672
0	6			383.312	383.844	0.5
0	6			385.375	385.922	0.625
0	6			387.453	387.984	0.359
0	8			389.516	390.047	0.687
0	6			391.578	392.109	0.75
0	6			393.641	394.172	0.562
0	6			395.719	396.25	0.515
0	6			397.781	398.312	0.688
0	6			399.844	400.375	0.593
0	6			401.906	402.437	0.641
0	6			404	404.531	0.469
0	6			406.062	406.594	0.375
0	6			408.125	408.656	0.781
0	6			410.187	410.719	0.985
0	6			412.266	412.797	0.531
1	6			414.328	414.859	0.703
1	6			416.391	416.922	0.656
1	8			418.453	418.984	0.391
0	6			420.516	421.062	0.687
0	6			422.594	423.125	0.468
1	6			424.656	425.187	0.438
1	6			426.719	427.25	0.609
0	6			428.781	429.328	0.453
1	8			430.859	431.391	0.578
0	6			432.922	433.453	0.453
0	6			434.984	435.516	0.953
0	8			437.047	437.578	0.765
0	6			439.125	439.656	0.641
0	6			441.187	441.719	0.547
0	6			443.25	443.781	0.562
0	6			445.312	445.844	0.469
0	6			447.391	447.922	0.578
0	6			449.453	449.984	0.609
1	6			451.516	452.047	0.609
0	6			453.578	454.109	0.75
0	8			455.641	456.187	0.328
0	6			457.719	458.25	0.453
0	6			459.781	460.312	0.625
0	6			461.844	462.375	0.593
1	8			463.906	464.453	0.672
1	8			465.984	466.516	0.797
0	6			468.047	468.578	0.656
0	6			470.109	470.641	0.516
1	8			472.172	472.703	0.687
0	6			474.25	474.781	1.078
0	6			476.312	476.844	1.079
0	6			478.375	478.906	0.781
0	6			480.437	480.969	0.704
0	6			482.516	483.047	0.625
0	6			484.578	485.109	0.5
0	6			486.641	487.172	0.703
0	6			488.703	489.234	0.469
0	6			490.797	491.328	0.422
1	6			492.859	493.391	0.516
0	6			494.922	495.453	0.531
1	6			496.984	497.516	0.422
0	6			499.078	499.609	0.594
0	8			501.141	501.672	0.593
0	6			503.203	503.734	0.641
0	6			505.266	505.797	0.796
0	8			507.359	507.891	0.813
0	6			509.422	509.953	0.594
0	6			511.484	512.016	0.485
0	6			513.562	514.094	0.672
0	6			515.641	516.187	0.499
0	6			517.719	518.266	0.468
0	6			519.812	520.344	0.438
0	6			521.906	522.453	0.469
0	6			523.984	524.516	0.422
0	6			526.047	526.578	0.453
0	6			528.109	528.641	0.5
0	6			530.187	530.719	0.5
1	6			532.25	532.781	0.75
0	8			534.312	534.844	0.422
0	8			536.375	536.906	0.422
1	8			538.469	539	0.406
0	6			540.531	541.062	0.406
0	6			542.594	543.125	0.625
0	6			544.656	545.187	0.453
0	6			546.734	547.266	0.516
0	6			548.797	549.328	0.656
0	6			550.859	551.391	0.516
0	6			552.922	553.453	0.406
0	6			554.984	555.531	0.594
0	6			557.062	557.594	0.5
0	6			559.125	559.656	0.531
1	6			561.187	561.719	0.594
1	6			563.25	563.797	1.016
0	6			565.328	565.859	0.672
0	6			567.391	567.922	0.546
0	6			569.453	569.984	0.484
0	6			571.516	572.047	0.546
0	6			573.594	574.125	0.437
0	6			575.656	576.187	0.563
0	6			577.719	578.25	0.5
1	8			579.781	580.312	0.438
0	6			581.859	582.391	0.657
0	6			583.922	584.453	0.594
0	6			585.984	586.516	0.485
0	6			588.047	588.578	0.734
0	6			590.109	590.656	0.594
0	6			592.187	592.719	0.625
1	8			594.25	594.781	0.625
0	6			596.312	596.844	0.579
0	6			598.375	598.922	0.484
0	6			600.453	600.984	0.531
0	6			602.516	603.047	0.484
0	6			604.578	605.109	0.625
0	6			606.641	607.172	0.453
0	6			608.719	609.25	0.875
0	6			610.781	611.312	0.531
0	6			612.844	613.375	0.625
0	6			614.906	615.437	1.172
0	6			616.984	617.516	0.922
0	6			619.047	619.578	0.578
0	6			621.109	621.641	0.391
0	6			623.172	623.703	0.75
1	8			625.234	625.781	0.563
1	8			627.312	627.844	0.407
0	6			629.375	629.906	0.594
0	6			631.437	631.969	0.657
0	6			633.5	634.047	0.594
