# Supplementary material for: Does excitatory fronto-extracerebral tDCS lead to improved working memory performance?
Source: F1000Res. 2013 Dec 10;2:219. Originally published 2013 Oct 17. [Version 2] doi: 10.12688/f1000research.2-219.v2 (PMC3869492; doi:10.12688/f1000research.2-219.v2)
Supplement: 3-back scores of participants before, during and after tDCS stimulation to their left dorsolateral prefronatal cortex — Files are named by date, subject code, day and task condition. There are four different conditions: Exposure, Baseline, DCS and Test. Exposure was a brief training on the n-back task. Baseline was a 5 minute period of the 3-back. Exposure and Baseline occurred only on day 1. DCS stands for direct current stimulation and indicates performance of the 3-back (10 minutes) that occurred while participants were stimulated. The test condition (10 minutes of 3-back) occurred post-stimulation. Both DCS and the Test conditions occurred on days 1 and 2. For example: 01-Jan-2012_AA01_1_DCS - indicates the performance during stimulation on day 1 01-Jan-2012_AA01_2_Test - indicates the performance during post-stimulation test phase on day 2 Variables in the files are presented in the following order: shudaprsd = indicates instances where the letter on screen was the same as the letter 3-back (1) or not (0) key_press = the key pressed (6 = F, letter on screen is not the same as 3-back; 8 = h, letter on screen is the same as letter 3-back) instructions = time relative to the start of the file when the instructions appeared on screen fixation = time relative to the start of the file when the first fixation cross appeared on screen letter_onscreen = time relative to the start of the file when the letter appeared on screen stimulus_interval = time relative to the start of the file when the fixation cross disappeared off screen RT = reaction time in seconds from the time stimulus onset to the button press Hits = the amount of correct hits (3-back) CRs = the number of correct rejections FAs = false alarms, pressing the hit button at the wrong occasion Misses = incorrect rejection of hit trial (opposite to false alarm) or = omitted rejection response oh = omitted hit response HR = hit rate calculated as the number of hits per chances FAR = false alarm rate calculated as the number of false alarms per opportunity Z_HR = Z normalised hit rate, where Z is the inverse of the cumulative Gauss [file f1000research-2-3252-s0000.tgz › 26_Oct_2012_SW20_2_Test]

shudaprsd	key_press	instructions	fixation	letter_onscreen	stimulus_interval	RT	Hits	CRs	FAs	Misses	or	oh	HR	FAR	Z_HR	Z_FAR	d
0	6	671.297	673.266	674.797	675.328	0.265	33	224	16	27	0	0	0.55	0.066667	0.12566	-1.5011	1.6267
0	6			676.859	677.391	0.328
0	6			678.922	679.469	0.453
0	6			681	681.531	0.422
1	8			683.062	683.594	0.782
0	6			685.125	685.656	0.859
1	8			687.187	687.734	0.735
0	6			689.266	689.797	0.593
0	6			691.328	691.859	0.672
0	6			693.391	693.922	0.5
0	6			695.453	696	0.578
0	6			697.531	698.062	0.406
0	6			699.594	700.125	0.39
0	6			701.656	702.187	0.391
1	8			703.719	704.25	0.484
0	8			705.797	706.328	0.609
1	6			707.859	708.391	0.938
0	6			709.922	710.453	0.5
0	6			711.984	712.516	0.453
0	6			714.078	714.609	0.625
0	6			716.141	716.672	0.562
0	6			718.203	718.734	0.422
0	6			720.266	720.797	0.484
0	6			722.359	722.891	0.578
0	6			724.422	724.953	0.719
0	6			726.484	727.016	0.563
0	6			728.547	729.078	0.406
1	8			730.625	731.156	0.672
0	6			732.687	733.219	0.547
0	6			734.75	735.281	0.594
1	8			736.812	737.344	0.625
0	6			738.875	739.422	0.531
0	8			740.953	741.484	0.391
0	6			743.016	743.547	0.703
1	8			745.078	745.609	0.422
1	8			747.141	747.687	0.343
1	6			749.219	749.75	1
0	6			751.281	751.812	0.735
0	8			753.344	753.875	0.593
0	6			755.406	755.937	0.766
0	6			757.484	758.016	0.578
0	8			759.547	760.078	0.39
1	8			761.609	762.141	0.641
0	6			763.672	764.203	0.75
0	6			765.75	766.281	0.625
1	6			767.812	768.344	0.719
1	8			769.875	770.406	0.562
0	6			771.937	772.469	0.563
0	6			774	774.547	0.5
0	6			776.078	776.609	0.75
0	6			778.141	778.672	0.578
0	6			780.203	780.734	0.5
0	6			782.266	782.812	0.562
0	6			784.344	784.875	0.734
0	6			786.406	786.937	0.5
1	6			788.469	789	0.593
0	6			790.531	791.062	0.672
1	8			792.609	793.141	0.453
1	8			794.672	795.203	0.922
1	6			796.734	797.266	0.938
0	8			798.797	799.328	0.765
0	6			800.875	801.406	0.5
0	6			802.937	803.469	0.61
0	6			805	805.531	0.875
0	6			807.062	807.594	0.938
0	6			809.125	809.672	0.937
0	8			811.203	811.734	0.453
0	6			813.266	813.797	0.718
0	6			815.328	815.859	0.547
0	6			817.391	817.937	0.515
0	6			819.469	820	0.375
0	6			821.531	822.062	0.438
1	8			823.594	824.125	0.562
1	8			825.656	826.187	0.688
0	6			827.734	828.266	0.625
0	6			829.797	830.328	0.672
0	6			831.859	832.391	0.594
0	6			833.922	834.453	0.703
0	8			836	836.531	0.578
0	8			838.062	838.594	0.5
0	6			840.125	840.656	0.5
0	6			842.187	842.719	0.579
0	6			844.281	844.812	0.469
0	6			846.344	846.875	0.5
1	8			848.406	848.937	0.563
0	6			850.469	851	0.656
0	6			852.562	853.094	0.61
0	6			854.625	855.156	0.5
0	6			856.687	857.219	0.547
0	6			858.75	859.281	0.656
0	6			860.844	861.375	0.453
0	6			862.906	863.437	0.453
1	6			864.969	865.5	0.656
1	6			867.031	867.562	0.422
1	8			869.125	869.656	0.375
0	6			871.187	871.719	0.438
0	8			873.25	873.781	0.812
0	8			875.312	875.844	0.813
0	6			877.391	877.922	0.593
0	6			879.453	879.984	0.594
0	6			881.516	882.047	0.5
0	6			883.578	884.109	0.531
0	6			885.641	886.187	0.625
0	6			887.719	888.25	0.547
0	6			889.781	890.312	0.485
0	6			891.844	892.375	0.843
0	6			893.906	894.453	0.547
0	6			895.984	896.516	0.407
0	6			898.047	898.578	0.422
0	6			900.109	900.641	0.485
0	6			902.172	902.703	0.469
0	6			904.25	904.781	0.5
0	6			906.312	906.844	0.547
0	6			908.375	908.906	0.578
0	6			910.437	910.969	0.657
1	6			912.516	913.047	0.546
0	6			914.578	915.109	0.922
0	6			916.641	917.172	0.781
0	6			918.703	919.234	0.844
0	6			920.766	921.312	0.796
1	8			922.844	923.375	0.547
1	6			924.906	925.437	0.781
0	6			926.969	927.5	0.578
1	8			929.031	929.578	0.641
0	6			931.109	931.641	0.625
0	6			933.172	933.703	0.5
1	6			935.234	935.766	0.453
1	8			937.297	937.828	0.672
0	6			939.375	939.906	0.516
0	6			941.437	941.969	0.547
0	6			943.5	944.031	0.75
1	8			945.562	946.094	0.438
0	6			947.641	948.172	0.593
0	6			949.703	950.234	0.578
1	8			951.766	952.297	0.578
0	6			953.828	954.359	0.969
0	6			955.891	956.437	0.625
0	6			957.969	958.5	0.5
1	6			960.031	960.562	0.406
0	6			962.094	962.625	0.453
0	6			964.156	964.703	0.5
0	6			966.234	966.766	0.485
0	6			968.297	968.828	0.578
0	6			970.359	970.891	0.563
1	6			972.422	972.953	0.625
0	6			974.5	975.031	0.969
0	6			976.562	977.094	0.907
0	6			978.625	979.156	0.984
1	6			980.687	981.219	0.594
0	6			982.766	983.297	0.515
1	6			984.828	985.359	0.328
0	6			986.891	987.422	0.546
0	6			988.953	989.484	0.531
0	6			991.016	991.562	0.484
0	6			993.094	993.625	0.562
0	6			995.156	995.687	0.563
0	6			997.219	997.75	0.406
0	6			999.281	999.828	0.453
0	6			1001.359	1001.891	0.391
0	6			1003.422	1003.953	0.422
1	8			1005.484	1006.016	0.438
0	6			1007.547	1008.094	0.515
0	6			1009.625	1010.156	0.719
0	6			1011.687	1012.219	0.688
0	6			1013.75	1014.281	0.641
0	6			1015.812	1016.344	0.704
1	6			1017.891	1018.422	0.468
0	6			1019.953	1020.484	0.578
0	6			1022.016	1022.547	0.484
0	6			1024.078	1024.609	0.453
1	6			1026.172	1026.703	0.484
1	6			1028.234	1028.781	0.719
0	6			1030.312	1030.859	0.485
1	8			1032.406	1032.953	0.422
0	6			1034.484	1035.031	0.547
1	6			1036.562	1037.109	0.374
0	6			1038.656	1039.203	0.452
0	6			1040.734	1041.281	0.391
1	8			1042.812	1043.359	0.391
0	6			1044.906	1045.437	0.452
0	6			1047	1047.531	0.422
0	6			1049.062	1049.594	0.5
0	6			1051.125	1051.656	0.516
0	6			1053.187	1053.719	0.438
0	6			1055.266	1055.797	0.531
0	6			1057.328	1057.859	0.516
0	6			1059.391	1059.922	0.546
0	8			1061.453	1061.984	0.359
0	6			1063.516	1064.062	0.5
0	6			1065.594	1066.125	0.484
0	8			1067.656	1068.187	0.781
0	8			1069.719	1070.25	0.531
0	6			1071.781	1072.328	0.453
0	6			1073.859	1074.391	0.5
0	6			1075.922	1076.453	0.437
0	6			1077.984	1078.516	0.422
0	6			1080.047	1080.578	0.5
0	6			1082.125	1082.656	0.516
0	6			1084.187	1084.719	0.61
1	6			1086.25	1086.781	0.406
1	6			1088.312	1088.844	0.485
0	6			1090.391	1090.922	0.593
0	6			1092.453	1092.984	0.484
0	6			1094.516	1095.047	0.562
0	6			1096.578	1097.109	0.688
0	6			1098.641	1099.187	0.578
1	6			1100.719	1101.25	0.406
0	6			1102.781	1103.312	0.547
0	6			1104.844	1105.375	0.453
0	6			1106.906	1107.453	0.672
0	6			1108.984	1109.516	0.469
0	6			1111.047	1111.578	0.5
1	6			1113.109	1113.641	0.578
0	8			1115.172	1115.703	0.64
0	6			1117.25	1117.781	0.516
1	6			1119.312	1119.844	0.594
0	6			1121.375	1121.906	0.5
0	6			1123.437	1123.969	0.422
0	6			1125.516	1126.047	0.515
1	8			1127.578	1128.109	0.484
0	6			1129.641	1130.172	0.5
0	6			1131.703	1132.234	0.781
0	6			1133.766	1134.312	0.437
1	6			1135.844	1136.375	0.39
0	6			1137.906	1138.437	0.438
0	6			1139.969	1140.5	0.453
1	6			1142.031	1142.578	0.61
0	6			1144.109	1144.641	0.5
1	8			1146.172	1146.703	0.359
1	8			1148.234	1148.766	0.438
0	6			1150.297	1150.844	0.672
0	6			1152.375	1152.906	0.547
0	6			1154.437	1154.969	0.735
0	6			1156.5	1157.031	0.891
0	6			1158.562	1159.094	0.532
1	8			1160.641	1161.172	0.437
0	6			1162.703	1163.234	0.547
0	6			1164.766	1165.297	1.078
0	6			1166.828	1167.359	1.172
0	8			1168.891	1169.437	1.296
0	6			1170.969	1171.5	0.906
0	6			1173.031	1173.562	0.5
0	6			1175.094	1175.625	0.453
0	6			1177.156	1177.703	0.453
0	6			1179.234	1179.766	0.438
1	8			1181.297	1181.828	0.422
0	6			1183.359	1183.891	0.688
0	6			1185.422	1185.969	0.422
0	6			1187.5	1188.031	0.391
0	6			1189.562	1190.094	0.532
0	6			1191.625	1192.156	0.531
0	6			1193.687	1194.219	0.516
0	6			1195.766	1196.297	0.687
0	6			1197.828	1198.359	0.5
1	8			1199.891	1200.422	0.406
0	6			1201.953	1202.484	0.422
0	6			1204.047	1204.578	0.359
1	8			1206.109	1206.641	0.469
0	6			1208.172	1208.703	0.797
0	6			1210.234	1210.766	0.625
0	6			1212.328	1212.859	0.469
0	6			1214.391	1214.922	0.281
0	6			1216.453	1216.984	0.891
0	6			1218.516	1219.047	0.5
0	6			1220.609	1221.141	0.61
0	6			1222.672	1223.203	0.922
0	6			1224.734	1225.266	0.766
1	6			1226.797	1227.328	0.469
0	6			1228.875	1229.406	0.422
0	6			1230.937	1231.469	0.454
0	6			1233	1233.531	0.594
0	6			1235.062	1235.594	0.657
0	6			1237.125	1237.672	0.734
1	8			1239.203	1239.734	0.5
0	6			1241.266	1241.797	0.5
0	6			1243.328	1243.859	0.453
1	8			1245.391	1245.937	0.593
1	8			1247.469	1248	0.89
0	6			1249.531	1250.062	0.531
0	6			1251.594	1252.125	0.593
0	6			1253.656	1254.187	0.578
0	6			1255.734	1256.266	0.61
0	6			1257.797	1258.328	0.531
0	6			1259.859	1260.391	0.532
0	6			1261.922	1262.453	1
0	6			1264	1264.531	0.641
0	8			1266.062	1266.594	0.86
0	6			1268.125	1268.656	0.719
1	6			1270.187	1270.719	0.938
0	6			1272.25	1272.797	0.922
0	6			1274.328	1274.859	0.641
0	6			1276.391	1276.922	0.64
0	6			1278.453	1278.984	0.453
0	6			1280.516	1281.062	0.406
0	6			1282.594	1283.125	0.578
0	6			1284.656	1285.187	0.469
0	6			1286.719	1287.25	0.656
0	6			1288.781	1289.312	0.594
0	6			1290.859	1291.391	0.594
0	6			1292.922	1293.453	1.609
