# Supplementary material for: Does excitatory fronto-extracerebral tDCS lead to improved working memory performance?
Source: F1000Res. 2013 Dec 10;2:219. Originally published 2013 Oct 17. [Version 2] doi: 10.12688/f1000research.2-219.v2 (PMC3869492; doi:10.12688/f1000research.2-219.v2)
Supplement: 3-back scores of participants before, during and after tDCS stimulation to their left dorsolateral prefronatal cortex — Files are named by date, subject code, day and task condition. There are four different conditions: Exposure, Baseline, DCS and Test. Exposure was a brief training on the n-back task. Baseline was a 5 minute period of the 3-back. Exposure and Baseline occurred only on day 1. DCS stands for direct current stimulation and indicates performance of the 3-back (10 minutes) that occurred while participants were stimulated. The test condition (10 minutes of 3-back) occurred post-stimulation. Both DCS and the Test conditions occurred on days 1 and 2. For example: 01-Jan-2012_AA01_1_DCS - indicates the performance during stimulation on day 1 01-Jan-2012_AA01_2_Test - indicates the performance during post-stimulation test phase on day 2 Variables in the files are presented in the following order: shudaprsd = indicates instances where the letter on screen was the same as the letter 3-back (1) or not (0) key_press = the key pressed (6 = F, letter on screen is not the same as 3-back; 8 = h, letter on screen is the same as letter 3-back) instructions = time relative to the start of the file when the instructions appeared on screen fixation = time relative to the start of the file when the first fixation cross appeared on screen letter_onscreen = time relative to the start of the file when the letter appeared on screen stimulus_interval = time relative to the start of the file when the fixation cross disappeared off screen RT = reaction time in seconds from the time stimulus onset to the button press Hits = the amount of correct hits (3-back) CRs = the number of correct rejections FAs = false alarms, pressing the hit button at the wrong occasion Misses = incorrect rejection of hit trial (opposite to false alarm) or = omitted rejection response oh = omitted hit response HR = hit rate calculated as the number of hits per chances FAR = false alarm rate calculated as the number of false alarms per opportunity Z_HR = Z normalised hit rate, where Z is the inverse of the cumulative Gauss [file f1000research-2-3252-s0000.tgz › 26_Sep_2012_SM08_1_baseline]

shudaprsd	key_press	instructions	fixation	letter_onscreen	stimulus_interval	RT	Hits	CRs	FAs	Misses	or	oh	HR	FAR	Z_HR	Z_FAR	d
0	0	1618.178	1644.238	1645.771	1646.305	0	19	110	6	11	4	0	0.63333	0.05	0.34069	-1.6449	1.9855
0	6			1647.838	1648.371	0.738
0	6			1649.904	1650.437	0.354
0	6			1651.97	1652.503	0.309
0	6			1654.036	1654.569	0.218
0	6			1656.102	1656.636	0.25
0	6			1658.169	1658.702	0.216
0	6			1660.234	1660.768	0.225
0	6			1662.301	1662.834	0.261
0	6			1664.367	1664.9	0.27
1	6			1666.434	1666.967	0.271
0	6			1668.5	1669.033	0.262
0	6			1670.565	1671.099	0.271
0	6			1672.632	1673.165	0.764
0	6			1674.698	1675.231	0.767
0	6			1676.765	1677.298	0.786
0	6			1678.83	1679.363	1.123
0	8			1680.896	1681.43	1.395
0	6			1682.963	1683.496	0.846
0	6			1685.029	1685.562	1.059
1	6			1687.095	1687.628	1.858
0	0			1689.161	1689.694	0
0	6			1691.227	1691.761	0.673
1	8			1693.294	1693.827	0.581
0	6			1695.359	1695.893	0.549
0	6			1697.426	1697.959	0.597
1	8			1699.492	1700.025	0.658
0	6			1701.559	1702.092	0.625
0	6			1703.625	1704.158	0.697
0	8			1705.69	1706.224	0.683
0	6			1707.757	1708.29	0.708
1	6			1709.823	1710.356	1.032
0	6			1711.89	1712.423	0.712
0	6			1713.955	1714.488	0.522
1	6			1716.021	1716.555	0.887
0	8			1718.088	1718.621	1.791
0	0			1720.154	1720.687	0
0	6			1722.22	1722.753	0.747
0	6			1724.286	1724.819	1.312
1	8			1726.352	1726.886	1.097
0	0			1728.419	1728.952	0
0	6			1730.484	1731.018	0.076
0	6			1732.551	1733.084	1.384
0	6			1734.617	1735.15	1.176
0	6			1736.684	1737.217	0.755
1	6			1738.75	1739.283	0.652
0	6			1740.815	1741.349	0.749
0	6			1742.882	1743.415	0.675
0	6			1744.948	1745.481	0.601
0	8			1747.015	1747.548	0.713
0	6			1749.08	1749.613	0.799
0	6			1751.146	1751.68	0.596
1	6			1753.213	1753.746	0.41
0	6			1755.279	1755.812	0.699
0	6			1757.345	1757.878	0.567
0	6			1759.411	1759.944	0.78
0	6			1761.477	1762.011	0.724
1	8			1763.544	1764.077	0.708
0	6			1765.609	1766.143	0.606
1	6			1767.676	1768.209	0.806
0	6			1769.742	1770.275	0.656
1	8			1771.809	1772.342	0.81
1	8			1773.875	1774.408	0.59
0	6			1775.94	1776.474	0.558
0	6			1778.007	1778.54	0.718
0	6			1780.073	1780.606	0.761
0	6			1782.14	1782.673	0.651
0	6			1784.205	1784.738	0.836
0	6			1786.271	1786.805	0.645
0	6			1788.338	1788.871	1.045
0	6			1790.404	1790.937	0.69
1	8			1792.47	1793.003	0.798
0	6			1794.536	1795.069	0.665
0	6			1796.602	1797.136	0.65
0	6			1798.669	1799.202	0.516
0	6			1800.734	1801.268	0.532
1	8			1802.801	1803.334	0.797
0	6			1804.867	1805.4	0.518
0	6			1806.934	1807.467	0.513
0	6			1809	1809.533	0.568
0	6			1811.065	1811.599	0.425
0	6			1813.132	1813.665	0.608
0	6			1815.198	1815.731	0.71
0	6			1817.265	1817.798	0.852
0	6			1819.33	1819.863	1.014
0	6			1821.396	1821.93	0.782
1	8			1823.463	1823.996	0.437
0	6			1825.529	1826.062	0.592
0	6			1827.595	1828.128	0.583
0	6			1829.661	1830.194	0.562
0	6			1831.727	1832.261	0.699
0	6			1833.794	1834.327	0.659
0	8			1835.859	1836.393	0.698
1	8			1837.926	1838.459	0.593
0	6			1839.992	1840.525	1.158
0	6			1842.059	1842.592	0.726
1	8			1844.125	1844.658	0.875
1	6			1846.19	1846.724	0.533
0	6			1848.257	1848.79	0.552
1	8			1850.323	1850.856	0.777
0	6			1852.39	1852.923	0.538
1	6			1854.455	1854.988	0.805
0	6			1856.521	1857.055	0.672
1	6			1858.588	1859.121	0.715
0	6			1860.654	1861.187	0.981
0	6			1862.72	1863.253	0.526
0	6			1864.786	1865.319	0.939
1	8			1866.852	1867.386	0.66
0	6			1868.919	1869.452	0.585
0	6			1870.985	1871.518	0.493
0	6			1873.051	1873.584	0.467
0	6			1875.117	1875.65	0.651
0	6			1877.184	1877.717	0.699
0	6			1879.25	1879.783	0.631
1	6			1881.315	1881.849	0.564
0	6			1883.382	1883.915	0.712
0	6			1885.448	1885.981	0.814
0	6			1887.515	1888.048	0.663
1	8			1889.58	1890.113	0.707
1	8			1891.646	1892.18	0.616
1	8			1893.713	1894.246	0.576
0	6			1895.779	1896.312	0.719
0	6			1897.845	1898.378	0.844
0	6			1899.911	1900.444	0.566
0	6			1901.977	1902.511	0.662
1	8			1904.044	1904.577	0.581
0	6			1906.11	1906.643	0.624
0	6			1908.176	1908.709	0.597
0	6			1910.242	1910.775	0.518
0	8			1912.309	1912.842	0.478
0	6			1914.375	1914.908	0.615
0	6			1916.44	1916.974	0.695
0	6			1918.507	1919.04	0.62
0	6			1920.573	1921.106	0.634
1	8			1922.64	1923.173	0.395
0	6			1924.705	1925.238	0.451
0	6			1926.771	1927.305	0.629
0	6			1928.838	1929.371	0.572
0	6			1930.904	1931.437	0.615
0	6			1932.97	1933.503	0.735
0	6			1935.036	1935.569	0.427
0	6			1937.102	1937.636	0.458
0	6			1939.169	1939.702	0.384
0	6			1941.235	1941.768	0.527
0	6			1943.301	1943.834	0.552
0	6			1945.367	1945.9	0.748
0	6			1947.434	1947.967	0.556
0	6			1949.5	1950.033	0.459
1	8			1951.565	1952.099	0.404
0	6			1953.632	1954.165	0.487
