# Supplementary material for: Does excitatory fronto-extracerebral tDCS lead to improved working memory performance?
Source: F1000Res. 2013 Dec 10;2:219. Originally published 2013 Oct 17. [Version 2] doi: 10.12688/f1000research.2-219.v2 (PMC3869492; doi:10.12688/f1000research.2-219.v2)
Supplement: 3-back scores of participants before, during and after tDCS stimulation to their left dorsolateral prefronatal cortex — Files are named by date, subject code, day and task condition. There are four different conditions: Exposure, Baseline, DCS and Test. Exposure was a brief training on the n-back task. Baseline was a 5 minute period of the 3-back. Exposure and Baseline occurred only on day 1. DCS stands for direct current stimulation and indicates performance of the 3-back (10 minutes) that occurred while participants were stimulated. The test condition (10 minutes of 3-back) occurred post-stimulation. Both DCS and the Test conditions occurred on days 1 and 2. For example: 01-Jan-2012_AA01_1_DCS - indicates the performance during stimulation on day 1 01-Jan-2012_AA01_2_Test - indicates the performance during post-stimulation test phase on day 2 Variables in the files are presented in the following order: shudaprsd = indicates instances where the letter on screen was the same as the letter 3-back (1) or not (0) key_press = the key pressed (6 = F, letter on screen is not the same as 3-back; 8 = h, letter on screen is the same as letter 3-back) instructions = time relative to the start of the file when the instructions appeared on screen fixation = time relative to the start of the file when the first fixation cross appeared on screen letter_onscreen = time relative to the start of the file when the letter appeared on screen stimulus_interval = time relative to the start of the file when the fixation cross disappeared off screen RT = reaction time in seconds from the time stimulus onset to the button press Hits = the amount of correct hits (3-back) CRs = the number of correct rejections FAs = false alarms, pressing the hit button at the wrong occasion Misses = incorrect rejection of hit trial (opposite to false alarm) or = omitted rejection response oh = omitted hit response HR = hit rate calculated as the number of hits per chances FAR = false alarm rate calculated as the number of false alarms per opportunity Z_HR = Z normalised hit rate, where Z is the inverse of the cumulative Gauss [file f1000research-2-3252-s0000.tgz › 26_Sep_2012_SM08_1_DCS]

shudaprsd	key_press	instructions	fixation	letter_onscreen	stimulus_interval	RT	Hits	CRs	FAs	Misses	or	oh	HR	FAR	Z_HR	Z_FAR	d
0	0	2210.597	2218.402	2219.935	2220.468	0	37	219	19	23	2	0	0.61667	0.079167	0.29674	-1.4107	1.7074
0	0			2222.001	2222.534	0
0	6			2224.067	2224.601	0.691
1	6			2226.134	2226.667	0.716
0	6			2228.199	2228.732	0.578
1	8			2230.266	2230.799	0.544
0	8			2232.332	2232.865	1.062
0	6			2234.398	2234.932	1.879
0	6			2236.464	2236.997	1.255
0	6			2238.53	2239.063	1.152
0	6			2240.597	2241.13	0.801
0	6			2242.663	2243.196	0.505
0	6			2244.729	2245.263	0.455
0	6			2246.795	2247.328	0.633
0	6			2248.861	2249.394	0.641
0	8			2250.928	2251.461	0.642
0	6			2252.994	2253.527	1.377
0	6			2255.06	2255.593	0.793
0	6			2257.126	2257.659	0.474
0	6			2259.192	2259.726	0.493
0	6			2261.259	2261.792	0.483
1	8			2263.324	2263.857	0.563
0	6			2265.391	2265.924	0.687
1	6			2267.457	2267.99	0.502
0	6			2269.523	2270.057	0.657
1	6			2271.589	2272.122	0.624
0	6			2273.655	2274.188	1.288
1	8			2275.722	2276.255	0.856
1	6			2277.788	2278.321	1.767
1	6			2279.853	2280.387	0.85
0	6			2281.92	2282.453	0.611
0	8			2283.986	2284.519	1.035
0	6			2286.053	2286.586	0.574
0	6			2288.119	2288.652	0.611
0	6			2290.185	2290.718	0.965
0	6			2292.251	2292.784	1.196
0	6			2294.317	2294.851	1.017
0	6			2296.384	2296.917	0.696
0	6			2298.449	2298.982	0.453
0	6			2300.516	2301.049	0.572
0	6			2302.582	2303.115	0.574
0	6			2304.648	2305.182	0.571
0	6			2306.714	2307.247	0.573
0	6			2308.78	2309.313	0.458
1	8			2310.847	2311.38	0.383
0	6			2312.913	2313.446	0.462
0	6			2314.979	2315.512	0.546
0	6			2317.045	2317.578	0.496
0	6			2319.111	2319.644	0.633
0	6			2321.178	2321.711	0.488
0	6			2323.244	2323.777	0.361
0	6			2325.31	2325.843	0.575
0	6			2327.376	2327.909	0.296
0	6			2329.442	2329.976	0.351
0	6			2331.509	2332.042	0.282
0	6			2333.574	2334.107	0.526
0	6			2335.641	2336.174	0.345
0	6			2337.707	2338.24	0.43
0	6			2339.773	2340.307	0.432
1	8			2341.839	2342.372	0.434
0	6			2343.905	2344.438	0.46
1	6			2345.972	2346.505	0.374
1	8			2348.038	2348.571	0.476
0	6			2350.104	2350.637	0.636
1	6			2352.17	2352.703	0.832
0	6			2354.236	2354.769	1.133
0	6			2356.303	2356.836	0.771
0	6			2358.369	2358.902	0.932
0	6			2360.435	2360.968	1.614
0	8			2362.501	2363.034	0.843
0	8			2364.567	2365.101	0.845
1	8			2366.634	2367.167	1.491
0	6			2368.699	2369.232	0.621
0	6			2370.766	2371.299	0.945
0	6			2372.832	2373.365	0.414
0	6			2374.898	2375.432	0.44
0	6			2376.964	2377.497	0.331
0	6			2379.03	2379.563	0.486
0	6			2381.097	2381.63	0.469
1	6			2383.163	2383.696	0.577
1	6			2385.229	2385.762	0.404
0	6			2387.295	2387.828	0.892
0	8			2389.361	2389.894	1.287
0	6			2391.428	2391.961	0.533
0	6			2393.494	2394.027	0.465
0	6			2395.56	2396.093	0.889
1	8			2397.626	2398.159	0.522
1	8			2399.692	2400.226	0.367
0	6			2401.759	2402.292	0.468
0	6			2403.824	2404.357	1.192
0	6			2405.891	2406.424	0.783
0	6			2407.957	2408.49	0.463
0	6			2410.023	2410.557	0.612
0	6			2412.089	2412.622	0.479
0	6			2414.155	2414.688	0.523
0	6			2416.222	2416.755	0.436
1	8			2418.288	2418.821	0.456
0	6			2420.354	2420.888	0.441
0	6			2422.42	2422.953	0.402
0	6			2424.486	2425.019	0.498
0	6			2426.553	2427.086	0.488
0	6			2428.619	2429.152	0.35
1	6			2430.685	2431.218	0.434
0	6			2432.751	2433.284	0.765
0	6			2434.817	2435.351	0.55
1	8			2436.884	2437.417	0.581
1	8			2438.949	2439.482	0.578
0	6			2441.016	2441.549	0.556
0	6			2443.082	2443.615	0.494
0	6			2445.148	2445.682	0.444
1	8			2447.214	2447.747	0.598
0	8			2449.28	2449.813	0.548
0	6			2451.347	2451.88	0.573
1	8			2453.413	2453.946	0.687
0	6			2455.479	2456.013	0.63
1	8			2457.545	2458.078	0.586
0	6			2459.611	2460.144	1.151
0	6			2461.678	2462.211	1.088
0	6			2463.744	2464.277	0.873
0	6			2465.81	2466.343	1.268
0	8			2467.876	2468.409	1.247
0	8			2469.942	2470.476	0.874
0	6			2472.009	2472.542	0.735
0	6			2474.074	2474.607	0.604
0	6			2476.141	2476.674	0.64
0	6			2478.207	2478.74	0.52
0	6			2480.273	2480.807	0.621
0	6			2482.339	2482.872	0.612
0	6			2484.405	2484.938	0.515
0	6			2486.472	2487.005	0.587
0	6			2488.538	2489.071	0.606
0	6			2490.604	2491.138	0.304
0	6			2492.67	2493.203	0.424
0	6			2494.736	2495.269	0.532
0	6			2496.803	2497.336	0.533
0	6			2498.869	2499.402	0.623
1	6			2500.935	2501.468	0.385
0	6			2503.001	2503.534	0.698
1	8			2505.067	2505.601	0.519
0	6			2507.134	2507.667	0.468
0	6			2509.199	2509.732	0.582
1	8			2511.266	2511.799	0.619
0	6			2513.332	2513.865	0.592
1	6			2515.398	2515.932	0.729
0	6			2517.464	2517.997	0.766
0	6			2519.53	2520.063	0.763
0	6			2521.597	2522.13	0.612
0	6			2523.663	2524.196	0.521
0	6			2525.728	2526.263	0.582
1	8			2527.795	2528.328	0.332
0	6			2529.861	2530.394	0.41
1	6			2531.928	2532.461	0.681
1	8			2533.994	2534.527	0.543
0	8			2536.06	2536.593	0.563
0	6			2538.126	2538.659	0.841
0	6			2540.192	2540.726	0.749
1	6			2542.259	2542.792	0.833
0	6			2544.324	2544.857	0.666
1	8			2546.391	2546.924	0.574
0	6			2548.457	2548.99	0.652
0	6			2550.523	2551.057	0.596
0	6			2552.589	2553.123	0.71
1	8			2554.655	2555.188	0.677
0	6			2556.722	2557.255	0.503
0	6			2558.788	2559.321	0.657
0	6			2560.854	2561.388	0.525
1	8			2562.92	2563.453	0.527
1	6			2564.986	2565.519	0.571
1	8			2567.053	2567.586	0.736
0	6			2569.119	2569.652	0.434
0	6			2571.185	2571.718	0.799
0	6			2573.251	2573.784	0.684
1	6			2575.317	2575.851	0.523
0	8			2577.384	2577.917	1.292
0	6			2579.449	2579.982	0.639
0	6			2581.516	2582.049	0.611
0	6			2583.582	2584.115	0.561
0	6			2585.648	2586.182	0.504
0	6			2587.715	2588.247	0.558
0	6			2589.78	2590.313	0.486
1	8			2591.847	2592.38	0.463
0	6			2593.913	2594.446	0.636
0	6			2595.979	2596.513	0.656
1	8			2598.045	2598.578	0.447
0	6			2600.111	2600.644	0.397
0	6			2602.178	2602.711	0.422
0	6			2604.244	2604.777	0.383
0	6			2606.31	2606.843	0.649
0	6			2608.376	2608.909	0.716
0	6			2610.442	2610.976	0.689
0	6			2612.509	2613.042	0.555
0	6			2614.574	2615.107	0.348
0	6			2616.641	2617.174	0.349
0	6			2618.707	2619.24	0.41
0	6			2620.773	2621.307	0.36
1	8			2622.84	2623.373	0.467
0	6			2624.905	2625.438	0.681
0	6			2626.972	2627.505	0.647
0	8			2629.038	2629.571	0.497
0	6			2631.104	2631.638	0.646
0	6			2633.17	2633.703	0.496
1	8			2635.236	2635.769	0.522
0	6			2637.303	2637.836	0.494
0	6			2639.369	2639.902	0.426
0	6			2641.435	2641.968	0.37
0	6			2643.501	2644.034	0.477
1	6			2645.567	2646.101	0.48
1	6			2647.634	2648.167	0.634
0	6			2649.699	2650.232	0.572
0	6			2651.766	2652.299	0.457
0	6			2653.832	2654.365	0.424
1	6			2655.898	2656.432	0.426
1	6			2657.965	2658.498	0.609
0	8			2660.03	2660.563	0.777
0	6			2662.097	2662.63	0.684
0	6			2664.163	2664.696	0.681
0	6			2666.229	2666.763	0.695
0	8			2668.295	2668.828	0.92
0	6			2670.361	2670.894	0.67
0	6			2672.428	2672.961	0.595
0	6			2674.494	2675.027	0.586
0	6			2676.56	2677.093	0.5
0	6			2678.626	2679.159	0.333
0	6			2680.692	2681.226	0.423
1	6			2682.759	2683.292	0.231
0	6			2684.824	2685.357	0.51
1	6			2686.891	2687.424	0.271
0	6			2688.957	2689.49	0.291
0	6			2691.023	2691.557	0.229
0	6			2693.09	2693.623	0.441
0	6			2695.155	2695.688	0.644
0	6			2697.222	2697.755	0.493
0	6			2699.288	2699.821	0.278
0	6			2701.354	2701.888	0.439
0	8			2703.42	2703.953	0.318
0	6			2705.486	2706.019	0.631
0	8			2707.553	2708.086	0.978
0	6			2709.619	2710.152	1.033
1	8			2711.685	2712.218	0.631
0	6			2713.751	2714.284	0.423
0	6			2715.817	2716.351	0.507
0	6			2717.884	2718.417	0.432
0	6			2719.949	2720.482	0.289
1	8			2722.016	2722.549	0.619
0	6			2724.082	2724.615	0.902
0	6			2726.148	2726.682	0.899
0	6			2728.215	2728.748	0.367
0	6			2730.28	2730.813	0.271
0	6			2732.347	2732.88	0.243
0	6			2734.413	2734.946	0.251
0	6			2736.479	2737.013	0.335
0	6			2738.545	2739.078	0.25
0	6			2740.611	2741.144	0.334
1	6			2742.678	2743.211	0.295
0	6			2744.744	2745.277	0.256
0	6			2746.81	2747.343	0.235
0	6			2748.876	2749.409	0.372
0	6			2750.942	2751.476	0.368
0	8			2753.009	2753.542	0.499
0	6			2755.075	2755.607	0.8
0	6			2757.141	2757.674	0.281
0	6			2759.207	2759.74	1.039
0	6			2761.273	2761.807	0.924
0	6			2763.34	2763.873	1.23
1	8			2765.405	2765.938	0.495
0	6			2767.472	2768.005	0.485
0	6			2769.538	2770.071	0.247
0	6			2771.604	2772.138	0.273
0	6			2773.67	2774.203	0.533
0	8			2775.736	2776.269	0.653
0	6			2777.803	2778.336	0.443
0	6			2779.869	2780.402	0.422
0	6			2781.935	2782.468	0.506
1	8			2784.001	2784.534	0.474
0	6			2786.067	2786.601	0.658
0	6			2788.134	2788.667	0.612
0	6			2790.199	2790.732	0.504
1	8			2792.266	2792.799	0.4
0	8			2794.332	2794.865	0.461
1	8			2796.398	2796.932	0.364
0	6			2798.465	2798.998	0.728
0	6			2800.53	2801.063	0.456
0	6			2802.597	2803.13	0.833
0	6			2804.663	2805.196	1.146
1	8			2806.729	2807.263	0.544
0	6			2808.795	2809.328	0.775
0	6			2810.861	2811.394	1.182
1	8			2812.928	2813.461	0.75
0	6			2814.994	2815.527	0.594
0	6			2817.06	2817.593	0.766
0	6			2819.126	2819.659	0.259
0	6			2821.192	2821.726	0.519
1	8			2823.259	2823.792	0.432
0	6			2825.324	2825.858	0.653
0	6			2827.391	2827.924	0.332
0	6			2829.457	2829.99	0.498
0	6			2831.523	2832.057	0.237
0	6			2833.59	2834.123	0.361
1	8			2835.655	2836.188	0.54
0	6			2837.722	2838.255	0.43
