# Supplementary material for: Does excitatory fronto-extracerebral tDCS lead to improved working memory performance?
Source: F1000Res. 2013 Dec 10;2:219. Originally published 2013 Oct 17. [Version 2] doi: 10.12688/f1000research.2-219.v2 (PMC3869492; doi:10.12688/f1000research.2-219.v2)
Supplement: 3-back scores of participants before, during and after tDCS stimulation to their left dorsolateral prefronatal cortex — Files are named by date, subject code, day and task condition. There are four different conditions: Exposure, Baseline, DCS and Test. Exposure was a brief training on the n-back task. Baseline was a 5 minute period of the 3-back. Exposure and Baseline occurred only on day 1. DCS stands for direct current stimulation and indicates performance of the 3-back (10 minutes) that occurred while participants were stimulated. The test condition (10 minutes of 3-back) occurred post-stimulation. Both DCS and the Test conditions occurred on days 1 and 2. For example: 01-Jan-2012_AA01_1_DCS - indicates the performance during stimulation on day 1 01-Jan-2012_AA01_2_Test - indicates the performance during post-stimulation test phase on day 2 Variables in the files are presented in the following order: shudaprsd = indicates instances where the letter on screen was the same as the letter 3-back (1) or not (0) key_press = the key pressed (6 = F, letter on screen is not the same as 3-back; 8 = h, letter on screen is the same as letter 3-back) instructions = time relative to the start of the file when the instructions appeared on screen fixation = time relative to the start of the file when the first fixation cross appeared on screen letter_onscreen = time relative to the start of the file when the letter appeared on screen stimulus_interval = time relative to the start of the file when the fixation cross disappeared off screen RT = reaction time in seconds from the time stimulus onset to the button press Hits = the amount of correct hits (3-back) CRs = the number of correct rejections FAs = false alarms, pressing the hit button at the wrong occasion Misses = incorrect rejection of hit trial (opposite to false alarm) or = omitted rejection response oh = omitted hit response HR = hit rate calculated as the number of hits per chances FAR = false alarm rate calculated as the number of false alarms per opportunity Z_HR = Z normalised hit rate, where Z is the inverse of the cumulative Gauss [file f1000research-2-3252-s0000.tgz › 26_Sep_2012_SM08_1_Test]

shudaprsd	key_press	instructions	fixation	letter_onscreen	stimulus_interval	RT	Hits	CRs	FAs	Misses	or	oh	HR	FAR	Z_HR	Z_FAR	d
0	6	2902.583	2921.268	2922.802	2923.335	0.528	43	227	13	17	0	0	0.71667	0.054167	0.57297	-1.6057	2.1787
0	6			2924.867	2925.4	0.25
0	6			2926.934	2927.467	0.322
1	8			2929	2929.533	0.359
0	6			2931.066	2931.6	0.303
0	6			2933.132	2933.665	0.37
0	6			2935.198	2935.731	0.372
1	8			2937.265	2937.798	0.315
0	6			2939.331	2939.864	0.487
0	6			2941.396	2941.93	0.538
1	8			2943.463	2943.996	0.463
0	6			2945.529	2946.062	1.168
0	6			2947.596	2948.129	1.369
0	6			2949.661	2950.194	0.798
1	8			2951.727	2952.261	0.519
0	6			2953.794	2954.327	0.433
0	6			2955.86	2956.393	0.376
0	6			2957.926	2958.459	0.443
0	6			2959.992	2960.525	0.568
0	6			2962.059	2962.592	0.324
0	6			2964.125	2964.658	0.643
0	6			2966.191	2966.725	0.991
1	8			2968.257	2968.79	0.477
0	6			2970.323	2970.856	0.773
1	8			2972.39	2972.923	0.669
0	6			2974.456	2974.989	0.419
1	8			2976.521	2977.055	0.457
0	8			2978.588	2979.121	0.74
0	6			2980.654	2981.187	0.906
0	8			2982.721	2983.254	0.761
1	8			2984.786	2985.319	0.607
0	6			2986.852	2987.386	0.544
0	6			2988.919	2989.452	0.481
0	6			2990.985	2991.518	0.689
1	8			2993.052	2993.585	0.339
1	6			2995.117	2995.65	0.277
0	8			2997.184	2997.717	1.328
0	6			2999.25	2999.783	0.574
0	6			3001.316	3001.85	1.11
1	6			3003.382	3003.915	0.456
0	6			3005.448	3005.981	1.009
0	6			3007.515	3008.048	0.963
0	6			3009.581	3010.114	0.614
0	6			3011.646	3012.18	0.213
0	6			3013.713	3014.246	0.349
0	6			3015.779	3016.312	0.44
0	6			3017.846	3018.379	0.382
0	6			3019.911	3020.444	0.415
0	6			3021.977	3022.511	0.517
0	6			3024.044	3024.577	0.501
0	6			3026.11	3026.643	0.533
0	6			3028.177	3028.71	0.434
0	6			3030.242	3030.775	0.326
0	6			3032.309	3032.842	0.562
0	6			3034.375	3034.908	0.453
0	6			3036.441	3036.975	0.549
0	6			3038.507	3039.04	0.511
0	6			3040.573	3041.106	0.519
0	6			3042.64	3043.173	0.696
1	8			3044.706	3045.239	0.347
0	6			3046.771	3047.305	0.514
0	6			3048.838	3049.371	0.603
0	6			3050.904	3051.437	0.6
0	6			3052.971	3053.504	0.56
0	6			3055.036	3055.569	0.552
1	8			3057.102	3057.636	0.572
0	6			3059.169	3059.702	0.731
1	6			3061.235	3061.768	0.751
0	6			3063.302	3063.835	0.665
0	6			3065.367	3065.9	0.639
1	8			3067.434	3067.967	0.476
0	6			3069.5	3070.033	0.496
0	6			3071.566	3072.1	0.58
0	6			3073.632	3074.165	0.401
1	8			3075.698	3076.231	0.491
1	8			3077.765	3078.298	0.604
0	6			3079.831	3080.364	0.542
1	8			3081.896	3082.43	0.434
0	6			3083.963	3084.496	0.529
0	6			3086.029	3086.562	0.608
1	8			3088.096	3088.629	0.392
0	6			3090.161	3090.694	0.513
0	6			3092.227	3092.761	0.433
0	6			3094.294	3094.827	0.434
1	8			3096.36	3096.893	0.484
0	6			3098.427	3098.96	0.544
1	8			3100.492	3101.025	0.67
0	6			3102.559	3103.092	0.484
0	6			3104.625	3105.158	0.504
0	6			3106.691	3107.225	0.623
0	6			3108.757	3109.29	0.72
0	6			3110.823	3111.356	0.775
0	6			3112.89	3113.423	0.583
0	6			3114.956	3115.489	0.55
0	8			3117.021	3117.555	0.747
0	6			3119.088	3119.621	0.596
0	6			3121.154	3121.687	0.68
0	6			3123.221	3123.754	0.57
1	8			3125.286	3125.819	0.538
0	6			3127.352	3127.886	0.593
0	6			3129.419	3129.952	0.729
0	6			3131.485	3132.018	0.556
0	6			3133.551	3134.084	1.068
1	6			3135.617	3136.15	0.649
0	6			3137.684	3138.217	0.591
1	8			3139.75	3140.283	0.529
1	8			3141.816	3142.35	0.578
0	6			3143.882	3144.415	0.493
0	6			3145.948	3146.481	0.618
0	6			3148.015	3148.548	0.497
0	6			3150.081	3150.614	0.534
0	6			3152.146	3152.68	0.491
0	6			3154.213	3154.746	0.562
0	6			3156.279	3156.812	0.793
0	6			3158.346	3158.879	0.572
1	6			3160.411	3160.944	0.528
0	6			3162.477	3163.011	0.501
0	6			3164.544	3165.077	0.556
0	6			3166.61	3167.143	0.617
0	6			3168.676	3169.209	0.449
0	6			3170.742	3171.275	0.504
0	6			3172.809	3173.342	0.464
0	6			3174.875	3175.408	0.455
0	6			3176.941	3177.475	0.586
0	6			3179.007	3179.54	0.858
0	8			3181.073	3181.606	0.445
0	6			3183.14	3183.673	0.446
0	6			3185.206	3185.739	0.413
0	6			3187.271	3187.805	0.539
0	6			3189.338	3189.871	0.541
1	6			3191.404	3191.937	0.461
0	6			3193.471	3194.004	0.539
0	6			3195.536	3196.069	0.407
0	6			3197.602	3198.136	0.515
0	6			3199.669	3200.202	0.511
0	6			3201.735	3202.268	0.413
0	6			3203.801	3204.334	0.463
0	6			3205.867	3206.4	0.541
0	6			3207.934	3208.467	0.56
0	6			3210	3210.533	0.562
1	8			3212.066	3212.6	0.436
0	6			3214.132	3214.665	0.69
0	6			3216.198	3216.731	0.611
0	6			3218.265	3218.798	0.53
0	6			3220.331	3220.864	0.62
0	6			3222.396	3222.93	0.442
0	6			3224.463	3224.996	0.472
0	6			3226.529	3227.062	0.51
0	6			3228.596	3229.129	0.365
0	6			3230.661	3231.194	0.421
0	6			3232.727	3233.261	0.412
0	6			3234.794	3235.327	0.337
1	6			3236.86	3237.393	0.398
0	6			3238.926	3239.459	0.383
0	6			3240.992	3241.525	0.332
0	6			3243.059	3243.592	0.404
1	6			3245.125	3245.658	0.459
0	6			3247.191	3247.725	0.414
0	6			3249.257	3249.79	0.428
1	8			3251.323	3251.856	0.554
0	6			3253.39	3253.923	0.497
1	8			3255.456	3255.989	0.394
0	6			3257.521	3258.055	0.59
0	6			3259.588	3260.121	0.51
0	6			3261.654	3262.187	0.711
1	8			3263.721	3264.254	0.49
1	8			3265.786	3266.319	0.546
0	6			3267.852	3268.386	0.39
1	8			3269.919	3270.452	0.585
0	6			3271.985	3272.518	0.388
0	6			3274.051	3274.584	0.437
0	6			3276.117	3276.65	0.492
0	6			3278.184	3278.717	0.494
0	6			3280.25	3280.783	0.437
0	6			3282.316	3282.85	0.528
0	6			3284.382	3284.915	0.7
0	6			3286.448	3286.981	0.691
0	6			3288.515	3289.048	0.616
1	8			3290.581	3291.114	0.876
0	6			3292.646	3293.18	0.475
1	8			3294.713	3295.246	0.512
0	6			3296.779	3297.312	0.326
0	6			3298.846	3299.379	0.451
0	6			3300.911	3301.444	0.437
0	6			3302.977	3303.511	0.263
0	6			3305.044	3305.577	0.265
1	6			3307.11	3307.643	0.367
0	6			3309.176	3309.709	0.486
0	6			3311.242	3311.775	0.606
0	6			3313.309	3313.842	0.455
0	6			3315.375	3315.908	0.357
0	8			3317.441	3317.975	0.477
0	6			3319.507	3320.04	0.591
0	6			3321.573	3322.106	0.347
0	6			3323.64	3324.173	0.401
0	8			3325.706	3326.239	0.702
1	8			3327.771	3328.305	0.454
0	6			3329.838	3330.371	0.59
0	6			3331.904	3332.437	0.58
0	6			3333.971	3334.504	0.582
0	6			3336.036	3336.569	0.526
0	6			3338.102	3338.636	0.406
0	6			3340.169	3340.702	0.372
0	6			3342.235	3342.768	0.304
0	6			3344.301	3344.834	0.365
0	6			3346.367	3346.9	0.42
0	6			3348.434	3348.967	0.457
0	6			3350.5	3351.033	0.564
1	8			3352.566	3353.1	0.567
0	6			3354.632	3355.165	0.382
0	6			3356.698	3357.231	0.706
0	6			3358.765	3359.298	0.491
1	8			3360.831	3361.364	0.599
0	6			3362.896	3363.43	0.473
0	6			3364.963	3365.496	0.334
1	8			3367.029	3367.562	0.477
0	6			3369.096	3369.629	0.525
0	6			3371.161	3371.694	0.64
0	6			3373.227	3373.761	0.542
0	6			3375.294	3375.827	0.427
0	6			3377.36	3377.893	0.23
0	6			3379.426	3379.959	0.215
0	6			3381.492	3382.025	0.322
0	6			3383.559	3384.092	0.294
1	6			3385.625	3386.158	0.291
1	6			3387.691	3388.225	0.616
0	8			3389.757	3390.29	0.641
0	6			3391.823	3392.356	0.48
0	6			3393.89	3394.423	0.499
1	6			3395.956	3396.489	0.267
1	8			3398.021	3398.555	0.487
1	6			3400.088	3400.621	0.418
0	6			3402.154	3402.687	0.748
0	6			3404.221	3404.754	0.468
0	6			3406.286	3406.819	0.437
0	6			3408.352	3408.886	0.281
0	6			3410.419	3410.952	0.306
0	6			3412.485	3413.018	0.29
0	6			3414.551	3415.084	0.715
0	6			3416.617	3417.15	0.36
0	6			3418.684	3419.217	0.46
0	6			3420.75	3421.283	0.275
1	6			3422.816	3423.35	0.219
0	6			3424.882	3425.415	0.356
0	6			3426.948	3427.481	1.179
1	8			3429.015	3429.548	0.489
0	6			3431.081	3431.614	0.737
0	6			3433.146	3433.68	0.764
0	6			3435.213	3435.746	0.806
0	6			3437.279	3437.812	0.768
0	6			3439.346	3439.879	0.265
1	6			3441.411	3441.944	0.339
0	6			3443.477	3444.011	0.394
0	8			3445.544	3446.077	0.454
0	8			3447.61	3448.143	0.503
0	6			3449.676	3450.209	0.676
0	6			3451.742	3452.275	0.584
0	6			3453.809	3454.342	0.275
0	6			3455.875	3456.408	0.301
1	8			3457.941	3458.475	0.315
0	6			3460.007	3460.54	0.3
0	8			3462.073	3462.606	0.823
0	6			3464.14	3464.673	0.514
1	6			3466.206	3466.739	0.3
0	6			3468.271	3468.805	0.655
0	6			3470.338	3470.871	0.926
0	6			3472.404	3472.937	0.565
1	8			3474.471	3475.004	0.537
0	6			3476.536	3477.069	1.759
0	6			3478.602	3479.136	1.287
1	8			3480.669	3481.202	0.626
0	6			3482.735	3483.268	1.771
0	6			3484.801	3485.334	1.609
1	8			3486.867	3487.4	0.744
0	6			3488.934	3489.467	0.47
0	6			3491	3491.533	0.508
0	6			3493.065	3493.599	0.417
0	6			3495.132	3495.665	0.266
0	6			3497.198	3497.731	0.696
0	8			3499.265	3499.798	0.639
1	6			3501.331	3501.864	0.448
1	8			3503.396	3503.93	0.756
0	6			3505.463	3505.996	0.711
0	6			3507.529	3508.062	0.69
0	6			3509.596	3510.129	0.41
0	6			3511.661	3512.194	0.536
0	6			3513.727	3514.261	0.58
0	6			3515.794	3516.327	0.259
0	8			3517.86	3518.393	0.595
1	8			3519.926	3520.459	0.562
0	6			3521.992	3522.525	0.852
0	6			3524.059	3524.592	0.584
0	6			3526.125	3526.658	0.328
0	6			3528.19	3528.724	0.495
0	6			3530.257	3530.79	0.339
0	6			3532.323	3532.856	0.323
0	6			3534.39	3534.923	0.378
1	8			3536.456	3536.989	0.421
1	8			3538.521	3539.055	0.407
0	6			3540.588	3541.121	0.502
