# Supplementary material for: Does excitatory fronto-extracerebral tDCS lead to improved working memory performance?
Source: F1000Res. 2013 Dec 10;2:219. Originally published 2013 Oct 17. [Version 2] doi: 10.12688/f1000research.2-219.v2 (PMC3869492; doi:10.12688/f1000research.2-219.v2)
Supplement: 3-back scores of participants before, during and after tDCS stimulation to their left dorsolateral prefronatal cortex — Files are named by date, subject code, day and task condition. There are four different conditions: Exposure, Baseline, DCS and Test. Exposure was a brief training on the n-back task. Baseline was a 5 minute period of the 3-back. Exposure and Baseline occurred only on day 1. DCS stands for direct current stimulation and indicates performance of the 3-back (10 minutes) that occurred while participants were stimulated. The test condition (10 minutes of 3-back) occurred post-stimulation. Both DCS and the Test conditions occurred on days 1 and 2. For example: 01-Jan-2012_AA01_1_DCS - indicates the performance during stimulation on day 1 01-Jan-2012_AA01_2_Test - indicates the performance during post-stimulation test phase on day 2 Variables in the files are presented in the following order: shudaprsd = indicates instances where the letter on screen was the same as the letter 3-back (1) or not (0) key_press = the key pressed (6 = F, letter on screen is not the same as 3-back; 8 = h, letter on screen is the same as letter 3-back) instructions = time relative to the start of the file when the instructions appeared on screen fixation = time relative to the start of the file when the first fixation cross appeared on screen letter_onscreen = time relative to the start of the file when the letter appeared on screen stimulus_interval = time relative to the start of the file when the fixation cross disappeared off screen RT = reaction time in seconds from the time stimulus onset to the button press Hits = the amount of correct hits (3-back) CRs = the number of correct rejections FAs = false alarms, pressing the hit button at the wrong occasion Misses = incorrect rejection of hit trial (opposite to false alarm) or = omitted rejection response oh = omitted hit response HR = hit rate calculated as the number of hits per chances FAR = false alarm rate calculated as the number of false alarms per opportunity Z_HR = Z normalised hit rate, where Z is the inverse of the cumulative Gauss [file f1000research-2-3252-s0000.tgz › 27_Sep_2012_SM08_2_DCS]

shudaprsd	key_press	instructions	fixation	letter_onscreen	stimulus_interval	RT	Hits	CRs	FAs	Misses	or	oh	HR	FAR	Z_HR	Z_FAR	d
0	6	4.683	9.882	11.432	11.982	0.206	45	226	14	15	0	0	0.75	0.058333	0.67449	-1.5689	2.2434
0	6			13.531	14.081	0.216
0	6			15.631	16.181	0.261
1	6			17.731	18.28	0.276
0	6			19.83	20.38	0.421
1	8			21.93	22.48	0.337
1	8			24.029	24.579	0.429
1	8			26.129	26.679	0.392
0	6			28.229	28.778	0.307
0	6			30.328	30.878	0.312
1	8			32.428	32.978	0.304
0	6			34.527	35.077	0.343
0	6			36.627	37.177	0.546
0	6			38.727	39.276	0.327
0	6			40.826	41.377	0.343
0	6			42.926	43.477	0.358
0	6			45.026	45.576	0.549
0	6			47.126	47.676	0.324
0	6			49.226	49.776	0.509
0	6			51.325	51.875	0.502
0	6			53.425	53.975	0.5
0	8			55.525	56.074	0.334
1	8			57.624	58.174	0.297
1	8			59.724	60.274	0.412
0	6			61.823	62.373	0.311
0	6			63.923	64.473	0.325
0	8			66.023	66.572	0.341
0	8			68.122	68.672	0.615
0	6			70.222	70.772	0.338
0	6			72.321	72.872	0.366
1	6			74.421	74.972	0.322
0	8			76.522	77.071	0.383
1	8			78.621	79.171	0.681
0	6			80.721	81.271	0.456
0	6			82.82	83.37	0.296
0	6			84.92	85.47	0.411
0	6			87.02	87.569	0.315
0	6			89.119	89.669	0.466
1	8			91.219	91.769	0.306
0	6			93.318	93.868	0.363
1	8			95.418	95.968	0.296
0	6			97.518	98.068	0.37
0	6			99.617	100.167	0.345
0	6			101.717	102.267	0.343
1	8			103.817	104.367	0.358
0	6			105.917	106.467	0.596
0	6			108.017	108.567	0.365
0	6			110.116	110.666	0.399
0	6			112.216	112.766	0.373
0	6			114.316	114.865	0.341
0	6			116.415	116.965	0.299
0	6			118.515	119.065	0.361
0	6			120.614	121.164	0.395
0	6			122.714	123.264	0.369
0	6			124.814	125.363	0.425
1	6			126.913	127.463	0.506
0	8			129.013	129.563	0.555
0	6			131.112	131.662	0.508
1	8			133.212	133.762	0.289
0	6			135.312	135.862	0.375
0	6			137.411	137.962	0.537
1	8			139.512	140.062	0.294
0	6			141.611	142.161	0.58
0	6			143.711	144.261	0.331
0	6			145.811	146.36	0.317
1	8			147.91	148.46	0.433
0	6			150.01	150.56	0.53
0	6			152.11	152.659	0.235
0	6			154.209	154.759	0.333
0	6			156.309	156.859	0.372
0	6			158.408	158.958	0.306
0	6			160.508	161.058	0.333
0	6			162.608	163.157	0.418
1	8			164.707	165.257	0.441
1	6			166.807	167.357	0.532
0	6			168.906	169.457	0.595
0	6			171.006	171.557	0.417
0	6			173.107	173.656	0.548
0	6			175.206	175.756	0.418
0	6			177.306	177.856	0.48
0	6			179.405	179.955	0.567
0	6			181.505	182.055	0.512
0	6			183.605	184.154	0.41
0	6			185.704	186.254	0.479
0	6			187.804	188.354	0.342
0	6			189.903	190.453	0.247
0	6			192.003	192.553	0.32
0	6			194.103	194.652	0.394
1	8			196.202	196.752	0.346
0	6			198.302	198.852	0.432
1	6			200.401	200.951	0.407
0	6			202.501	203.052	0.445
0	6			204.602	205.151	0.483
0	6			206.701	207.251	0.458
0	6			208.801	209.351	0.403
0	6			210.901	211.45	0.395
0	6			213	213.55	0.569
1	8			215.1	215.65	0.339
1	8			217.199	217.749	0.314
1	8			219.299	219.849	0.341
0	8			221.399	221.948	0.35
0	6			223.498	224.048	0.589
0	6			225.598	226.148	0.487
0	6			227.697	228.247	0.404
0	6			229.797	230.347	0.419
0	8			231.897	232.446	0.669
1	6			233.996	234.546	0.474
0	6			236.096	236.647	0.618
0	6			238.196	238.746	0.399
0	6			240.296	240.846	0.303
0	6			242.396	242.945	0.388
0	6			244.495	245.045	0.375
0	6			246.595	247.145	0.267
0	6			248.694	249.244	0.36
0	6			250.794	251.344	0.416
0	6			252.894	253.443	0.431
0	6			254.993	255.543	0.401
0	6			257.093	257.643	0.639
0	8			259.193	259.742	0.414
0	6			261.292	261.842	0.553
1	8			263.392	263.942	0.586
0	6			265.491	266.041	0.35
0	6			267.591	268.141	0.365
0	6			269.691	270.241	0.457
0	6			271.791	272.341	0.589
0	6			273.891	274.441	0.335
0	6			275.99	276.54	0.544
0	6			278.09	278.64	0.606
0	6			280.19	280.739	0.44
0	6			282.289	282.839	0.65
0	8			284.389	284.939	0.548
0	6			286.488	287.038	0.447
0	6			288.588	289.138	0.673
0	6			290.688	291.237	0.6
0	6			292.787	293.337	0.634
0	6			294.887	295.437	0.561
1	8			296.986	297.536	0.572
1	6			299.086	299.636	0.446
0	6			301.186	301.735	0.538
0	6			303.285	303.836	0.501
0	6			305.385	305.936	0.845
0	6			307.485	308.035	0.426
0	6			309.585	310.135	0.541
0	6			311.685	312.235	0.527
0	6			313.784	314.334	0.69
1	6			315.884	316.434	0.476
1	8			317.984	318.533	0.398
0	6			320.083	320.633	0.514
1	8			322.183	322.733	0.67
0	6			324.282	324.832	0.78
0	6			326.382	326.932	0.643
0	6			328.482	329.031	0.505
0	6			330.581	331.131	0.551
0	6			332.681	333.231	0.678
0	6			334.78	335.33	0.588
0	6			336.88	337.431	0.504
0	6			338.98	339.53	0.689
1	8			341.079	341.63	0.447
0	6			343.18	343.73	0.96
0	6			345.279	345.829	0.818
1	8			347.379	347.929	0.534
0	6			349.479	350.028	0.526
0	6			351.578	352.128	0.771
0	6			353.678	354.228	0.598
0	6			355.777	356.327	0.738
0	6			357.877	358.427	0.524
0	6			359.977	360.526	0.446
0	6			362.076	362.626	0.439
1	8			364.176	364.726	0.448
0	6			366.276	366.825	0.469
0	6			368.375	368.925	0.591
0	6			370.475	371.025	0.63
0	6			372.574	373.124	0.511
1	8			374.674	375.225	0.538
0	6			376.774	377.324	0.53
0	6			378.874	379.424	0.604
1	8			380.974	381.524	0.437
0	6			383.073	383.623	0.53
0	6			385.173	385.723	0.445
0	6			387.273	387.822	0.537
0	6			389.372	389.922	0.535
1	8			391.472	392.022	0.428
0	6			393.571	394.121	0.76
1	6			395.671	396.221	0.717
0	6			397.771	398.32	0.644
1	8			399.87	400.42	0.93
0	8			401.97	402.52	0.857
0	6			404.069	404.619	0.633
0	6			406.169	406.719	0.572
1	8			408.269	408.818	0.523
0	6			410.368	410.919	0.803
0	6			412.469	413.019	0.589
1	8			414.568	415.118	0.517
0	6			416.668	417.218	0.509
0	6			418.768	419.318	0.501
0	6			420.867	421.417	0.628
0	6			422.967	423.517	0.515
0	6			425.067	425.616	0.536
0	6			427.166	427.716	0.446
0	6			429.266	429.816	0.626
1	8			431.365	431.915	0.495
0	6			433.465	434.015	0.452
0	6			435.565	436.114	0.479
0	6			437.664	438.214	0.7
1	8			439.764	440.314	0.598
0	6			441.863	442.413	0.562
0	8			443.963	444.514	0.442
1	6			446.063	446.613	0.616
0	6			448.163	448.713	0.719
0	6			450.263	450.813	0.594
0	6			452.362	452.912	0.557
0	6			454.462	455.012	0.461
0	6			456.562	457.111	0.511
0	6			458.661	459.211	0.615
0	6			460.761	461.311	0.49
1	8			462.86	463.41	0.383
0	6			464.96	465.51	0.469
1	8			467.06	467.61	0.543
0	6			469.159	469.709	0.629
0	6			471.259	471.809	0.51
0	6			473.359	473.908	0.584
0	6			475.458	476.008	0.647
1	6			477.558	478.108	0.679
0	8			479.657	480.207	0.479
1	8			481.757	482.308	0.547
0	6			483.857	484.407	0.791
0	6			485.957	486.507	0.513
0	6			488.057	488.607	0.516
0	6			490.156	490.706	0.462
1	8			492.256	492.806	0.548
0	6			494.356	494.905	0.428
0	6			496.455	497.005	0.509
0	6			498.555	499.105	0.483
0	6			500.654	501.204	0.499
0	6			502.754	503.304	0.597
0	6			504.854	505.403	0.489
0	6			506.953	507.503	0.534
0	6			509.053	509.603	0.567
0	6			511.152	511.702	0.46
0	6			513.252	513.802	0.417
0	6			515.352	515.901	0.601
0	6			517.451	518.002	0.419
0	6			519.551	520.102	0.464
0	6			521.651	522.201	0.444
0	6			523.751	524.301	0.442
1	8			525.851	526.401	0.41
0	6			527.95	528.5	0.532
0	6			530.05	530.6	0.412
0	6			532.15	532.699	0.685
0	6			534.249	534.799	0.461
0	6			536.349	536.899	0.377
1	8			538.448	538.998	0.463
1	6			540.548	541.098	0.719
1	8			542.648	543.197	0.523
0	6			544.747	545.297	0.528
1	8			546.847	547.397	0.513
0	6			548.946	549.496	0.506
0	6			551.046	551.596	0.48
0	6			553.146	553.695	0.847
0	6			555.245	555.796	0.6
1	6			557.345	557.896	0.562
0	6			559.445	559.995	0.742
0	6			561.545	562.095	0.429
0	6			563.645	564.194	0.508
0	6			565.744	566.294	0.577
0	6			567.844	568.394	0.546
1	6			569.943	570.493	0.48
0	6			572.043	572.593	0.536
1	6			574.143	574.693	0.411
0	6			576.242	576.792	0.603
0	6			578.342	578.892	0.694
0	6			580.442	580.991	0.727
0	6			582.541	583.091	0.55
0	8			584.641	585.191	0.536
0	6			586.74	587.29	0.441
0	6			588.84	589.39	0.685
1	8			590.94	591.489	0.547
0	6			593.039	593.59	0.452
0	6			595.139	595.69	0.473
0	6			597.239	597.789	0.383
0	6			599.339	599.889	0.469
1	8			601.439	601.988	0.472
1	8			603.538	604.088	0.512
0	6			605.638	606.188	0.381
0	6			607.737	608.287	0.631
0	6			609.837	610.387	0.512
0	6			611.937	612.486	0.41
0	6			614.036	614.586	0.414
0	6			616.136	616.686	0.441
0	6			618.235	618.785	0.411
0	8			620.335	620.885	0.508
0	6			622.435	622.985	0.64
0	6			624.534	625.084	0.709
0	6			626.634	627.184	0.467
0	6			628.734	629.283	0.447
0	6			630.833	631.384	0.375
0	6			632.933	633.484	0.531
1	8			635.033	635.583	0.47
0	6			637.133	637.683	0.403
0	6			639.233	639.782	0.483
