# Supplementary material for: Does excitatory fronto-extracerebral tDCS lead to improved working memory performance?
Source: F1000Res. 2013 Dec 10;2:219. Originally published 2013 Oct 17. [Version 2] doi: 10.12688/f1000research.2-219.v2 (PMC3869492; doi:10.12688/f1000research.2-219.v2)
Supplement: 3-back scores of participants before, during and after tDCS stimulation to their left dorsolateral prefronatal cortex — Files are named by date, subject code, day and task condition. There are four different conditions: Exposure, Baseline, DCS and Test. Exposure was a brief training on the n-back task. Baseline was a 5 minute period of the 3-back. Exposure and Baseline occurred only on day 1. DCS stands for direct current stimulation and indicates performance of the 3-back (10 minutes) that occurred while participants were stimulated. The test condition (10 minutes of 3-back) occurred post-stimulation. Both DCS and the Test conditions occurred on days 1 and 2. For example: 01-Jan-2012_AA01_1_DCS - indicates the performance during stimulation on day 1 01-Jan-2012_AA01_2_Test - indicates the performance during post-stimulation test phase on day 2 Variables in the files are presented in the following order: shudaprsd = indicates instances where the letter on screen was the same as the letter 3-back (1) or not (0) key_press = the key pressed (6 = F, letter on screen is not the same as 3-back; 8 = h, letter on screen is the same as letter 3-back) instructions = time relative to the start of the file when the instructions appeared on screen fixation = time relative to the start of the file when the first fixation cross appeared on screen letter_onscreen = time relative to the start of the file when the letter appeared on screen stimulus_interval = time relative to the start of the file when the fixation cross disappeared off screen RT = reaction time in seconds from the time stimulus onset to the button press Hits = the amount of correct hits (3-back) CRs = the number of correct rejections FAs = false alarms, pressing the hit button at the wrong occasion Misses = incorrect rejection of hit trial (opposite to false alarm) or = omitted rejection response oh = omitted hit response HR = hit rate calculated as the number of hits per chances FAR = false alarm rate calculated as the number of false alarms per opportunity Z_HR = Z normalised hit rate, where Z is the inverse of the cumulative Gauss [file f1000research-2-3252-s0000.tgz › 27_Sep_2012_SM08_2_Test]

shudaprsd	key_press	instructions	fixation	letter_onscreen	stimulus_interval	RT	Hits	CRs	FAs	Misses	or	oh	HR	FAR	Z_HR	Z_FAR	d
0	6	13.106	29.918	31.451	31.985	0.26	47	229	11	13	0	0	0.78333	0.045833	0.7835	-1.6867	2.4702
0	6			33.517	34.05	0.257
0	6			35.583	36.116	0.259
0	6			37.65	38.183	0.284
0	6			39.716	40.249	0.274
1	8			41.781	42.316	0.342
0	6			43.848	44.381	0.338
1	8			45.914	46.447	0.258
0	6			47.981	48.514	0.283
0	6			50.047	50.58	0.402
0	6			52.112	52.646	0.406
0	6			54.179	54.712	0.395
0	6			56.245	56.778	0.609
0	6			58.312	58.845	0.61
0	6			60.377	60.91	0.35
0	6			62.443	62.977	0.37
0	6			64.51	65.043	0.359
1	8			66.576	67.11	0.315
0	6			68.642	69.176	0.329
1	8			70.708	71.241	0.284
0	6			72.775	73.308	0.338
0	6			74.841	75.374	0.388
0	6			76.907	77.441	0.372
0	6			78.973	79.506	0.51
0	6			81.039	81.572	0.389
0	6			83.106	83.639	0.291
0	6			85.172	85.705	0.346
0	6			87.237	87.771	0.595
0	8			89.304	89.837	0.368
0	6			91.37	91.903	0.341
0	6			93.437	93.97	0.389
1	8			95.502	96.036	0.311
0	6			97.568	98.102	0.336
0	6			99.635	100.168	0.385
0	6			101.701	102.235	0.323
0	6			103.768	104.301	0.33
0	6			105.833	106.366	0.251
0	6			107.9	108.433	0.27
0	6			109.966	110.499	0.308
0	6			112.032	112.566	0.316
0	6			114.098	114.631	0.306
1	8			116.164	116.697	0.391
0	8			118.231	118.764	0.357
0	6			120.297	120.83	0.377
0	6			122.363	122.897	0.385
0	6			124.429	124.962	0.27
0	6			126.495	127.028	0.343
0	6			128.562	129.095	0.321
0	6			130.628	131.161	0.341
0	6			132.693	133.227	0.356
0	6			134.76	135.293	0.351
0	6			136.826	137.36	0.371
0	6			138.893	139.426	0.384
0	6			140.958	141.491	0.405
0	6			143.025	143.558	0.366
0	6			145.091	145.624	0.374
0	6			147.157	147.691	0.382
0	6			149.224	149.757	0.489
0	6			151.289	151.822	0.404
1	8			153.356	153.889	0.341
0	6			155.422	155.955	0.479
0	6			157.488	158.022	0.469
1	8			159.554	160.087	0.389
0	6			161.62	162.153	0.445
1	8			163.687	164.22	0.487
0	6			165.753	166.286	0.349
0	6			167.818	168.352	0.44
0	6			169.885	170.418	0.418
0	6			171.951	172.485	0.555
0	6			174.018	174.551	0.433
0	6			176.084	176.617	0.377
0	6			178.15	178.683	0.444
0	6			180.216	180.749	0.458
0	6			182.282	182.816	0.413
1	8			184.349	184.882	0.415
0	8			186.414	186.947	0.582
0	6			188.481	189.014	0.42
0	6			190.547	191.08	0.527
0	6			192.613	193.147	0.477
1	8			194.679	195.212	0.333
0	6			196.745	197.278	0.57
0	6			198.812	199.345	0.419
1	8			200.878	201.411	0.38
0	6			202.943	203.478	0.436
0	6			205.01	205.543	0.484
0	6			207.076	207.61	0.405
1	6			209.143	209.676	0.494
1	6			211.209	211.742	0.695
0	6			213.275	213.808	0.715
0	6			215.341	215.874	0.554
0	6			217.407	217.941	0.556
0	8			219.474	220.007	0.493
0	6			221.539	222.072	0.438
0	6			223.606	224.139	0.498
0	6			225.672	226.205	0.547
0	6			227.738	228.272	0.45
0	6			229.804	230.338	0.557
0	6			231.87	232.403	0.443
0	6			233.937	234.47	0.508
0	6			236.003	236.536	0.651
0	6			238.069	238.603	0.455
0	6			240.135	240.668	0.551
1	8			242.201	242.735	0.477
0	6			244.268	244.801	0.396
0	6			246.334	246.867	0.428
1	8			248.4	248.933	0.665
1	8			250.466	250.999	0.351
1	6			252.532	253.066	0.347
0	6			254.599	255.132	0.559
0	6			256.665	257.198	0.467
0	6			258.731	259.264	0.423
0	6			260.797	261.33	0.443
0	6			262.863	263.397	0.416
1	8			264.93	265.463	0.388
1	8			266.995	267.528	0.491
1	6			269.062	269.595	0.446
0	6			271.128	271.661	0.513
0	6			273.194	273.728	0.498
0	6			275.26	275.793	0.471
0	6			277.326	277.86	0.444
0	6			279.393	279.926	0.463
0	6			281.459	281.992	0.512
0	6			283.526	284.059	0.666
1	8			285.591	286.124	0.388
0	6			287.657	288.191	0.425
0	6			289.724	290.257	0.415
1	8			291.79	292.323	0.4
0	6			293.856	294.389	0.302
1	8			295.922	296.455	0.352
0	6			297.988	298.522	0.448
0	6			300.055	300.588	0.426
0	6			302.12	302.653	0.669
0	6			304.187	304.72	0.483
1	8			306.253	306.786	0.357
0	6			308.319	308.853	0.423
1	8			310.386	310.919	0.483
0	6			312.451	312.985	0.399
1	6			314.518	315.051	0.406
0	6			316.584	317.117	0.543
0	6			318.651	319.184	0.55
0	6			320.716	321.249	0.472
0	6			322.782	323.316	0.667
0	6			324.849	325.382	0.557
0	6			326.915	327.448	0.782
0	6			328.981	329.514	0.562
1	8			331.047	331.58	0.646
0	6			333.113	333.647	0.643
0	8			335.18	335.713	0.521
0	6			337.246	337.779	0.354
1	8			339.312	339.845	0.286
0	6			341.378	341.911	0.581
0	6			343.444	343.978	0.443
0	6			345.511	346.044	0.45
0	6			347.576	348.11	0.401
0	6			349.643	350.176	0.402
0	6			351.709	352.242	0.44
0	6			353.776	354.309	0.382
0	6			355.841	356.374	0.374
1	8			357.907	358.441	0.464
0	6			359.974	360.507	0.354
0	6			362.04	362.573	0.31
0	6			364.107	364.64	0.329
0	6			366.172	366.705	0.555
0	6			368.238	368.772	0.428
0	6			370.305	370.838	0.506
0	6			372.371	372.904	0.473
0	6			374.437	374.97	0.44
0	6			376.503	377.036	0.425
0	6			378.569	379.103	0.492
0	6			380.636	381.169	0.352
0	6			382.701	383.235	0.414
0	6			384.768	385.301	0.433
0	6			386.834	387.367	0.406
0	8			388.901	389.434	0.525
0	6			390.967	391.5	1.025
1	6			393.032	393.566	0.753
0	8			395.099	395.632	0.807
1	6			397.165	397.698	0.892
0	6			399.232	399.765	0.518
0	6			401.297	401.83	0.697
0	6			403.363	403.897	0.577
1	8			405.43	405.963	0.332
0	6			407.496	408.029	0.416
0	6			409.562	410.095	0.647
0	6			411.628	412.161	0.521
0	6			413.694	414.228	0.464
0	6			415.761	416.294	0.343
0	6			417.827	418.36	0.333
0	6			419.893	420.426	0.394
0	6			421.959	422.492	0.373
1	8			424.026	424.559	0.316
0	6			426.092	426.625	0.447
0	6			428.157	428.691	0.345
0	6			430.224	430.757	0.37
0	6			432.29	432.823	0.443
0	6			434.357	434.89	0.637
1	8			436.422	436.955	0.295
1	6			438.488	439.022	0.321
0	6			440.555	441.088	0.48
0	6			442.621	443.154	0.377
0	6			444.688	445.221	0.349
0	6			446.753	447.286	0.44
0	6			448.819	449.353	0.39
0	6			450.886	451.419	0.52
0	6			452.952	453.485	0.423
0	6			455.018	455.551	0.449
1	8			457.084	457.617	0.287
0	6			459.151	459.684	0.382
0	6			461.217	461.75	0.373
0	6			463.282	463.816	0.376
1	6			465.349	465.882	0.325
1	8			467.415	467.948	0.38
1	8			469.482	470.015	0.399
0	6			471.547	472.08	0.449
0	6			473.613	474.147	0.422
1	8			475.68	476.213	0.312
0	6			477.746	478.279	0.49
0	6			479.813	480.346	0.392
0	6			481.878	482.411	0.372
0	6			483.944	484.478	0.48
0	8			486.011	486.544	0.37
0	6			488.077	488.61	0.478
0	6			490.143	490.676	0.597
0	6			492.209	492.742	0.57
0	6			494.276	494.809	0.449
1	6			496.342	496.875	0.334
0	6			498.407	498.941	0.249
1	8			500.474	501.007	0.268
1	6			502.54	503.073	0.359
0	6			504.607	505.14	0.495
0	6			506.673	507.206	0.427
0	6			508.738	509.272	0.442
0	6			510.805	511.338	0.326
1	8			512.871	513.404	0.545
1	8			514.938	515.471	0.353
0	6			517.003	517.536	0.439
1	8			519.069	519.603	0.324
0	6			521.136	521.669	0.407
0	6			523.202	523.735	0.28
0	6			525.268	525.801	0.3
0	8			527.334	527.867	0.373
1	8			529.401	529.934	0.339
0	6			531.467	532	0.318
0	6			533.533	534.067	0.45
0	6			535.599	536.132	0.487
1	8			537.665	538.198	0.384
0	6			539.732	540.265	0.579
0	8			541.798	542.331	0.604
0	6			543.863	544.397	0.438
0	6			545.93	546.463	0.439
0	6			547.996	548.529	0.412
1	8			550.063	550.596	0.379
1	8			552.128	552.661	0.482
0	6			554.194	554.728	0.548
0	6			556.261	556.794	0.479
1	8			558.327	558.86	0.57
1	8			560.394	560.927	0.354
0	6			562.459	562.992	0.686
1	8			564.526	565.059	0.593
0	6			566.592	567.125	0.484
0	6			568.658	569.192	0.387
0	6			570.724	571.257	0.688
0	6			572.79	573.323	0.439
0	6			574.857	575.39	0.399
0	6			576.923	577.456	0.548
0	6			578.988	579.522	0.422
0	6			581.055	581.588	0.758
0	6			583.121	583.654	0.526
0	6			585.188	585.721	0.433
0	6			587.253	587.786	0.671
0	6			589.319	589.853	0.457
0	6			591.386	591.919	0.411
1	8			593.452	593.985	0.273
1	8			595.519	596.052	0.286
1	6			597.584	598.117	0.342
0	6			599.651	600.184	0.414
0	6			601.717	602.25	0.439
0	6			603.783	604.317	0.424
0	6			605.849	606.382	0.473
0	8			607.915	608.448	0.693
0	6			609.982	610.515	0.372
0	6			612.048	612.581	0.509
0	6			614.113	614.647	0.5
0	6			616.18	616.713	0.537
0	6			618.246	618.779	0.487
1	6			620.313	620.846	0.336
0	6			622.379	622.912	0.42
1	8			624.444	624.978	0.441
1	8			626.511	627.044	0.46
0	6			628.577	629.11	0.357
0	6			630.644	631.177	0.616
0	6			632.709	633.242	0.608
0	6			634.776	635.309	0.486
0	6			636.842	637.375	0.629
0	6			638.908	639.442	0.543
0	6			640.974	641.507	0.569
0	6			643.04	643.573	0.583
0	6			645.107	645.64	0.491
0	6			647.173	647.706	0.739
0	6			649.239	649.773	0.66
