# Supplementary material for: Does excitatory fronto-extracerebral tDCS lead to improved working memory performance?
Source: F1000Res. 2013 Dec 10;2:219. Originally published 2013 Oct 17. [Version 2] doi: 10.12688/f1000research.2-219.v2 (PMC3869492; doi:10.12688/f1000research.2-219.v2)
Supplement: 3-back scores of participants before, during and after tDCS stimulation to their left dorsolateral prefronatal cortex — Files are named by date, subject code, day and task condition. There are four different conditions: Exposure, Baseline, DCS and Test. Exposure was a brief training on the n-back task. Baseline was a 5 minute period of the 3-back. Exposure and Baseline occurred only on day 1. DCS stands for direct current stimulation and indicates performance of the 3-back (10 minutes) that occurred while participants were stimulated. The test condition (10 minutes of 3-back) occurred post-stimulation. Both DCS and the Test conditions occurred on days 1 and 2. For example: 01-Jan-2012_AA01_1_DCS - indicates the performance during stimulation on day 1 01-Jan-2012_AA01_2_Test - indicates the performance during post-stimulation test phase on day 2 Variables in the files are presented in the following order: shudaprsd = indicates instances where the letter on screen was the same as the letter 3-back (1) or not (0) key_press = the key pressed (6 = F, letter on screen is not the same as 3-back; 8 = h, letter on screen is the same as letter 3-back) instructions = time relative to the start of the file when the instructions appeared on screen fixation = time relative to the start of the file when the first fixation cross appeared on screen letter_onscreen = time relative to the start of the file when the letter appeared on screen stimulus_interval = time relative to the start of the file when the fixation cross disappeared off screen RT = reaction time in seconds from the time stimulus onset to the button press Hits = the amount of correct hits (3-back) CRs = the number of correct rejections FAs = false alarms, pressing the hit button at the wrong occasion Misses = incorrect rejection of hit trial (opposite to false alarm) or = omitted rejection response oh = omitted hit response HR = hit rate calculated as the number of hits per chances FAR = false alarm rate calculated as the number of false alarms per opportunity Z_HR = Z normalised hit rate, where Z is the inverse of the cumulative Gauss [file f1000research-2-3252-s0000.tgz › 01_Oct_2012_LH09_1_DCS]

shudaprsd	key_press	instructions	fixation	letter_onscreen	stimulus_interval	RT	Hits	CRs	FAs	Misses	or	oh	HR	FAR	Z_HR	Z_FAR	d
0	6	1460.817	1474.613	1476.146	1476.679	1.272	30	207	30	30	3	0	0.5	0.125	0	-1.1503	1.1503
0	6			1478.212	1478.745	0.407
0	6			1480.278	1480.812	0.363
0	6			1482.345	1482.878	0.452
0	6			1484.41	1484.943	0.602
1	8			1486.477	1487.01	0.58
0	6			1488.543	1489.076	0.67
0	6			1490.609	1491.143	0.672
0	8			1492.675	1493.208	0.352
0	6			1494.741	1495.275	0.355
0	6			1496.808	1497.341	0.432
0	8			1498.874	1499.407	0.569
1	6			1500.94	1501.473	1.187
1	6			1503.006	1503.539	1.078
1	8			1505.072	1505.606	0.582
0	6			1507.139	1507.672	0.449
1	6			1509.204	1509.737	0.716
0	6			1511.271	1511.804	0.647
0	6			1513.337	1513.87	0.667
0	6			1515.403	1515.937	0.763
0	8			1517.47	1518.003	0.811
0	6			1519.535	1520.068	0.944
1	8			1521.602	1522.135	0.828
0	6			1523.668	1524.201	0.584
1	8			1525.734	1526.268	1.073
0	6			1527.8	1528.333	1.028
1	6			1529.866	1530.4	0.913
0	6			1531.933	1532.466	0.54
0	6			1533.999	1534.532	0.923
0	6			1536.065	1536.598	1.283
0	6			1538.131	1538.664	0.887
0	6			1540.197	1540.731	0.578
1	6			1542.264	1542.797	0.545
0	6			1544.329	1544.862	0.566
0	6			1546.396	1546.929	1.03
0	6			1548.462	1548.995	0.968
0	6			1550.528	1551.062	0.443
0	6			1552.595	1553.128	0.479
0	8			1554.66	1555.193	0.852
0	6			1556.727	1557.26	0.748
0	6			1558.793	1559.326	1.143
0	6			1560.859	1561.393	0.7
0	6			1562.925	1563.458	0.89
0	6			1564.991	1565.525	0.622
0	6			1567.058	1567.591	0.6
0	6			1569.124	1569.657	0.532
0	6			1571.19	1571.723	0.406
0	8			1573.256	1573.789	0.531
0	6			1575.322	1575.856	0.358
0	6			1577.389	1577.922	0.611
0	6			1579.454	1579.987	0.48
0	8			1581.521	1582.054	0.575
0	6			1583.587	1584.12	0.431
0	6			1585.653	1586.187	0.544
0	6			1587.719	1588.252	0.588
0	6			1589.785	1590.318	0.526
0	6			1591.852	1592.385	0.697
0	6			1593.918	1594.451	0.699
0	8			1595.984	1596.518	0.913
0	6			1598.05	1598.583	0.798
0	6			1600.116	1600.65	0.952
0	6			1602.183	1602.716	0.485
1	6			1604.249	1604.782	0.81
1	6			1606.315	1606.848	1.427
0	8			1608.381	1608.914	1.394
0	6			1610.447	1610.981	0.799
0	6			1612.514	1613.047	0.9
0	6			1614.579	1615.112	0.751
1	8			1616.646	1617.179	0.518
1	6			1618.712	1619.245	0.55
0	6			1620.778	1621.312	0.622
0	6			1622.844	1623.377	0.701
1	6			1624.91	1625.443	0.99
0	6			1626.977	1627.51	0.605
0	6			1629.043	1629.576	0.924
0	6			1631.109	1631.642	1.172
1	8			1633.175	1633.708	1.081
0	6			1635.241	1635.775	0.726
0	8			1637.308	1637.841	1.401
0	6			1639.374	1639.907	0.566
0	6			1641.44	1641.973	0.48
0	6			1643.506	1644.039	0.512
0	6			1645.572	1646.106	0.649
0	6			1647.639	1648.172	0.703
1	6			1649.704	1650.237	0.905
0	6			1651.771	1652.304	0.924
0	6			1653.837	1654.37	0.774
0	6			1655.903	1656.437	0.361
0	8			1657.969	1658.502	0.797
0	6			1660.035	1660.568	0.735
0	6			1662.102	1662.635	0.584
0	6			1664.168	1664.701	0.598
0	6			1666.233	1666.767	0.794
0	8			1668.3	1668.833	0.597
0	6			1670.366	1670.9	0.675
0	6			1672.433	1672.966	0.975
0	6			1674.499	1675.031	0.796
0	6			1676.565	1677.098	0.746
0	6			1678.631	1679.164	0.473
0	6			1680.697	1681.231	0.58
0	6			1682.764	1683.297	0.447
0	6			1684.829	1685.362	0.691
0	6			1686.896	1687.429	1.102
1	6			1688.962	1689.495	0.841
0	6			1691.028	1691.562	0.872
0	6			1693.094	1693.627	0.617
0	6			1695.16	1695.693	0.696
0	6			1697.227	1697.76	1.054
0	6			1699.293	1699.826	0.775
0	6			1701.358	1701.892	1.253
0	6			1703.425	1703.958	0.698
0	6			1705.491	1706.025	0.683
0	6			1707.558	1708.091	0.432
0	6			1709.623	1710.157	0.787
1	8			1711.69	1712.223	0.742
0	6			1713.756	1714.289	0.691
0	6			1715.822	1716.356	0.612
1	8			1717.889	1718.422	0.771
0	6			1719.954	1720.487	0.886
1	6			1722.021	1722.554	0.747
0	6			1724.087	1724.62	0.573
0	6			1726.153	1726.687	0.833
0	6			1728.219	1728.752	0.754
0	6			1730.285	1730.818	0.668
0	6			1732.352	1732.885	0.681
0	8			1734.418	1734.951	1.035
0	6			1736.483	1737.017	1.214
0	6			1738.55	1739.083	0.677
0	6			1740.616	1741.15	0.779
1	6			1742.683	1743.216	1.296
1	8			1744.748	1745.281	0.672
1	6			1746.815	1747.348	1.306
0	6			1748.881	1749.414	1.391
1	8			1750.947	1751.481	1.627
0	8			1753.014	1753.547	1.119
0	8			1755.079	1755.612	1.333
0	6			1757.146	1757.679	1.024
0	6			1759.212	1759.745	0.692
0	6			1761.278	1761.812	0.578
1	8			1763.344	1763.877	1.189
0	6			1765.41	1765.943	0.612
0	6			1767.477	1768.01	1.351
0	6			1769.543	1770.076	1.149
0	8			1771.608	1772.142	0.97
1	6			1773.675	1774.208	0.655
0	6			1775.741	1776.275	0.986
0	8			1777.808	1778.341	1.327
1	6			1779.873	1780.406	0.932
0	6			1781.94	1782.473	0.816
0	6			1784.006	1784.539	0.742
0	6			1786.072	1786.606	0.633
0	6			1788.139	1788.672	0.511
0	8			1790.204	1790.737	0.433
0	6			1792.271	1792.804	1.254
0	8			1794.337	1794.87	1.099
0	6			1796.403	1796.937	0.451
0	8			1798.469	1799.002	1.08
0	6			1800.535	1801.068	0.965
0	6			1802.602	1803.135	0.697
0	8			1804.668	1805.201	0.658
0	6			1806.733	1807.267	0.955
0	6			1808.8	1809.333	0.628
0	6			1810.866	1811.4	0.63
0	6			1812.933	1813.466	0.772
0	6			1814.998	1815.531	0.529
0	6			1817.065	1817.598	0.654
0	6			1819.131	1819.664	0.574
1	6			1821.197	1821.731	0.459
0	6			1823.263	1823.796	0.591
0	6			1825.329	1825.862	1.349
0	6			1827.396	1827.929	0.565
1	6			1829.462	1829.995	0.597
0	8			1831.527	1832.062	1.127
0	6			1833.594	1834.127	0.965
0	6			1835.66	1836.193	0.739
1	8			1837.727	1838.26	0.74
0	6			1839.793	1840.326	0.496
0	6			1841.858	1842.392	0.406
0	6			1843.925	1844.458	0.6
0	6			1845.991	1846.525	0.521
0	6			1848.058	1848.591	0.534
0	6			1850.123	1850.656	0.449
0	6			1852.19	1852.723	0.404
0	8			1854.256	1854.789	0.529
1	6			1856.322	1856.856	0.866
0	6			1858.388	1858.921	1.096
0	6			1860.454	1860.987	1.409
0	6			1862.521	1863.054	0.579
1	6			1864.587	1865.12	1.103
0	6			1866.652	1867.186	0.86
0	6			1868.719	1869.252	1.265
0	6			1870.785	1871.318	0.723
0	6			1872.852	1873.385	0.425
0	6			1874.918	1875.45	0.322
0	6			1876.983	1877.517	1.082
1	8			1879.05	1879.583	1.059
1	6			1881.116	1881.65	0.956
1	8			1883.183	1883.716	0.682
0	6			1885.248	1885.781	0.615
0	6			1887.315	1887.848	0.781
0	6			1889.381	1889.914	0.836
0	6			1891.447	1891.981	0.756
0	6			1893.513	1894.046	0.987
0	6			1895.579	1896.112	0.667
0	6			1897.646	1898.179	0.399
0	6			1899.712	1900.245	0.601
0	6			1901.777	1902.311	0.463
1	8			1903.844	1904.377	0.822
0	6			1905.91	1906.443	1.323
1	6			1907.977	1908.51	0.832
0	6			1910.042	1910.575	1.38
0	6			1912.108	1912.642	0.638
0	6			1914.175	1914.708	0.522
0	6			1916.241	1916.775	0.736
1	6			1918.308	1918.841	0.585
0	0			1920.373	1920.906	0
0	0			1922.44	1922.973	0
1	6			1924.506	1925.039	0.621
0	6			1926.572	1927.106	0.653
1	8			1928.638	1929.171	1.317
1	6			1930.704	1931.237	0.904
0	6			1932.771	1933.304	1.303
0	0			1934.837	1935.37	0
0	6			1936.902	1937.436	1.151
0	6			1938.969	1939.502	1.053
0	6			1941.035	1941.568	0.873
0	6			1943.102	1943.635	1.068
1	8			1945.167	1945.7	0.819
0	6			1947.233	1947.767	1.033
0	6			1949.3	1949.833	0.724
0	6			1951.366	1951.9	0.761
1	8			1953.433	1953.965	0.774
0	6			1955.498	1956.031	0.777
0	6			1957.565	1958.098	0.714
0	6			1959.631	1960.164	0.734
1	8			1961.697	1962.231	0.403
0	6			1963.763	1964.296	0.487
0	8			1965.829	1966.362	0.695
0	6			1967.896	1968.429	0.532
0	6			1969.962	1970.495	0.669
0	8			1972.027	1972.561	1
0	6			1974.094	1974.627	0.498
1	8			1976.16	1976.693	0.635
0	6			1978.227	1978.76	0.941
0	6			1980.292	1980.825	0.769
0	6			1982.358	1982.892	0.853
1	8			1984.425	1984.958	0.831
0	6			1986.491	1987.025	0.47
0	6			1988.557	1989.09	0.783
0	6			1990.623	1991.156	0.486
0	8			1992.69	1993.223	0.798
0	6			1994.756	1995.289	1.047
0	6			1996.822	1997.356	1.178
1	6			1998.888	1999.421	0.835
0	6			2000.954	2001.487	1.13
1	8			2003.021	2003.554	0.587
0	6			2005.087	2005.62	0.8
1	8			2007.152	2007.686	0.897
0	6			2009.219	2009.752	0.74
1	8			2011.285	2011.818	0.76
0	6			2013.352	2013.885	0.849
1	8			2015.417	2015.95	0.618
0	6			2017.483	2018.017	0.527
1	8			2019.55	2020.083	0.645
0	6			2021.616	2022.15	0.677
0	6			2023.682	2024.215	0.252
1	6			2025.748	2026.281	0.641
0	6			2027.815	2028.348	0.765
1	8			2029.881	2030.414	0.586
0	6			2031.946	2032.48	1.187
0	6			2034.013	2034.546	0.514
1	6			2036.079	2036.612	0.446
0	8			2038.146	2038.679	0.342
1	8			2040.211	2040.744	0.82
0	6			2042.277	2042.811	0.448
0	6			2044.344	2044.877	0.431
0	6			2046.41	2046.943	0.487
0	6			2048.477	2049.01	0.418
0	6			2050.542	2051.075	0.661
1	8			2052.608	2053.142	0.428
0	6			2054.675	2055.208	0.548
0	6			2056.741	2057.275	0.562
0	8			2058.807	2059.34	0.74
0	8			2060.873	2061.406	0.619
0	6			2062.94	2063.473	0.527
0	6			2065.006	2065.539	0.553
0	6			2067.071	2067.605	0.439
0	6			2069.138	2069.671	0.697
0	6			2071.204	2071.737	0.396
0	6			2073.271	2073.804	0.379
0	8			2075.336	2075.869	0.294
1	6			2077.402	2077.936	0.583
0	6			2079.469	2080.002	0.744
1	8			2081.535	2082.068	1.121
0	6			2083.601	2084.135	0.573
1	6			2085.667	2086.2	0.914
0	6			2087.733	2088.267	0.501
0	8			2089.8	2090.333	0.56
0	6			2091.866	2092.4	0.44
0	6			2093.932	2094.465	0.524
