# Supplementary material for: Does excitatory fronto-extracerebral tDCS lead to improved working memory performance?
Source: F1000Res. 2013 Dec 10;2:219. Originally published 2013 Oct 17. [Version 2] doi: 10.12688/f1000research.2-219.v2 (PMC3869492; doi:10.12688/f1000research.2-219.v2)
Supplement: 3-back scores of participants before, during and after tDCS stimulation to their left dorsolateral prefronatal cortex — Files are named by date, subject code, day and task condition. There are four different conditions: Exposure, Baseline, DCS and Test. Exposure was a brief training on the n-back task. Baseline was a 5 minute period of the 3-back. Exposure and Baseline occurred only on day 1. DCS stands for direct current stimulation and indicates performance of the 3-back (10 minutes) that occurred while participants were stimulated. The test condition (10 minutes of 3-back) occurred post-stimulation. Both DCS and the Test conditions occurred on days 1 and 2. For example: 01-Jan-2012_AA01_1_DCS - indicates the performance during stimulation on day 1 01-Jan-2012_AA01_2_Test - indicates the performance during post-stimulation test phase on day 2 Variables in the files are presented in the following order: shudaprsd = indicates instances where the letter on screen was the same as the letter 3-back (1) or not (0) key_press = the key pressed (6 = F, letter on screen is not the same as 3-back; 8 = h, letter on screen is the same as letter 3-back) instructions = time relative to the start of the file when the instructions appeared on screen fixation = time relative to the start of the file when the first fixation cross appeared on screen letter_onscreen = time relative to the start of the file when the letter appeared on screen stimulus_interval = time relative to the start of the file when the fixation cross disappeared off screen RT = reaction time in seconds from the time stimulus onset to the button press Hits = the amount of correct hits (3-back) CRs = the number of correct rejections FAs = false alarms, pressing the hit button at the wrong occasion Misses = incorrect rejection of hit trial (opposite to false alarm) or = omitted rejection response oh = omitted hit response HR = hit rate calculated as the number of hits per chances FAR = false alarm rate calculated as the number of false alarms per opportunity Z_HR = Z normalised hit rate, where Z is the inverse of the cumulative Gauss [file f1000research-2-3252-s0000.tgz › 02_Oct_2012_BD11_1_baseline]

shudaprsd	key_press	instructions	fixation	letter_onscreen	stimulus_interval	RT	Hits	CRs	FAs	Misses	or	oh	HR	FAR	Z_HR	Z_FAR	d
0	6	457.18	493.388	494.921	495.454	0.741	18	104	14	11	2	1	0.6	0.11667	0.25335	-1.1918	1.4452
0	6			496.986	497.519	0.557
0	6			499.053	499.586	0.623
0	6			501.119	501.652	0.607
0	6			503.185	503.719	0.627
0	6			505.252	505.785	0.547
1	8			507.317	507.85	0.767
0	6			509.384	509.917	0.663
0	6			511.45	511.983	0.718
0	6			513.517	514.05	0.854
0	6			515.582	516.115	0.933
0	8			517.648	518.182	0.8
1	6			519.715	520.248	0.674
0	6			521.781	522.314	0.927
0	6			523.847	524.38	0.508
0	8			525.913	526.446	0.815
0	6			527.979	528.513	0.583
0	6			530.046	530.579	0.52
0	6			532.112	532.645	0.652
0	8			534.178	534.711	0.548
1	6			536.244	536.777	0.885
1	6			538.31	538.844	0.934
0	8			540.377	540.91	0.73
0	6			542.442	542.975	0.991
1	8			544.509	545.042	1.391
0	6			546.575	547.108	0.667
0	6			548.642	549.175	1.225
0	6			550.708	551.24	1.21
1	8			552.773	553.307	0.358
0	6			554.84	555.373	0.816
0	6			556.906	557.439	0.731
0	6			558.973	559.506	1.259
0	6			561.038	561.571	1.163
1	8			563.104	563.638	1.16
0	6			565.171	565.704	0.704
0	6			567.237	567.77	0.835
0	8			569.303	569.836	0.539
0	6			571.369	571.902	0.699
0	6			573.435	573.969	1
1	8			575.502	576.035	0.562
1	6			577.567	578.1	0.513
1	6			579.634	580.167	1.335
1	8			581.7	582.233	1.126
1	0			583.767	584.3	0
0	0			585.833	586.366	0
0	8			587.898	588.432	0.6
0	6			589.965	590.498	0.935
0	6			592.031	592.564	0.697
0	6			594.098	594.631	0.939
0	6			596.163	596.696	0.978
0	6			598.229	598.763	1.232
0	6			600.296	600.829	1.221
0	6			602.362	602.895	1.048
0	6			604.428	604.961	0.968
0	6			606.494	607.027	0.695
0	6			608.56	609.094	1.512
0	6			610.627	611.16	1.367
0	6			612.693	613.226	1.381
0	6			614.759	615.292	0.833
1	8			616.825	617.358	0.343
1	8			618.892	619.425	0.942
0	6			620.958	621.491	1.642
0	6			623.023	623.557	1.539
0	6			625.09	625.623	1.342
0	6			627.156	627.689	1.326
0	8			629.223	629.756	1.322
0	6			631.288	631.821	0.856
0	6			633.354	633.888	0.97
0	6			635.421	635.954	0.971
0	6			637.487	638.02	1.167
1	6			639.553	640.087	1.269
0	6			641.619	642.152	1.049
0	6			643.685	644.219	0.969
0	6			645.752	646.285	0.9
0	6			647.818	648.351	0.885
0	6			649.884	650.417	0.77
0	6			651.95	652.483	0.667
0	6			654.017	654.55	0.78
0	6			656.083	656.616	0.94
0	6			658.148	658.682	0.78
1	8			660.215	660.748	0.968
1	8			662.281	662.814	0.889
0	6			664.348	664.881	0.544
1	6			666.413	666.946	0.812
0	6			668.479	669.013	1.447
0	6			670.546	671.079	1.296
0	6			672.612	673.145	1.075
0	6			674.679	675.212	0.813
1	8			676.744	677.277	0.781
0	6			678.81	679.344	0.62
0	6			680.877	681.41	0.703
0	8			682.943	683.476	0.717
0	6			685.009	685.542	0.755
0	6			687.075	687.608	0.944
1	8			689.142	689.675	0.688
0	6			691.208	691.741	0.62
0	6			693.273	693.807	0.846
0	8			695.34	695.873	0.959
0	6			697.406	697.939	1.072
0	6			699.473	700.006	0.746
0	6			701.539	702.072	1.1
0	6			703.604	704.138	1.238
0	6			705.671	706.204	1.245
1	8			707.737	708.27	1.236
0	6			709.804	710.337	0.833
0	6			711.869	712.402	1.006
1	6			713.935	714.469	0.997
0	6			716.002	716.535	1.18
0	6			718.068	718.601	1.035
1	8			720.134	720.667	1.594
0	6			722.2	722.733	1.151
0	6			724.267	724.8	0.766
0	6			726.333	726.866	0.997
0	6			728.399	728.933	2.019
1	6			730.465	730.998	1.131
0	0			732.531	733.064	0
1	6			734.598	735.131	1
0	6			736.664	737.197	0.768
0	6			738.729	739.263	1.415
0	6			740.796	741.329	1.253
0	8			742.862	743.395	0.857
0	6			744.929	745.462	0.858
0	6			746.994	747.527	1.066
0	6			749.06	749.594	0.817
0	6			751.127	751.66	1.012
1	8			753.193	753.726	0.492
0	6			755.259	755.793	1.04
0	8			757.325	757.858	1.569
0	6			759.392	759.925	1.008
0	8			761.458	761.991	1.585
0	6			763.524	764.058	1.177
1	8			765.59	766.123	1.267
0	6			767.656	768.189	1.088
0	6			769.723	770.256	0.855
0	8			771.789	772.322	0.852
0	6			773.854	774.388	1.06
0	8			775.921	776.454	1.319
0	6			777.987	778.52	1.099
0	6			780.054	780.587	0.79
0	6			782.119	782.652	0.992
0	6			784.185	784.719	0.69
0	6			786.252	786.785	0.82
0	6			788.318	788.851	0.811
1	6			790.385	790.918	0.923
0	6			792.45	792.983	0.775
1	8			794.517	795.05	1.543
1	8			796.583	797.116	1.347
0	6			798.649	799.183	0.904
0	6			800.715	801.248	1.304
0	6			802.781	803.314	1.313
