# Supplementary material for: Does excitatory fronto-extracerebral tDCS lead to improved working memory performance?
Source: F1000Res. 2013 Dec 10;2:219. Originally published 2013 Oct 17. [Version 2] doi: 10.12688/f1000research.2-219.v2 (PMC3869492; doi:10.12688/f1000research.2-219.v2)
Supplement: 3-back scores of participants before, during and after tDCS stimulation to their left dorsolateral prefronatal cortex — Files are named by date, subject code, day and task condition. There are four different conditions: Exposure, Baseline, DCS and Test. Exposure was a brief training on the n-back task. Baseline was a 5 minute period of the 3-back. Exposure and Baseline occurred only on day 1. DCS stands for direct current stimulation and indicates performance of the 3-back (10 minutes) that occurred while participants were stimulated. The test condition (10 minutes of 3-back) occurred post-stimulation. Both DCS and the Test conditions occurred on days 1 and 2. For example: 01-Jan-2012_AA01_1_DCS - indicates the performance during stimulation on day 1 01-Jan-2012_AA01_2_Test - indicates the performance during post-stimulation test phase on day 2 Variables in the files are presented in the following order: shudaprsd = indicates instances where the letter on screen was the same as the letter 3-back (1) or not (0) key_press = the key pressed (6 = F, letter on screen is not the same as 3-back; 8 = h, letter on screen is the same as letter 3-back) instructions = time relative to the start of the file when the instructions appeared on screen fixation = time relative to the start of the file when the first fixation cross appeared on screen letter_onscreen = time relative to the start of the file when the letter appeared on screen stimulus_interval = time relative to the start of the file when the fixation cross disappeared off screen RT = reaction time in seconds from the time stimulus onset to the button press Hits = the amount of correct hits (3-back) CRs = the number of correct rejections FAs = false alarms, pressing the hit button at the wrong occasion Misses = incorrect rejection of hit trial (opposite to false alarm) or = omitted rejection response oh = omitted hit response HR = hit rate calculated as the number of hits per chances FAR = false alarm rate calculated as the number of false alarms per opportunity Z_HR = Z normalised hit rate, where Z is the inverse of the cumulative Gauss [file f1000research-2-3252-s0000.tgz › 02_Oct_2012_LH09_2_DCS]

shudaprsd	key_press	instructions	fixation	letter_onscreen	stimulus_interval	RT	Hits	CRs	FAs	Misses	or	oh	HR	FAR	Z_HR	Z_FAR	d
0	6	694.521	716.216	717.749	718.282	0.622	31	213	26	29	1	0	0.51667	0.10833	0.041789	-1.2354	1.2772
0	6			719.815	720.349	0.361
0	6			721.881	722.414	0.457
0	6			723.947	724.48	0.963
0	6			726.014	726.547	0.929
0	8			728.08	728.613	0.92
0	6			730.146	730.679	0.817
0	6			732.212	732.745	0.726
0	6			734.278	734.812	0.517
0	6			736.345	736.878	0.495
0	8			738.411	738.944	0.825
1	6			740.477	741.01	0.599
0	6			742.543	743.076	1.029
1	8			744.609	745.143	1.231
0	6			746.676	747.209	0.611
0	6			748.741	749.274	0.445
0	6			750.808	751.341	0.335
1	6			752.874	753.407	0.466
1	8			754.94	755.474	0.919
0	6			757.007	757.54	0.405
0	6			759.072	759.605	0.432
0	6			761.139	761.672	0.334
0	6			763.205	763.738	0.529
1	8			765.272	765.805	0.513
0	8			767.337	767.87	0.587
0	6			769.403	769.937	0.507
1	6			771.47	772.003	0.608
0	8			773.536	774.069	0.499
0	6			775.602	776.135	0.449
1	6			777.668	778.201	0.246
0	6			779.734	780.268	0.36
0	6			781.801	782.334	0.965
0	6			783.867	784.4	0.645
0	8			785.933	786.466	0.84
1	8			787.999	788.532	1.019
0	6			790.065	790.599	1.173
0	6			792.132	792.665	1.052
0	6			794.197	794.73	1.401
1	6			796.264	796.797	0.711
0	6			798.33	798.863	0.572
0	6			800.397	800.93	0.521
0	6			802.462	802.995	0.366
1	8			804.528	805.062	0.738
0	6			806.595	807.128	0.399
0	6			808.661	809.194	0.607
0	6			810.728	811.261	0.338
0	8			812.793	813.326	1.074
0	6			814.859	815.393	1.123
0	6			816.926	817.459	0.773
0	6			818.992	819.525	0.324
0	6			821.058	821.591	1.299
1	8			823.124	823.657	1.53
0	6			825.19	825.724	1.515
0	8			827.257	827.79	1.569
0	6			829.322	829.855	0.782
0	6			831.389	831.922	0.713
0	6			833.455	833.988	0.486
0	6			835.522	836.055	0.81
0	6			837.588	838.121	0.795
0	6			839.653	840.187	0.74
0	6			841.72	842.253	0.677
0	6			843.786	844.319	0.544
0	6			845.853	846.386	0.61
0	6			847.918	848.451	1.129
1	8			849.984	850.518	1.284
0	8			852.051	852.584	0.904
1	8			854.117	854.65	0.655
0	6			856.183	856.716	0.751
0	6			858.249	858.782	0.858
0	6			860.315	860.849	0.726
0	6			862.382	862.915	0.944
0	6			864.448	864.981	0.642
1	6			866.514	867.047	0.615
1	6			868.58	869.113	1.027
0	6			870.647	871.18	0.765
0	6			872.713	873.246	0.363
1	8			874.778	875.312	1.128
0	6			876.845	877.378	0.667
0	6			878.911	879.444	0.716
0	6			880.978	881.511	0.711
1	6			883.043	883.577	0.826
0	6			885.109	885.643	1.086
0	8			887.176	887.709	0.959
0	8			889.242	889.775	0.744
0	6			891.309	891.842	0.517
0	6			893.374	893.907	0.31
1	6			895.44	895.974	0.324
1	8			897.507	898.04	0.7
0	6			899.573	900.106	0.761
0	6			901.639	902.172	0.529
0	6			903.705	904.238	0.713
0	6			905.772	906.305	0.621
1	8			907.838	908.371	1.068
0	6			909.903	910.437	0.931
0	6			911.97	912.503	0.88
0	6			914.036	914.569	0.419
1	6			916.103	916.636	0.45
0	6			918.169	918.702	0.517
0	6			920.234	920.768	0.625
0	6			922.301	922.834	0.779
1	6			924.367	924.9	1.039
0	6			926.434	926.967	0.566
1	6			928.499	929.032	0.464
1	6			930.565	931.099	0.525
1	6			932.632	933.165	0.386
1	8			934.698	935.231	0.827
0	6			936.765	937.298	0.794
0	8			938.83	939.363	1.008
0	6			940.897	941.43	1.115
0	6			942.963	943.496	1.07
0	6			945.029	945.563	0.68
0	6			947.095	947.628	0.507
1	6			949.161	949.694	0.679
0	6			951.228	951.761	0.622
0	6			953.294	953.827	0.624
0	8			955.359	955.893	1.301
1	6			957.426	957.959	0.933
0	6			959.492	960.025	0.76
0	6			961.559	962.092	0.627
1	8			963.624	964.158	0.759
0	8			965.69	966.224	0.802
0	6			967.757	968.29	0.827
0	6			969.823	970.356	0.618
0	6			971.89	972.423	0.257
0	6			973.955	974.488	0.565
0	6			976.022	976.555	0.8
0	8			978.088	978.621	0.99
1	8			980.154	980.688	0.746
0	6			982.22	982.753	0.766
0	6			984.286	984.819	0.652
0	6			986.353	986.886	0.506
0	8			988.419	988.952	1.235
0	6			990.485	991.019	0.663
1	8			992.551	993.084	1.346
0	6			994.617	995.15	0.78
0	6			996.684	997.217	0.658
0	6			998.75	999.283	0.35
0	6			1000.815	1001.349	0.664
0	6			1002.882	1003.415	0.794
1	8			1004.948	1005.481	1.001
0	6			1007.015	1007.548	0.815
0	6			1009.08	1009.613	0.531
0	6			1011.147	1011.68	0.427
0	8			1013.213	1013.746	1.203
1	6			1015.279	1015.813	0.889
1	8			1017.346	1017.879	1.207
0	6			1019.411	1019.944	0.853
0	6			1021.478	1022.011	0.813
0	6			1023.544	1024.077	1.202
0	6			1025.61	1026.144	0.554
0	6			1027.676	1028.209	0.715
0	6			1029.742	1030.275	0.735
0	6			1031.809	1032.342	0.548
0	6			1033.875	1034.408	0.422
0	6			1035.94	1036.474	0.284
0	6			1038.007	1038.54	1.048
0	6			1040.073	1040.606	0.92
0	6			1042.14	1042.673	0.782
0	6			1044.205	1044.739	0.72
0	6			1046.272	1046.805	0.564
0	6			1048.338	1048.871	0.461
0	6			1050.404	1050.938	0.493
1	8			1052.471	1053.004	1.039
1	8			1054.536	1055.069	1.259
0	6			1056.603	1057.136	0.657
0	6			1058.669	1059.202	1.186
0	8			1060.735	1061.269	1.089
0	6			1062.801	1063.334	1.062
1	6			1064.867	1065.4	0.86
0	6			1066.934	1067.467	0.609
0	6			1069	1069.533	0.951
1	6			1071.065	1071.6	0.755
0	8			1073.132	1073.665	1.536
1	8			1075.198	1075.731	1.486
0	6			1077.265	1077.798	1.335
0	6			1079.331	1079.864	1.179
0	6			1081.397	1081.93	0.718
0	6			1083.463	1083.996	0.961
0	6			1085.529	1086.063	0.553
0	6			1087.596	1088.129	0.677
1	6			1089.661	1090.194	0.587
0	6			1091.728	1092.261	0.571
1	8			1093.794	1094.327	1.001
0	6			1095.86	1096.394	0.88
0	6			1097.926	1098.459	0.765
0	6			1099.992	1100.525	0.586
0	6			1102.059	1102.592	0.64
0	6			1104.125	1104.658	0.625
1	6			1106.191	1106.725	0.469
1	8			1108.257	1108.79	0.923
1	8			1110.323	1110.856	1.107
0	6			1112.39	1112.923	0.633
0	6			1114.456	1114.989	0.583
0	6			1116.522	1117.055	0.679
0	6			1118.588	1119.121	0.646
0	6			1120.654	1121.188	0.362
0	6			1122.721	1123.254	0.633
0	6			1124.786	1125.319	0.554
0	6			1126.853	1127.386	0.637
1	6			1128.919	1129.452	1.642
0	8			1130.985	1131.519	1.029
0	8			1133.052	1133.585	1.528
0	6			1135.117	1135.65	1.766
0	6			1137.184	1137.717	1.046
0	6			1139.25	1139.783	0.773
0	6			1141.316	1141.85	0.489
0	6			1143.382	1143.915	0.45
0	6			1145.448	1145.981	0.288
0	6			1147.515	1148.048	0.243
1	6			1149.581	1150.114	0.321
1	8			1151.647	1152.18	0.863
0	6			1153.713	1154.246	1.264
0	6			1155.779	1156.313	0.516
0	6			1157.846	1158.379	0.722
0	6			1159.912	1160.445	0.836
0	6			1161.978	1162.511	0.499
0	6			1164.044	1164.577	0.589
1	8			1166.11	1166.644	0.978
0	8			1168.177	1168.71	1.003
0	6			1170.242	1170.775	0.725
0	6			1172.309	1172.842	0.351
1	6			1174.375	1174.908	0.307
0	6			1176.441	1176.975	0.549
0	8			1178.507	1179.04	0.827
0	6			1180.573	1181.106	0.466
0	6			1182.64	1183.173	1.03
0	6			1184.706	1185.239	0.581
0	8			1186.772	1187.306	1.351
1	8			1188.838	1189.371	0.896
0	6			1190.904	1191.438	0.828
0	6			1192.971	1193.504	0.572
1	6			1195.037	1195.57	0.785
0	8			1197.103	1197.636	0.747
0	6			1199.169	1199.702	0.368
0	6			1201.235	1201.769	0.283
0	6			1203.302	1203.835	0.348
0	6			1205.367	1205.9	0.78
1	6			1207.434	1207.967	0.47
0	6			1209.5	1210.033	0.848
0	6			1211.566	1212.1	0.92
0	6			1213.633	1214.166	0.699
1	6			1215.698	1216.231	0.574
0	6			1217.765	1218.298	0.452
0	6			1219.831	1220.364	0.454
0	6			1221.897	1222.431	0.416
0	6			1223.963	1224.496	0.266
0	6			1226.029	1226.563	0.426
1	8			1228.096	1228.629	1.347
0	6			1230.162	1230.695	1.033
0	6			1232.228	1232.761	0.643
0	6			1234.294	1234.827	1.032
0	6			1236.36	1236.894	0.8
0	6			1238.427	1238.96	0.731
0	6			1240.492	1241.026	0.26
0	6			1242.559	1243.092	0.273
0	6			1244.625	1245.158	0.633
0	6			1246.691	1247.225	1.321
0	6			1248.758	1249.291	0.871
0	8			1250.823	1251.356	1.021
0	6			1252.89	1253.423	0.682
0	6			1254.956	1255.489	0.503
0	6			1257.022	1257.556	0.511
0	6			1259.088	1259.621	0.601
0	6			1261.154	1261.688	0.346
1	6			1263.221	1263.754	0.465
0	0			1265.287	1265.82	0
0	6			1267.353	1267.887	0.792
1	8			1269.419	1269.952	0.817
0	6			1271.485	1272.019	0.322
0	6			1273.552	1274.085	0.417
0	6			1275.618	1276.151	0.419
0	6			1277.684	1278.217	0.591
0	6			1279.75	1280.283	0.541
0	6			1281.816	1282.35	0.432
0	6			1283.883	1284.416	0.193
0	6			1285.948	1286.481	0.343
1	6			1288.015	1288.548	0.526
0	8			1290.081	1290.614	0.722
0	6			1292.147	1292.681	0.496
0	6			1294.213	1294.746	0.662
1	8			1296.279	1296.813	0.565
0	6			1298.346	1298.879	0.701
0	6			1300.412	1300.945	0.996
0	6			1302.479	1303.012	0.687
0	6			1304.544	1305.077	0.468
0	6			1306.61	1307.144	0.335
0	6			1308.677	1309.21	0.583
0	6			1310.743	1311.276	0.497
1	8			1312.809	1313.342	0.277
0	6			1314.875	1315.408	0.49
0	6			1316.941	1317.475	0.457
0	6			1319.008	1319.541	0.541
0	6			1321.073	1321.606	0.65
0	6			1323.14	1323.673	0.575
0	6			1325.206	1325.739	0.53
0	6			1327.272	1327.806	0.972
0	6			1329.338	1329.871	1.32
0	6			1331.404	1331.938	0.807
1	8			1333.471	1334.004	0.943
0	6			1335.537	1336.07	0.805
