# Supplementary material for: Does excitatory fronto-extracerebral tDCS lead to improved working memory performance?
Source: F1000Res. 2013 Dec 10;2:219. Originally published 2013 Oct 17. [Version 2] doi: 10.12688/f1000research.2-219.v2 (PMC3869492; doi:10.12688/f1000research.2-219.v2)
Supplement: 3-back scores of participants before, during and after tDCS stimulation to their left dorsolateral prefronatal cortex — Files are named by date, subject code, day and task condition. There are four different conditions: Exposure, Baseline, DCS and Test. Exposure was a brief training on the n-back task. Baseline was a 5 minute period of the 3-back. Exposure and Baseline occurred only on day 1. DCS stands for direct current stimulation and indicates performance of the 3-back (10 minutes) that occurred while participants were stimulated. The test condition (10 minutes of 3-back) occurred post-stimulation. Both DCS and the Test conditions occurred on days 1 and 2. For example: 01-Jan-2012_AA01_1_DCS - indicates the performance during stimulation on day 1 01-Jan-2012_AA01_2_Test - indicates the performance during post-stimulation test phase on day 2 Variables in the files are presented in the following order: shudaprsd = indicates instances where the letter on screen was the same as the letter 3-back (1) or not (0) key_press = the key pressed (6 = F, letter on screen is not the same as 3-back; 8 = h, letter on screen is the same as letter 3-back) instructions = time relative to the start of the file when the instructions appeared on screen fixation = time relative to the start of the file when the first fixation cross appeared on screen letter_onscreen = time relative to the start of the file when the letter appeared on screen stimulus_interval = time relative to the start of the file when the fixation cross disappeared off screen RT = reaction time in seconds from the time stimulus onset to the button press Hits = the amount of correct hits (3-back) CRs = the number of correct rejections FAs = false alarms, pressing the hit button at the wrong occasion Misses = incorrect rejection of hit trial (opposite to false alarm) or = omitted rejection response oh = omitted hit response HR = hit rate calculated as the number of hits per chances FAR = false alarm rate calculated as the number of false alarms per opportunity Z_HR = Z normalised hit rate, where Z is the inverse of the cumulative Gauss [file f1000research-2-3252-s0000.tgz › 02_Oct_2012_LH09_2_Test]

shudaprsd	key_press	instructions	fixation	letter_onscreen	stimulus_interval	RT	Hits	CRs	FAs	Misses	or	oh	HR	FAR	Z_HR	Z_FAR	d
0	6	1540.122	1558.701	1560.233	1560.767	0.505	43	223	17	17	0	0	0.71667	0.070833	0.57297	-1.4696	2.0426
0	6			1562.3	1562.833	0.272
0	6			1564.366	1564.899	0.392
0	6			1566.433	1566.966	0.563
1	8			1568.499	1569.032	1.146
0	6			1570.564	1571.098	0.715
0	6			1572.631	1573.164	0.752
0	6			1574.697	1575.23	0.69
0	6			1576.764	1577.297	1.049
0	6			1578.829	1579.362	0.794
0	6			1580.896	1581.429	0.842
0	6			1582.962	1583.495	1.349
1	8			1585.028	1585.562	1.128
0	6			1587.094	1587.627	0.773
0	6			1589.16	1589.693	0.406
0	6			1591.227	1591.76	1.193
0	6			1593.293	1593.826	0.797
0	6			1595.358	1595.892	0.818
1	8			1597.425	1597.958	0.708
0	6			1599.491	1600.024	0.739
0	6			1601.558	1602.091	0.788
0	6			1603.624	1604.157	0.62
0	6			1605.689	1606.223	0.846
0	6			1607.756	1608.289	1.123
0	6			1609.822	1610.355	0.709
0	6			1611.889	1612.422	0.535
0	6			1613.954	1614.487	0.661
0	6			1616.021	1616.554	0.604
0	6			1618.087	1618.62	0.747
1	6			1620.153	1620.687	0.65
0	6			1622.219	1622.752	0.553
0	6			1624.285	1624.818	1.123
0	8			1626.352	1626.885	1.265
0	6			1628.418	1628.951	0.793
0	6			1630.484	1631.018	0.86
0	6			1632.55	1633.083	0.827
1	8			1634.616	1635.149	0.648
0	6			1636.683	1637.216	0.561
0	8			1638.749	1639.282	1.091
0	6			1640.814	1641.348	0.514
1	6			1642.881	1643.414	0.445
1	6			1644.947	1645.48	0.453
1	8			1647.014	1647.547	1
0	6			1649.079	1649.612	0.862
0	8			1651.146	1651.679	1.151
0	6			1653.212	1653.745	0.86
0	6			1655.278	1655.812	0.728
0	6			1657.344	1657.877	0.631
0	6			1659.41	1659.943	0.604
0	6			1661.477	1662.01	0.494
1	8			1663.543	1664.076	0.801
1	8			1665.609	1666.143	1.823
0	6			1667.675	1668.208	0.589
1	8			1669.741	1670.274	1.341
1	6			1671.808	1672.341	1.178
0	6			1673.874	1674.407	1.228
0	8			1675.939	1676.473	1.67
0	6			1678.006	1678.539	0.928
0	6			1680.072	1680.605	0.59
1	8			1682.139	1682.672	1.043
0	6			1684.204	1684.737	0.818
0	6			1686.271	1686.804	1.182
0	8			1688.337	1688.87	1.126
1	6			1690.403	1690.937	1.122
0	6			1692.469	1693.002	1.131
0	6			1694.535	1695.068	0.817
0	6			1696.602	1697.135	0.8
1	8			1698.668	1699.201	1.061
0	6			1700.734	1701.268	0.829
1	8			1702.8	1703.333	1.481
1	8			1704.866	1705.399	1.478
0	6			1706.933	1707.466	1.157
0	6			1708.999	1709.532	0.673
1	8			1711.064	1711.598	1.62
0	6			1713.131	1713.664	1.058
0	6			1715.197	1715.73	0.586
0	6			1717.264	1717.797	1.215
0	6			1719.329	1719.862	0.808
0	6			1721.396	1721.929	1.313
0	6			1723.462	1723.995	0.882
0	6			1725.528	1726.062	0.773
0	6			1727.595	1728.128	0.721
0	6			1729.66	1730.193	1.059
1	8			1731.727	1732.26	1.183
0	6			1733.793	1734.326	0.535
0	6			1735.859	1736.393	1.211
1	8			1737.925	1738.458	1.02
0	6			1739.991	1740.524	0.706
1	8			1742.058	1742.591	1.727
0	6			1744.124	1744.657	0.722
0	6			1746.189	1746.723	0.86
0	6			1748.256	1748.789	0.914
0	6			1750.322	1750.855	1.01
1	8			1752.389	1752.922	0.795
0	6			1754.454	1754.987	0.482
0	6			1756.521	1757.054	1.057
1	8			1758.587	1759.12	0.755
0	6			1760.653	1761.187	0.992
0	6			1762.72	1763.253	1.116
0	6			1764.785	1765.318	0.721
0	6			1766.852	1767.385	0.816
1	8			1768.918	1769.451	1
1	8			1770.984	1771.518	1.6
0	6			1773.05	1773.583	1.755
0	6			1775.116	1775.649	0.702
0	6			1777.183	1777.716	0.551
0	6			1779.249	1779.782	0.706
0	8			1781.314	1781.848	1.19
0	8			1783.381	1783.914	1.256
0	6			1785.447	1785.98	0.678
0	6			1787.514	1788.047	0.521
0	6			1789.579	1790.112	0.36
0	6			1791.646	1792.179	0.62
0	6			1793.712	1794.245	0.558
1	8			1795.778	1796.312	0.548
0	6			1797.845	1798.378	0.444
0	6			1799.91	1800.443	0.506
0	6			1801.977	1802.51	0.513
0	6			1804.043	1804.576	0.85
1	8			1806.109	1806.643	1.303
0	6			1808.175	1808.708	0.766
0	6			1810.241	1810.774	0.616
0	6			1812.308	1812.841	0.735
0	6			1814.374	1814.907	0.591
0	6			1816.439	1816.973	0.583
0	8			1818.506	1819.039	0.801
0	6			1820.572	1821.105	0.879
0	6			1822.639	1823.172	0.459
0	6			1824.704	1825.237	0.515
0	6			1826.771	1827.304	0.686
0	6			1828.837	1829.37	1.532
0	6			1830.903	1831.437	0.943
0	6			1832.97	1833.503	1.302
0	6			1835.035	1835.568	0.842
0	6			1837.102	1837.635	0.38
0	6			1839.168	1839.701	0.412
0	6			1841.234	1841.768	0.871
0	6			1843.3	1843.833	1.442
0	8			1845.366	1845.899	1.322
0	6			1847.433	1847.966	0.971
0	6			1849.499	1850.032	1.407
0	6			1851.564	1852.098	0.584
0	6			1853.631	1854.164	1.195
0	6			1855.697	1856.23	0.992
0	6			1857.764	1858.297	1.006
0	6			1859.83	1860.362	0.984
0	8			1861.896	1862.429	0.272
1	6			1863.962	1864.495	0.714
0	6			1866.028	1866.562	0.611
0	6			1868.095	1868.628	0.518
0	6			1870.16	1870.693	1.031
0	6			1872.227	1872.76	0.652
0	6			1874.293	1874.826	0.607
0	6			1876.359	1876.893	0.51
0	6			1878.425	1878.958	0.917
1	8			1880.491	1881.024	1.054
0	8			1882.558	1883.091	1.219
0	6			1884.624	1885.157	1.017
0	8			1886.689	1887.223	1.477
0	6			1888.756	1889.289	1.086
1	8			1890.822	1891.355	1.141
0	6			1892.889	1893.422	0.756
0	6			1894.954	1895.488	0.712
0	6			1897.021	1897.554	0.713
0	6			1899.087	1899.62	1.061
0	6			1901.153	1901.687	1.181
0	6			1903.22	1903.753	1.089
0	6			1905.285	1905.818	0.922
0	6			1907.352	1907.885	1.632
1	8			1909.418	1909.951	0.779
0	6			1911.484	1912.018	0.817
0	6			1913.55	1914.083	1.235
0	6			1915.616	1916.149	1.144
0	6			1917.683	1918.216	0.964
0	6			1919.749	1920.282	0.831
0	6			1921.814	1922.348	0.624
0	6			1923.881	1924.414	0.391
0	6			1925.947	1926.48	0.967
0	6			1928.014	1928.547	0.781
1	8			1930.079	1930.613	1.523
0	6			1932.146	1932.679	0.586
0	6			1934.212	1934.745	0.747
1	6			1936.278	1936.812	1.072
1	8			1938.345	1938.878	1.132
1	8			1940.41	1940.943	1.176
1	8			1942.477	1943.01	1.418
0	8			1944.543	1945.076	1.215
1	6			1946.609	1947.143	1.1
0	6			1948.675	1949.208	0.991
0	6			1950.741	1951.274	0.589
0	6			1952.808	1953.341	0.708
1	6			1954.874	1955.407	0.476
0	6			1956.939	1957.473	1.844
0	6			1959.006	1959.539	1.09
1	8			1961.072	1961.605	0.946
1	8			1963.139	1963.672	0.009
0	6			1965.205	1965.738	0.733
0	6			1967.271	1967.804	0.606
0	6			1969.337	1969.87	0.561
0	6			1971.403	1971.937	0.417
0	6			1973.47	1974.003	0.419
0	6			1975.535	1976.068	0.492
1	8			1977.602	1978.135	1.291
0	6			1979.668	1980.201	0.684
0	6			1981.734	1982.268	0.809
0	6			1983.8	1984.333	0.577
0	6			1985.866	1986.399	0.743
0	6			1987.933	1988.466	0.592
0	6			1989.999	1990.532	0.401
0	6			1992.064	1992.598	1.448
1	8			1994.131	1994.664	0.664
0	6			1996.197	1996.73	0.76
0	6			1998.264	1998.797	0.65
0	6			2000.33	2000.863	0.547
0	6			2002.396	2002.929	0.543
0	6			2004.462	2004.995	1.349
0	6			2006.528	2007.062	0.73
0	6			2008.595	2009.128	0.86
1	8			2010.66	2011.193	0.922
1	8			2012.727	2013.26	0.941
1	8			2014.793	2015.326	0.82
0	6			2016.859	2017.393	0.635
1	8			2018.925	2019.458	1.001
0	6			2020.991	2021.524	0.458
1	6			2023.058	2023.591	0.389
0	6			2025.124	2025.657	0.403
1	6			2027.189	2027.724	0.606
0	6			2029.256	2029.789	0.525
0	8			2031.322	2031.855	1.02
1	6			2033.389	2033.922	0.998
1	8			2035.455	2035.988	1.041
0	6			2037.521	2038.054	0.651
0	6			2039.587	2040.12	0.413
0	6			2041.653	2042.187	0.433
0	6			2043.72	2044.253	0.364
1	6			2045.785	2046.318	0.561
0	6			2047.852	2048.385	0.556
1	8			2049.918	2050.451	0.846
0	6			2051.984	2052.518	0.666
1	6			2054.05	2054.583	0.434
0	6			2056.116	2056.649	0.636
0	6			2058.183	2058.716	0.456
0	6			2060.249	2060.782	0.334
0	8			2062.315	2062.848	1.07
0	6			2064.381	2064.914	0.533
0	6			2066.447	2066.98	0.576
0	6			2068.514	2069.047	0.442
0	6			2070.58	2071.113	0.485
0	6			2072.646	2073.179	0.417
1	6			2074.712	2075.245	0.994
0	6			2076.778	2077.312	0.47
0	6			2078.845	2079.378	0.401
0	6			2080.91	2081.443	0.235
0	6			2082.977	2083.51	0.528
0	6			2085.043	2085.576	0.725
0	6			2087.109	2087.643	0.492
1	8			2089.175	2089.708	0.805
0	6			2091.241	2091.774	0.661
0	6			2093.308	2093.841	0.639
1	8			2095.374	2095.907	0.834
0	6			2097.439	2097.973	0.569
0	6			2099.506	2100.039	0.582
0	6			2101.572	2102.105	0.795
0	8			2103.639	2104.172	1.066
0	6			2105.705	2106.238	0.899
0	6			2107.771	2108.304	0.356
0	6			2109.837	2110.37	0.663
0	6			2111.903	2112.437	0.449
0	6			2113.97	2114.503	0.427
0	6			2116.035	2116.568	0.781
0	6			2118.102	2118.635	0.578
1	6			2120.168	2120.701	0.469
0	6			2122.234	2122.768	0.407
0	6			2124.3	2124.833	0.514
0	6			2126.366	2126.899	0.593
0	6			2128.433	2128.966	0.524
0	6			2130.499	2131.032	0.567
0	6			2132.565	2133.099	0.558
1	8			2134.631	2135.164	0.76
0	6			2136.697	2137.23	0.405
0	6			2138.764	2139.297	0.224
1	6			2140.83	2141.363	0.467
0	6			2142.896	2143.429	0.411
0	6			2144.962	2145.495	0.354
0	6			2147.028	2147.562	0.509
0	6			2149.095	2149.628	0.311
0	6			2151.16	2151.693	0.49
0	8			2153.227	2153.76	1.019
0	6			2155.293	2155.826	0.523
0	6			2157.359	2157.893	0.473
0	6			2159.425	2159.958	0.411
0	6			2161.491	2162.024	0.443
0	6			2163.558	2164.091	0.497
1	8			2165.624	2166.157	1.314
0	6			2167.689	2168.224	1.241
0	6			2169.756	2170.289	0.668
0	6			2171.822	2172.355	0.6
0	6			2173.889	2174.422	0.841
0	6			2175.955	2176.488	0.885
0	6			2178.021	2178.554	0.741
