# Supplementary material for: Does excitatory fronto-extracerebral tDCS lead to improved working memory performance?
Source: F1000Res. 2013 Dec 10;2:219. Originally published 2013 Oct 17. [Version 2] doi: 10.12688/f1000research.2-219.v2 (PMC3869492; doi:10.12688/f1000research.2-219.v2)
Supplement: 3-back scores of participants before, during and after tDCS stimulation to their left dorsolateral prefronatal cortex — Files are named by date, subject code, day and task condition. There are four different conditions: Exposure, Baseline, DCS and Test. Exposure was a brief training on the n-back task. Baseline was a 5 minute period of the 3-back. Exposure and Baseline occurred only on day 1. DCS stands for direct current stimulation and indicates performance of the 3-back (10 minutes) that occurred while participants were stimulated. The test condition (10 minutes of 3-back) occurred post-stimulation. Both DCS and the Test conditions occurred on days 1 and 2. For example: 01-Jan-2012_AA01_1_DCS - indicates the performance during stimulation on day 1 01-Jan-2012_AA01_2_Test - indicates the performance during post-stimulation test phase on day 2 Variables in the files are presented in the following order: shudaprsd = indicates instances where the letter on screen was the same as the letter 3-back (1) or not (0) key_press = the key pressed (6 = F, letter on screen is not the same as 3-back; 8 = h, letter on screen is the same as letter 3-back) instructions = time relative to the start of the file when the instructions appeared on screen fixation = time relative to the start of the file when the first fixation cross appeared on screen letter_onscreen = time relative to the start of the file when the letter appeared on screen stimulus_interval = time relative to the start of the file when the fixation cross disappeared off screen RT = reaction time in seconds from the time stimulus onset to the button press Hits = the amount of correct hits (3-back) CRs = the number of correct rejections FAs = false alarms, pressing the hit button at the wrong occasion Misses = incorrect rejection of hit trial (opposite to false alarm) or = omitted rejection response oh = omitted hit response HR = hit rate calculated as the number of hits per chances FAR = false alarm rate calculated as the number of false alarms per opportunity Z_HR = Z normalised hit rate, where Z is the inverse of the cumulative Gauss [file f1000research-2-3252-s0000.tgz › 02_Oct_2012_SH12_1_baseline]

shudaprsd	key_press	instructions	fixation	letter_onscreen	stimulus_interval	RT	Hits	CRs	FAs	Misses	or	oh	HR	FAR	Z_HR	Z_FAR	d
0	6	329.549	353.16	354.692	355.225	0.421	17	100	20	12	0	1	0.56667	0.16667	0.16789	-0.96742	1.1353
0	6			356.759	357.292	0.294
0	6			358.825	359.358	0.39
0	6			360.891	361.425	0.539
0	6			362.958	363.491	1.056
1	6			365.023	365.556	0.719
0	6			367.09	367.623	0.351
0	6			369.156	369.689	0.453
0	6			371.223	371.756	1.744
1	0			373.288	373.821	0
0	8			375.354	375.888	0.033
0	8			377.421	377.954	1.469
0	6			379.487	380.02	0.675
0	6			381.553	382.086	1.58
0	6			383.619	384.152	0.732
0	6			385.685	386.219	0.922
0	6			387.752	388.285	0.519
0	6			389.818	390.351	0.563
0	6			391.884	392.417	1.139
0	6			393.95	394.483	1.558
0	8			396.016	396.55	1.244
0	6			398.083	398.616	1.292
0	6			400.148	400.681	1.295
0	6			402.215	402.748	0.822
0	6			404.281	404.814	0.83
1	8			406.348	406.881	1.335
0	6			408.413	408.946	1.058
0	8			410.479	411.013	1.611
0	6			412.546	413.079	1.196
1	8			414.612	415.145	1.163
0	6			416.679	417.212	0.848
1	6			418.744	419.277	0.975
0	6			420.81	421.344	0.602
0	6			422.877	423.41	1.406
0	6			424.943	425.476	1.268
1	8			427.009	427.542	1.106
0	6			429.075	429.608	1.513
0	6			431.141	431.675	0.888
0	6			433.208	433.741	0.456
0	6			435.273	435.806	0.623
0	6			437.34	437.873	0.508
0	8			439.406	439.939	1.74
0	8			441.473	442.006	1.226
0	6			443.538	444.071	0.667
0	6			445.604	446.138	0.54
0	6			447.671	448.204	1.116
0	6			449.737	450.27	0.954
1	8			451.804	452.337	0.569
0	6			453.869	454.402	0.76
1	8			455.935	456.469	1.213
0	8			458.002	458.535	1.531
0	6			460.068	460.601	0.813
0	6			462.134	462.667	0.897
1	6			464.2	464.733	0.829
0	6			466.266	466.8	1.3
0	8			468.333	468.866	1.911
0	6			470.398	470.931	1.317
0	6			472.465	472.998	0.802
0	6			474.531	475.064	0.699
0	6			476.598	477.131	0.642
0	6			478.664	479.197	1.324
0	6			480.729	481.263	1.058
0	6			482.796	483.329	1.311
0	6			484.862	485.395	0.681
0	6			486.929	487.462	0.536
0	6			488.994	489.527	0.996
0	6			491.06	491.594	1.432
0	6			493.127	493.66	1.498
0	8			495.193	495.726	1.278
1	6			497.259	497.792	0.993
0	6			499.325	499.858	1.271
0	6			501.391	501.925	1.29
0	6			503.458	503.991	1.415
0	8			505.524	506.057	1.529
0	6			507.59	508.123	0.681
0	6			509.656	510.189	0.813
0	6			511.723	512.256	0.498
0	6			513.789	514.322	1.197
0	6			515.854	516.388	1.094
0	8			517.921	518.454	0.815
0	6			519.987	520.52	0.576
0	6			522.054	522.587	0.315
0	6			524.119	524.652	0.729
1	8			526.185	526.719	0.807
0	6			528.252	528.785	0.75
0	8			530.318	530.851	1.549
1	8			532.385	532.917	1.17
0	8			534.45	534.983	0.868
1	6			536.516	537.05	0.97
0	6			538.583	539.116	0.427
1	6			540.649	541.182	0.886
1	8			542.715	543.248	0.601
0	6			544.781	545.314	0.475
0	6			546.848	547.381	0.845
0	8			548.914	549.447	0.824
0	6			550.979	551.513	1.068
0	6			553.046	553.579	1.216
0	6			555.112	555.645	0.948
0	6			557.179	557.712	0.792
0	6			559.244	559.778	1.275
0	6			561.31	561.844	0.85
0	6			563.377	563.91	0.658
1	8			565.443	565.976	1.082
0	6			567.51	568.043	1.447
1	8			569.575	570.108	1.321
0	6			571.641	572.175	0.978
0	6			573.708	574.241	0.85
0	6			575.774	576.307	0.759
0	8			577.84	578.373	0.82
0	6			579.906	580.439	0.986
1	8			581.973	582.506	0.8
0	8			584.039	584.572	1.096
0	6			586.104	586.638	0.847
1	6			588.171	588.704	1.1
0	6			590.237	590.77	0.88
1	8			592.304	592.837	0.594
0	6			594.37	594.903	0.802
1	6			596.435	596.969	0.87
0	6			598.502	599.035	0.531
1	6			600.568	601.101	1.084
0	6			602.635	603.168	0.693
0	6			604.7	605.233	0.45
0	6			606.766	607.3	0.693
0	8			608.833	609.366	0.975
0	6			610.899	611.432	1.036
0	8			612.965	613.498	0.904
1	6			615.031	615.564	0.824
0	6			617.098	617.631	0.609
0	6			619.164	619.697	0.887
1	8			621.23	621.764	0.754
0	6			623.296	623.829	0.78
0	6			625.362	625.895	0.777
0	6			627.429	627.962	0.678
1	6			629.495	630.028	0.452
1	8			631.56	632.094	0.397
0	6			633.627	634.16	0.492
0	6			635.693	636.226	0.887
0	8			637.76	638.293	1.533
0	6			639.825	640.358	0.716
0	8			641.891	642.425	1.339
0	6			643.958	644.491	1.165
0	6			646.024	646.557	1.255
1	8			648.09	648.623	1.041
1	6			650.156	650.689	1.582
1	8			652.223	652.756	0.851
0	6			654.289	654.822	1.205
0	6			656.355	656.889	0.498
1	8			658.421	658.954	0.905
0	6			660.487	661.02	0.374
0	6			662.554	663.087	0.961
