# Supplementary material for: Does excitatory fronto-extracerebral tDCS lead to improved working memory performance?
Source: F1000Res. 2013 Dec 10;2:219. Originally published 2013 Oct 17. [Version 2] doi: 10.12688/f1000research.2-219.v2 (PMC3869492; doi:10.12688/f1000research.2-219.v2)
Supplement: 3-back scores of participants before, during and after tDCS stimulation to their left dorsolateral prefronatal cortex — Files are named by date, subject code, day and task condition. There are four different conditions: Exposure, Baseline, DCS and Test. Exposure was a brief training on the n-back task. Baseline was a 5 minute period of the 3-back. Exposure and Baseline occurred only on day 1. DCS stands for direct current stimulation and indicates performance of the 3-back (10 minutes) that occurred while participants were stimulated. The test condition (10 minutes of 3-back) occurred post-stimulation. Both DCS and the Test conditions occurred on days 1 and 2. For example: 01-Jan-2012_AA01_1_DCS - indicates the performance during stimulation on day 1 01-Jan-2012_AA01_2_Test - indicates the performance during post-stimulation test phase on day 2 Variables in the files are presented in the following order: shudaprsd = indicates instances where the letter on screen was the same as the letter 3-back (1) or not (0) key_press = the key pressed (6 = F, letter on screen is not the same as 3-back; 8 = h, letter on screen is the same as letter 3-back) instructions = time relative to the start of the file when the instructions appeared on screen fixation = time relative to the start of the file when the first fixation cross appeared on screen letter_onscreen = time relative to the start of the file when the letter appeared on screen stimulus_interval = time relative to the start of the file when the fixation cross disappeared off screen RT = reaction time in seconds from the time stimulus onset to the button press Hits = the amount of correct hits (3-back) CRs = the number of correct rejections FAs = false alarms, pressing the hit button at the wrong occasion Misses = incorrect rejection of hit trial (opposite to false alarm) or = omitted rejection response oh = omitted hit response HR = hit rate calculated as the number of hits per chances FAR = false alarm rate calculated as the number of false alarms per opportunity Z_HR = Z normalised hit rate, where Z is the inverse of the cumulative Gauss [file f1000research-2-3252-s0000.tgz › 02_Oct_2012_SH12_1_DCS]

shudaprsd	key_press	instructions	fixation	letter_onscreen	stimulus_interval	RT	Hits	CRs	FAs	Misses	or	oh	HR	FAR	Z_HR	Z_FAR	d
0	0	1405.961	1409.943	1411.476	1412.01	0	39	224	13	21	3	0	0.65	0.054167	0.38532	-1.6057	1.9911
0	6			1413.542	1414.075	0.243
0	6			1415.608	1416.141	0.661
0	6			1417.675	1418.208	0.493
0	6			1419.741	1420.274	0.642
1	8			1421.806	1422.34	1.249
0	6			1423.873	1424.406	1.191
0	6			1425.939	1426.473	1.498
0	6			1428.006	1428.539	0.908
1	8			1430.071	1430.604	0.864
1	8			1432.138	1432.671	0.918
1	6			1434.204	1434.737	1.272
0	6			1436.27	1436.804	0.583
0	6			1438.337	1438.87	0.386
0	0			1440.402	1440.935	0
0	6			1442.469	1443.002	0.66
0	6			1444.535	1445.068	0.258
0	6			1446.601	1447.135	0.225
0	6			1448.667	1449.2	0.245
1	8			1450.733	1451.266	0.54
0	6			1452.8	1453.333	0.342
1	8			1454.866	1455.399	0.755
0	6			1456.931	1457.465	0.465
1	6			1458.998	1459.531	0.707
0	6			1461.064	1461.598	0.545
1	8			1463.131	1463.664	0.599
0	6			1465.197	1465.729	0.508
1	8			1467.263	1467.796	1.126
0	6			1469.329	1469.862	1.093
0	6			1471.395	1471.929	0.65
0	6			1473.462	1473.995	0.505
0	6			1475.527	1476.06	0.725
0	6			1477.594	1478.127	0.58
1	6			1479.66	1480.193	0.752
1	6			1481.726	1482.26	1.622
0	6			1483.792	1484.325	0.452
0	6			1485.858	1486.391	0.273
0	6			1487.925	1488.458	0.38
0	6			1489.991	1490.524	0.429
0	6			1492.056	1492.59	0.514
0	8			1494.123	1494.656	1.582
0	6			1496.189	1496.723	0.869
0	6			1498.256	1498.789	0.847
1	6			1500.321	1500.855	0.757
0	6			1502.388	1502.921	0.629
0	6			1504.454	1504.987	0.977
0	6			1506.52	1507.054	0.652
0	6			1508.587	1509.12	1.567
0	6			1510.652	1511.185	0.457
0	0			1512.719	1513.252	0
1	6			1514.785	1515.318	0.473
0	6			1516.851	1517.385	0.598
0	6			1518.917	1519.45	0.337
1	8			1520.983	1521.516	0.65
1	8			1523.05	1523.583	0.387
0	6			1525.116	1525.649	0.513
0	6			1527.181	1527.715	0.704
0	6			1529.248	1529.781	0.576
1	8			1531.314	1531.848	0.526
0	6			1533.381	1533.914	1.172
0	6			1535.447	1535.979	0.658
0	6			1537.513	1538.046	0.836
1	6			1539.579	1540.112	0.634
0	6			1541.645	1542.179	0.648
1	6			1543.712	1544.245	0.503
0	6			1545.777	1546.31	0.612
1	8			1547.844	1548.377	0.355
0	6			1549.91	1550.443	0.557
0	6			1551.976	1552.51	0.653
0	6			1554.042	1554.575	0.714
0	6			1556.108	1556.641	0.745
0	6			1558.175	1558.708	0.553
0	6			1560.241	1560.774	0.673
0	6			1562.306	1562.84	1.186
0	6			1564.373	1564.906	0.402
0	6			1566.439	1566.973	0.528
0	6			1568.506	1569.039	0.494
0	6			1570.572	1571.105	0.654
0	6			1572.638	1573.171	0.399
0	6			1574.704	1575.237	0.442
0	6			1576.77	1577.304	0.357
0	6			1578.837	1579.37	0.493
0	8			1580.902	1581.435	0.608
1	6			1582.969	1583.502	0.849
1	8			1585.035	1585.568	1.414
0	6			1587.101	1587.635	0.918
0	6			1589.167	1589.7	0.686
0	6			1591.233	1591.766	0.501
0	6			1593.3	1593.833	0.626
0	6			1595.366	1595.899	0.804
0	6			1597.431	1597.965	1.112
0	6			1599.498	1600.031	1.172
1	8			1601.564	1602.098	0.682
0	6			1603.631	1604.164	0.584
0	6			1605.696	1606.23	0.657
0	6			1607.763	1608.296	0.641
0	6			1609.829	1610.362	0.731
0	6			1611.895	1612.429	0.845
0	6			1613.962	1614.495	1.093
0	8			1616.027	1616.56	1.33
0	6			1618.094	1618.627	0.775
0	6			1620.16	1620.693	0.76
1	6			1622.226	1622.76	0.569
0	6			1624.292	1624.825	1.028
1	8			1626.358	1626.891	1.142
0	6			1628.425	1628.958	0.839
0	6			1630.491	1631.024	0.817
0	6			1632.556	1633.09	0.616
0	6			1634.623	1635.156	0.57
0	6			1636.689	1637.223	1.053
0	6			1638.756	1639.289	1.593
1	6			1640.822	1641.355	1.649
0	8			1642.888	1643.421	1.516
0	6			1644.954	1645.487	0.95
0	6			1647.02	1647.554	0.794
0	6			1649.087	1649.62	0.719
0	6			1651.152	1651.685	0.571
0	6			1653.219	1653.752	1.023
0	6			1655.285	1655.818	0.457
0	6			1657.351	1657.885	1.122
0	6			1659.417	1659.95	1.024
0	6			1661.483	1662.016	0.634
0	6			1663.55	1664.083	0.389
1	6			1665.616	1666.149	0.521
0	6			1667.681	1668.215	0.688
0	6			1669.748	1670.281	0.678
1	8			1671.814	1672.348	0.991
0	6			1673.881	1674.414	0.845
0	6			1675.947	1676.479	0.537
0	6			1678.013	1678.546	1.383
1	8			1680.079	1680.612	0.536
0	6			1682.145	1682.679	1.042
0	6			1684.212	1684.745	0.399
0	6			1686.277	1686.81	0.561
0	6			1688.344	1688.877	0.884
0	6			1690.41	1690.943	0.881
1	8			1692.476	1693.01	0.579
0	6			1694.542	1695.075	1.864
0	6			1696.608	1697.141	1.579
0	6			1698.675	1699.208	0.971
1	8			1700.741	1701.274	0.599
0	6			1702.806	1703.34	0.719
0	6			1704.873	1705.406	0.82
1	6			1706.939	1707.473	0.518
1	6			1709.006	1709.539	0.525
1	8			1711.072	1711.605	0.475
0	6			1713.138	1713.671	1.139
0	6			1715.204	1715.737	0.843
1	8			1717.27	1717.804	0.675
0	6			1719.337	1719.87	0.43
0	6			1721.402	1721.935	0.504
1	8			1723.469	1724.002	1.138
0	8			1725.535	1726.068	1.486
1	6			1727.601	1728.135	1.33
0	6			1729.667	1730.2	1.391
0	8			1731.733	1732.266	1.195
0	6			1733.8	1734.333	0.622
0	6			1735.866	1736.399	1.093
0	6			1737.931	1738.465	1.225
0	6			1739.998	1740.531	0.928
0	6			1742.064	1742.598	1.252
0	6			1744.131	1744.664	1.324
0	6			1746.197	1746.729	1.068
0	6			1748.263	1748.796	1.463
0	6			1750.329	1750.862	1.659
1	8			1752.395	1752.929	1.029
0	6			1754.462	1754.995	1.112
0	6			1756.527	1757.06	0.881
0	6			1758.594	1759.127	0.871
0	6			1760.66	1761.193	1.266
0	8			1762.726	1763.26	1.069
0	6			1764.792	1765.325	0.802
0	6			1766.858	1767.391	0.734
0	6			1768.925	1769.458	0.331
0	6			1770.991	1771.524	0.409
0	6			1773.056	1773.59	1.145
0	6			1775.123	1775.656	0.824
0	6			1777.189	1777.723	1.055
0	6			1779.256	1779.789	0.816
0	8			1781.322	1781.854	1.721
1	8			1783.388	1783.921	0.909
0	6			1785.454	1785.987	0.595
1	6			1787.52	1788.054	0.872
0	6			1789.587	1790.12	1.542
0	6			1791.652	1792.185	1.065
0	6			1793.719	1794.252	1.435
0	6			1795.785	1796.318	1.578
0	6			1797.851	1798.385	0.848
0	6			1799.917	1800.45	1.266
0	6			1801.983	1802.516	1.046
0	6			1804.05	1804.583	1.241
0	6			1806.116	1806.649	1.314
0	6			1808.181	1808.715	0.754
1	6			1810.248	1810.781	0.715
1	8			1812.314	1812.848	0.852
0	6			1814.381	1814.914	1.041
0	6			1816.446	1816.98	0.751
0	6			1818.513	1819.046	0.606
0	6			1820.579	1821.112	0.696
0	6			1822.645	1823.179	0.587
0	6			1824.712	1825.245	0.477
0	6			1826.777	1827.31	0.387
0	6			1828.844	1829.377	0.464
0	6			1830.91	1831.443	0.619
1	8			1832.976	1833.51	0.955
0	6			1835.042	1835.575	0.841
0	8			1837.108	1837.641	0.948
0	6			1839.175	1839.708	0.61
0	6			1841.241	1841.774	0.607
1	8			1843.306	1843.84	0.774
0	6			1845.373	1845.906	0.635
0	6			1847.439	1847.973	0.93
0	8			1849.506	1850.039	0.756
0	6			1851.572	1852.104	0.524
0	6			1853.638	1854.171	0.42
0	6			1855.704	1856.237	0.686
1	8			1857.77	1858.304	1.62
0	6			1859.837	1860.37	1.053
0	6			1861.902	1862.435	0.758
0	6			1863.969	1864.502	0.484
1	6			1866.035	1866.568	0.621
0	6			1868.101	1868.635	0.536
0	6			1870.167	1870.7	0.889
0	8			1872.233	1872.766	0.863
0	6			1874.3	1874.833	0.706
0	6			1876.366	1876.899	0.814
0	6			1878.431	1878.965	0.612
0	6			1880.498	1881.031	0.449
0	6			1882.564	1883.098	0.569
0	6			1884.631	1885.164	0.588
0	6			1886.696	1887.229	0.497
0	6			1888.763	1889.296	0.727
0	6			1890.829	1891.362	0.595
0	6			1892.895	1893.429	0.726
0	6			1894.962	1895.495	1.237
1	8			1897.027	1897.56	0.584
0	6			1899.094	1899.627	0.603
0	6			1901.16	1901.693	1.279
0	6			1903.226	1903.76	0.561
0	6			1905.292	1905.825	0.505
1	8			1907.358	1907.891	0.613
0	6			1909.425	1909.958	0.778
0	6			1911.491	1912.024	0.944
1	8			1913.556	1914.09	1.059
0	6			1915.623	1916.156	0.85
0	6			1917.689	1918.223	0.535
1	8			1919.756	1920.289	0.39
0	6			1921.821	1922.354	0.411
1	8			1923.888	1924.421	0.723
0	6			1925.954	1926.487	0.538
0	6			1928.02	1928.554	0.283
1	8			1930.087	1930.62	0.512
0	6			1932.152	1932.685	0.481
0	6			1934.219	1934.752	0.47
0	6			1936.285	1936.818	0.736
0	6			1938.351	1938.885	0.586
0	6			1940.417	1940.95	0.624
0	6			1942.483	1943.016	0.773
1	8			1944.55	1945.083	0.645
0	8			1946.616	1947.149	0.437
0	6			1948.681	1949.215	0.493
0	6			1950.748	1951.281	0.793
0	6			1952.814	1953.348	0.631
0	8			1954.881	1955.414	0.627
0	6			1956.946	1957.479	0.495
0	6			1959.013	1959.546	0.28
1	8			1961.079	1961.612	0.669
0	6			1963.145	1963.679	0.624
0	6			1965.212	1965.745	0.391
0	6			1967.277	1967.81	0.658
0	6			1969.344	1969.877	0.548
0	6			1971.41	1971.943	0.416
1	8			1973.476	1974.01	0.389
0	6			1975.542	1976.075	0.491
0	6			1977.608	1978.141	0.734
0	6			1979.675	1980.208	0.565
0	6			1981.741	1982.274	0.708
1	8			1983.806	1984.34	0.331
0	6			1985.873	1986.406	0.437
1	8			1987.939	1988.473	0.821
1	6			1990.006	1990.539	0.869
0	6			1992.071	1992.604	1.107
0	6			1994.138	1994.671	1.049
0	6			1996.204	1996.737	0.87
1	6			1998.27	1998.804	0.439
0	6			2000.337	2000.87	0.762
0	6			2002.402	2002.935	1.428
0	6			2004.469	2005.002	1.236
0	6			2006.535	2007.068	0.693
1	6			2008.601	2009.135	0.432
0	6			2010.667	2011.2	0.909
0	6			2012.733	2013.266	0.466
0	6			2014.8	2015.333	1.124
0	6			2016.866	2017.399	0.786
0	6			2018.931	2019.465	0.977
0	6			2020.998	2021.531	0.703
0	6			2023.064	2023.598	0.77
0	6			2025.131	2025.664	0.367
0	6			2027.196	2027.729	0.464
1	8			2029.263	2029.796	0.67
