# Supplementary material for: Does excitatory fronto-extracerebral tDCS lead to improved working memory performance?
Source: F1000Res. 2013 Dec 10;2:219. Originally published 2013 Oct 17. [Version 2] doi: 10.12688/f1000research.2-219.v2 (PMC3869492; doi:10.12688/f1000research.2-219.v2)
Supplement: 3-back scores of participants before, during and after tDCS stimulation to their left dorsolateral prefronatal cortex — Files are named by date, subject code, day and task condition. There are four different conditions: Exposure, Baseline, DCS and Test. Exposure was a brief training on the n-back task. Baseline was a 5 minute period of the 3-back. Exposure and Baseline occurred only on day 1. DCS stands for direct current stimulation and indicates performance of the 3-back (10 minutes) that occurred while participants were stimulated. The test condition (10 minutes of 3-back) occurred post-stimulation. Both DCS and the Test conditions occurred on days 1 and 2. For example: 01-Jan-2012_AA01_1_DCS - indicates the performance during stimulation on day 1 01-Jan-2012_AA01_2_Test - indicates the performance during post-stimulation test phase on day 2 Variables in the files are presented in the following order: shudaprsd = indicates instances where the letter on screen was the same as the letter 3-back (1) or not (0) key_press = the key pressed (6 = F, letter on screen is not the same as 3-back; 8 = h, letter on screen is the same as letter 3-back) instructions = time relative to the start of the file when the instructions appeared on screen fixation = time relative to the start of the file when the first fixation cross appeared on screen letter_onscreen = time relative to the start of the file when the letter appeared on screen stimulus_interval = time relative to the start of the file when the fixation cross disappeared off screen RT = reaction time in seconds from the time stimulus onset to the button press Hits = the amount of correct hits (3-back) CRs = the number of correct rejections FAs = false alarms, pressing the hit button at the wrong occasion Misses = incorrect rejection of hit trial (opposite to false alarm) or = omitted rejection response oh = omitted hit response HR = hit rate calculated as the number of hits per chances FAR = false alarm rate calculated as the number of false alarms per opportunity Z_HR = Z normalised hit rate, where Z is the inverse of the cumulative Gauss [file f1000research-2-3252-s0000.tgz › 02_Oct_2012_SH12_1_exposure]

rep	shudaprsd	key_press	fixation	letter_onscreen	stimulus_interval	RT	Hits	CRs	FAs	Misses	HR	FAR	Z_HR	Z_FAR	d	feedback
1	0	6	0	305.671	306.204	0.78	1	9	0	0	1	0	Inf	-Inf	1.5932	177.817
1	0	6	155.64	307.737	308.27	0.97										238.853
2	0	6	216.675	309.804	310.337	1.012										326.316
	0	6	304.138	311.869	312.402	0.963
	0	6		313.935	314.469	0.877
	0	6		316.002	316.535	1.295
	0	6		318.068	318.601	1.227
	1	8		320.134	320.667	1.499
	0	6		322.2	322.733	0.505
	0	6		324.266	324.8	0.255
