# Supplementary material for: Does excitatory fronto-extracerebral tDCS lead to improved working memory performance?
Source: F1000Res. 2013 Dec 10;2:219. Originally published 2013 Oct 17. [Version 2] doi: 10.12688/f1000research.2-219.v2 (PMC3869492; doi:10.12688/f1000research.2-219.v2)
Supplement: 3-back scores of participants before, during and after tDCS stimulation to their left dorsolateral prefronatal cortex — Files are named by date, subject code, day and task condition. There are four different conditions: Exposure, Baseline, DCS and Test. Exposure was a brief training on the n-back task. Baseline was a 5 minute period of the 3-back. Exposure and Baseline occurred only on day 1. DCS stands for direct current stimulation and indicates performance of the 3-back (10 minutes) that occurred while participants were stimulated. The test condition (10 minutes of 3-back) occurred post-stimulation. Both DCS and the Test conditions occurred on days 1 and 2. For example: 01-Jan-2012_AA01_1_DCS - indicates the performance during stimulation on day 1 01-Jan-2012_AA01_2_Test - indicates the performance during post-stimulation test phase on day 2 Variables in the files are presented in the following order: shudaprsd = indicates instances where the letter on screen was the same as the letter 3-back (1) or not (0) key_press = the key pressed (6 = F, letter on screen is not the same as 3-back; 8 = h, letter on screen is the same as letter 3-back) instructions = time relative to the start of the file when the instructions appeared on screen fixation = time relative to the start of the file when the first fixation cross appeared on screen letter_onscreen = time relative to the start of the file when the letter appeared on screen stimulus_interval = time relative to the start of the file when the fixation cross disappeared off screen RT = reaction time in seconds from the time stimulus onset to the button press Hits = the amount of correct hits (3-back) CRs = the number of correct rejections FAs = false alarms, pressing the hit button at the wrong occasion Misses = incorrect rejection of hit trial (opposite to false alarm) or = omitted rejection response oh = omitted hit response HR = hit rate calculated as the number of hits per chances FAR = false alarm rate calculated as the number of false alarms per opportunity Z_HR = Z normalised hit rate, where Z is the inverse of the cumulative Gauss [file f1000research-2-3252-s0000.tgz › 02_Oct_2012_SH12_1_Test]

shudaprsd	key_press	instructions	fixation	letter_onscreen	stimulus_interval	RT	Hits	CRs	FAs	Misses	or	oh	HR	FAR	Z_HR	Z_FAR	d
0	6	2178.961	2182.726	2184.26	2184.793	1.568	38	225	14	22	1	0	0.63333	0.058333	0.34069	-1.5689	1.9096
0	6			2186.325	2186.858	0.909
0	6			2188.391	2188.925	0.748
0	6			2190.458	2190.991	0.538
1	6			2192.524	2193.057	1.138
1	8			2194.59	2195.123	0.584
0	6			2196.656	2197.189	1.242
0	6			2198.723	2199.256	0.464
0	8			2200.789	2201.322	1.135
1	6			2202.855	2203.389	0.92
0	6			2204.921	2205.454	0.413
0	6			2206.987	2207.52	0.403
0	6			2209.054	2209.587	0.458
0	6			2211.12	2211.653	1.21
0	6			2213.185	2213.719	1.829
0	6			2215.252	2215.785	1.232
0	6			2217.318	2217.851	0.795
0	6			2219.385	2219.918	0.925
0	6			2221.45	2221.983	0.894
0	6			2223.516	2224.05	0.96
0	6			2225.583	2226.116	0.727
0	6			2227.649	2228.182	0.876
0	8			2229.715	2230.248	0.767
0	6			2231.781	2232.314	0.412
0	6			2233.848	2234.381	0.384
0	6			2235.914	2236.447	0.334
0	6			2237.979	2238.513	0.712
0	6			2240.046	2240.579	0.456
0	6			2242.112	2242.645	0.663
0	6			2244.179	2244.712	0.6
0	6			2246.245	2246.778	0.644
0	6			2248.31	2248.844	0.705
0	6			2250.377	2250.91	0.789
0	6			2252.443	2252.976	0.44
0	6			2254.51	2255.043	0.447
1	6			2256.575	2257.108	0.714
1	8			2258.641	2259.175	0.3
0	6			2260.708	2261.241	0.53
0	6			2262.774	2263.307	0.831
0	6			2264.84	2265.373	0.547
0	6			2266.906	2267.439	0.953
0	6			2268.973	2269.506	0.632
0	6			2271.039	2271.572	0.67
0	6			2273.104	2273.638	0.468
0	6			2275.171	2275.704	0.37
0	6			2277.237	2277.77	0.689
0	6			2279.304	2279.837	0.626
0	6			2281.37	2281.903	0.534
0	6			2283.435	2283.969	0.567
0	6			2285.502	2286.035	0.293
0	6			2287.568	2288.101	0.383
0	6			2289.635	2290.168	0.437
1	8			2291.7	2292.233	0.417
0	6			2293.766	2294.3	0.478
0	6			2295.833	2296.366	0.585
0	6			2297.899	2298.432	0.699
1	8			2299.965	2300.498	0.631
0	6			2302.031	2302.564	0.422
0	6			2304.098	2304.631	0.376
0	6			2306.164	2306.697	0.443
0	6			2308.229	2308.763	0.411
1	8			2310.296	2310.829	0.641
0	6			2312.362	2312.895	0.497
0	6			2314.429	2314.962	0.797
0	6			2316.495	2317.028	0.835
0	6			2318.56	2319.094	0.51
1	8			2320.627	2321.16	0.394
0	6			2322.693	2323.226	0.444
1	8			2324.76	2325.293	0.539
0	6			2326.825	2327.358	0.718
0	6			2328.891	2329.425	0.685
0	6			2330.958	2331.491	0.891
0	6			2333.024	2333.557	1.216
0	6			2335.09	2335.623	0.369
0	6			2337.156	2337.689	0.365
0	6			2339.223	2339.756	0.332
0	6			2341.289	2341.822	0.34
0	6			2343.354	2343.888	0.472
1	8			2345.421	2345.954	0.608
0	8			2347.487	2348.02	0.821
1	8			2349.554	2350.087	1.063
1	8			2351.619	2352.153	1.084
0	6			2353.685	2354.219	0.483
0	6			2355.752	2356.285	0.554
0	6			2357.818	2358.351	0.405
1	8			2359.885	2360.418	1.08
0	6			2361.95	2362.483	0.468
0	6			2364.016	2364.55	0.611
0	6			2366.083	2366.616	1.169
1	8			2368.149	2368.682	0.749
0	6			2370.215	2370.748	0.599
0	6			2372.281	2372.814	0.567
0	6			2374.348	2374.881	0.445
0	6			2376.414	2376.947	0.295
0	6			2378.479	2379.013	0.62
0	6			2380.546	2381.079	0.575
0	6			2382.612	2383.145	0.7
1	6			2384.679	2385.212	0.333
0	6			2386.744	2387.277	0.559
0	6			2388.81	2389.344	0.496
0	6			2390.877	2391.41	0.867
1	8			2392.943	2393.476	0.43
1	8			2395.01	2395.543	0.636
0	6			2397.075	2397.608	0.523
0	6			2399.141	2399.675	1.029
0	6			2401.208	2401.741	0.602
1	8			2403.274	2403.807	0.394
0	6			2405.34	2405.873	0.496
0	6			2407.406	2407.939	0.533
0	6			2409.473	2410.006	0.558
0	6			2411.539	2412.072	0.543
1	8			2413.604	2414.138	0.734
0	6			2415.671	2416.204	0.6
0	6			2417.737	2418.27	0.626
0	6			2419.804	2420.337	0.768
0	6			2421.869	2422.402	0.988
0	6			2423.935	2424.469	0.815
0	6			2426.002	2426.535	0.957
0	6			2428.068	2428.601	0.438
0	6			2430.135	2430.668	0.468
1	6			2432.2	2432.733	0.366
0	6			2434.266	2434.8	0.498
0	6			2436.333	2436.866	0.47
0	6			2438.399	2438.932	1.228
0	8			2440.465	2440.998	0.843
1	6			2442.531	2443.064	0.647
0	6			2444.598	2445.131	0.343
0	6			2446.664	2447.197	0.58
0	6			2448.729	2449.263	0.49
0	6			2450.796	2451.329	1.053
1	8			2452.862	2453.395	0.388
0	6			2454.929	2455.462	0.401
0	6			2456.994	2457.527	0.41
0	8			2459.06	2459.594	0.934
0	6			2461.127	2461.66	0.408
0	6			2463.193	2463.726	0.457
0	6			2465.26	2465.792	0.646
0	6			2467.325	2467.858	0.544
0	6			2469.391	2469.925	0.88
0	8			2471.458	2471.991	1.515
0	8			2473.524	2474.057	0.808
0	6			2475.59	2476.123	0.535
0	6			2477.656	2478.189	1.164
1	8			2479.723	2480.256	0.638
0	6			2481.789	2482.322	0.611
0	6			2483.854	2484.388	0.785
0	6			2485.921	2486.454	0.721
1	8			2487.987	2488.52	0.712
0	6			2490.054	2490.587	0.549
0	6			2492.119	2492.652	0.342
0	6			2494.185	2494.719	0.549
0	6			2496.252	2496.785	0.469
1	8			2498.318	2498.851	0.694
0	6			2500.385	2500.917	0.49
1	8			2502.45	2502.983	0.751
0	8			2504.516	2505.05	1.462
0	6			2506.583	2507.116	0.696
0	6			2508.649	2509.182	0.546
0	6			2510.715	2511.248	0.771
0	6			2512.781	2513.314	0.609
0	6			2514.848	2515.381	0.734
0	6			2516.914	2517.447	0.502
0	6			2518.979	2519.513	0.605
1	6			2521.046	2521.579	0.36
0	6			2523.112	2523.645	0.62
0	6			2525.179	2525.712	0.422
0	6			2527.244	2527.777	0.666
0	6			2529.31	2529.844	0.663
0	6			2531.377	2531.91	0.371
1	8			2533.443	2533.976	0.356
0	6			2535.51	2536.042	0.48
0	6			2537.575	2538.108	0.372
1	6			2539.641	2540.175	0.404
0	6			2541.708	2542.241	0.388
1	8			2543.774	2544.307	0.384
1	8			2545.84	2546.373	0.738
0	6			2547.906	2548.439	0.453
1	6			2549.973	2550.506	0.748
0	6			2552.039	2552.572	0.404
0	6			2554.104	2554.638	0.501
0	6			2556.171	2556.704	0.397
0	6			2558.237	2558.77	0.64
0	6			2560.304	2560.837	0.413
0	6			2562.369	2562.902	0.709
1	6			2564.435	2564.969	0.723
1	8			2566.502	2567.035	0.314
0	6			2568.568	2569.101	0.58
1	6			2570.634	2571.167	1.321
0	6			2572.7	2573.233	0.942
1	8			2574.766	2575.3	0.91
0	6			2576.833	2577.366	0.923
0	6			2578.899	2579.432	0.568
0	6			2580.965	2581.498	0.834
0	6			2583.031	2583.564	0.367
0	6			2585.098	2585.631	0.468
0	6			2587.164	2587.697	0.822
0	6			2589.229	2589.763	0.667
1	8			2591.296	2591.829	0.604
0	6			2593.362	2593.895	0.601
1	6			2595.429	2595.962	0.479
0	6			2597.494	2598.027	0.354
0	6			2599.56	2600.094	0.491
1	6			2601.627	2602.16	0.615
0	6			2603.693	2604.226	0.793
1	8			2605.759	2606.293	0.602
0	6			2607.825	2608.358	0.429
0	8			2609.891	2610.425	0.982
1	6			2611.958	2612.491	0.901
0	6			2614.024	2614.557	0.986
0	6			2616.09	2616.623	0.836
0	6			2618.156	2618.689	0.733
0	6			2620.223	2620.756	1.513
0	6			2622.289	2622.822	0.631
0	6			2624.354	2624.888	0.962
0	6			2626.421	2626.954	0.395
0	6			2628.487	2629.02	0.421
0	6			2630.554	2631.087	0.475
0	6			2632.619	2633.152	0.619
0	6			2634.685	2635.219	0.668
1	8			2636.752	2637.285	0.57
0	6			2638.818	2639.351	0.619
0	6			2640.885	2641.417	0.621
0	6			2642.95	2643.483	0.653
0	6			2645.016	2645.55	0.714
0	6			2647.083	2647.616	0.698
0	6			2649.149	2649.682	0.952
1	8			2651.215	2651.748	0.445
0	6			2653.281	2653.814	0.512
0	6			2655.348	2655.881	0.783
0	6			2657.414	2657.947	0.621
0	8			2659.479	2660.013	1.035
0	6			2661.546	2662.079	0.444
0	6			2663.612	2664.145	0.458
0	6			2665.679	2666.212	0.542
0	6			2667.744	2668.277	0.557
0	6			2669.81	2670.344	1.157
0	6			2671.877	2672.41	0.795
1	6			2673.943	2674.476	0.662
1	8			2676.009	2676.542	0.6
0	6			2678.075	2678.608	0.925
0	6			2680.141	2680.675	1.039
1	8			2682.208	2682.741	0.852
0	6			2684.274	2684.807	0.726
0	6			2686.34	2686.873	0.418
0	8			2688.406	2688.939	0.356
1	6			2690.473	2691.006	0.445
0	6			2692.539	2693.072	0.6
1	8			2694.604	2695.138	0.855
0	6			2696.671	2697.204	0.909
0	6			2698.737	2699.27	0.683
0	6			2700.804	2701.337	0.631
0	6			2702.869	2703.402	0.4
0	6			2704.935	2705.469	0.614
0	6			2707.002	2707.535	0.855
0	6			2709.068	2709.601	0.781
0	6			2711.134	2711.667	0.924
1	8			2713.2	2713.733	0.306
1	8			2715.266	2715.8	0.378
1	6			2717.333	2717.866	0.649
0	6			2719.399	2719.932	0.564
0	6			2721.465	2721.998	0.765
0	6			2723.531	2724.064	0.674
1	6			2725.598	2726.131	0.423
0	6			2727.664	2728.197	0.361
0	6			2729.729	2730.263	0.365
0	6			2731.796	2732.329	0.331
1	6			2733.862	2734.395	0.362
0	6			2735.929	2736.462	0.463
0	6			2737.994	2738.527	0.543
0	6			2740.06	2740.594	0.487
0	6			2742.127	2742.66	0.347
0	6			2744.193	2744.726	0.367
0	0			2746.259	2746.792	0
0	8			2748.325	2748.858	0.952
0	6			2750.391	2750.925	0.533
1	6			2752.458	2752.991	0.405
0	6			2754.524	2755.057	0.378
0	6			2756.59	2757.123	0.633
1	8			2758.656	2759.189	0.576
0	6			2760.723	2761.256	0.507
0	6			2762.789	2763.322	0.715
0	8			2764.854	2765.388	0.701
0	6			2766.921	2767.454	0.52
1	8			2768.987	2769.52	1.073
1	8			2771.054	2771.587	0.36
0	6			2773.119	2773.652	0.521
1	6			2775.185	2775.719	0.33
0	6			2777.252	2777.785	0.777
0	6			2779.318	2779.851	0.475
0	6			2781.384	2781.917	0.471
0	6			2783.45	2783.983	0.526
0	6			2785.516	2786.05	0.517
0	6			2787.583	2788.116	0.559
1	6			2789.649	2790.182	0.509
0	6			2791.715	2792.248	0.523
0	8			2793.781	2794.314	1.457
0	6			2795.848	2796.381	0.802
0	6			2797.914	2798.447	0.734
0	6			2799.979	2800.513	0.591
0	6			2802.046	2802.579	0.341
