# Supplementary material for: Does excitatory fronto-extracerebral tDCS lead to improved working memory performance?
Source: F1000Res. 2013 Dec 10;2:219. Originally published 2013 Oct 17. [Version 2] doi: 10.12688/f1000research.2-219.v2 (PMC3869492; doi:10.12688/f1000research.2-219.v2)
Supplement: 3-back scores of participants before, during and after tDCS stimulation to their left dorsolateral prefronatal cortex — Files are named by date, subject code, day and task condition. There are four different conditions: Exposure, Baseline, DCS and Test. Exposure was a brief training on the n-back task. Baseline was a 5 minute period of the 3-back. Exposure and Baseline occurred only on day 1. DCS stands for direct current stimulation and indicates performance of the 3-back (10 minutes) that occurred while participants were stimulated. The test condition (10 minutes of 3-back) occurred post-stimulation. Both DCS and the Test conditions occurred on days 1 and 2. For example: 01-Jan-2012_AA01_1_DCS - indicates the performance during stimulation on day 1 01-Jan-2012_AA01_2_Test - indicates the performance during post-stimulation test phase on day 2 Variables in the files are presented in the following order: shudaprsd = indicates instances where the letter on screen was the same as the letter 3-back (1) or not (0) key_press = the key pressed (6 = F, letter on screen is not the same as 3-back; 8 = h, letter on screen is the same as letter 3-back) instructions = time relative to the start of the file when the instructions appeared on screen fixation = time relative to the start of the file when the first fixation cross appeared on screen letter_onscreen = time relative to the start of the file when the letter appeared on screen stimulus_interval = time relative to the start of the file when the fixation cross disappeared off screen RT = reaction time in seconds from the time stimulus onset to the button press Hits = the amount of correct hits (3-back) CRs = the number of correct rejections FAs = false alarms, pressing the hit button at the wrong occasion Misses = incorrect rejection of hit trial (opposite to false alarm) or = omitted rejection response oh = omitted hit response HR = hit rate calculated as the number of hits per chances FAR = false alarm rate calculated as the number of false alarms per opportunity Z_HR = Z normalised hit rate, where Z is the inverse of the cumulative Gauss [file f1000research-2-3252-s0000.tgz › 02_Oct_2012_TR10_1_baseline]

shudaprsd	key_press	fixation	letter_onscreen	stimulus_interval	RT	Hits	CRs	FAs	Misses	or	oh	HR	FAR	Z_HR	Z_FAR	d
0	6	309.983	311.518	312.051	0.88	7	91	29	23	0	0	0.23333	0.24167	-0.72791	-0.70095	-0.026962
0	6		313.585	314.118	0.401
0	6		315.651	316.185	0.439
0	6		317.719	318.253	0.504
0	6		319.786	320.32	0.429
0	8		321.853	322.387	0.448
0	6		323.921	324.454	0.313
1	6		325.988	326.521	0.531
0	8		328.056	328.589	0.549
0	6		330.123	330.656	0.258
0	6		332.19	332.724	0.247
1	8		334.257	334.791	0.729
0	6		336.324	336.858	0.344
0	6		338.392	338.926	0.415
0	6		340.459	340.992	0.316
0	8		342.526	343.06	0.452
0	6		344.594	345.127	0.552
1	6		346.661	347.194	0.589
0	8		348.728	349.262	0.655
0	6		350.796	351.329	0.386
1	6		352.863	353.396	0.381
0	6		354.93	355.464	0.377
1	6		356.997	357.531	0.36
0	6		359.064	359.599	0.86
0	8		361.132	361.665	0.52
0	6		363.199	363.732	0.469
0	6		365.267	365.8	0.393
0	6		367.334	367.867	0.318
0	6		369.401	369.935	0.941
1	8		371.469	372.002	0.976
0	6		373.536	374.069	0.421
0	6		375.602	376.137	0.57
1	6		377.67	378.204	0.447
1	6		379.737	380.271	0.478
1	6		381.805	382.338	0.367
1	8		383.872	384.405	0.573
0	6		385.939	386.473	0.364
0	6		388.007	388.54	0.27
1	6		390.074	390.607	0.242
1	6		392.142	392.675	0.254
0	6		394.208	394.742	0.614
0	8		396.275	396.81	0.287
0	6		398.343	398.877	0.387
0	6		400.41	400.943	0.529
0	6		402.477	403.011	0.472
0	8		404.545	405.078	0.402
0	6		406.612	407.145	0.292
0	6		408.68	409.213	0.263
0	6		410.747	411.28	0.364
0	8		412.814	413.348	0.506
0	6		414.881	415.415	0.414
0	6		416.948	417.482	0.415
0	6		419.016	419.55	0.527
0	6		421.083	421.616	0.763
0	8		423.15	423.684	0.67
0	6		425.218	425.751	0.378
1	6		427.285	427.818	0.297
1	6		429.352	429.886	0.445
0	6		431.42	431.953	0.515
0	8		433.487	434.02	0.359
0	6		435.554	436.088	0.29
0	6		437.621	438.155	0.385
0	6		439.688	440.223	0.556
0	6		441.756	442.289	0.791
0	8		443.823	444.356	0.528
0	6		445.891	446.424	0.435
0	6		447.958	448.491	0.56
0	6		450.025	450.559	0.461
0	6		452.093	452.626	0.409
0	8		454.159	454.693	0.552
0	6		456.226	456.761	0.377
1	6		458.294	458.828	0.425
0	8		460.361	460.894	0.356
0	6		462.429	462.962	0.344
0	6		464.496	465.029	0.264
0	6		466.563	467.097	0.64
0	6		468.631	469.164	0.705
0	8		470.698	471.231	0.519
0	6		472.766	473.299	0.437
0	6		474.832	475.366	0.252
0	8		476.899	477.434	0.517
0	6		478.967	479.501	0.312
0	6		481.034	481.567	0.249
1	6		483.101	483.635	0.292
0	6		485.169	485.702	0.655
0	6		487.236	487.769	0.475
0	8		489.304	489.837	0.487
0	6		491.371	491.904	0.365
1	6		493.438	493.972	0.343
0	6		495.505	496.039	0.315
0	6		497.572	498.106	0.416
0	8		499.64	500.173	0.452
0	6		501.707	502.24	0.5
0	6		503.774	504.308	0.531
1	6		505.842	506.375	0.549
0	6		507.909	508.442	0.327
0	6		509.976	510.51	0.733
0	6		512.044	512.577	0.657
0	8		514.11	514.644	0.554
0	6		516.178	516.712	0.513
0	8		518.245	518.779	0.578
0	6		520.312	520.846	0.452
0	8		522.38	522.913	0.352
0	6		524.447	524.98	0.313
0	6		526.515	527.048	0.202
0	6		528.582	529.115	0.273
1	8		530.649	531.183	0.492
0	6		532.717	533.25	0.433
0	6		534.783	535.317	0.295
0	8		536.851	537.385	0.278
0	6		538.918	539.452	0.25
0	6		540.985	541.518	0.292
0	8		543.036	543.569	0.251
1	6		545.103	545.637	0.405
1	6		547.171	547.704	0.329
0	8		549.238	549.771	0.289
0	6		551.306	551.839	0.319
0	6		553.372	553.906	0.397
0	6		555.439	555.974	0.44
0	8		557.507	558.041	0.235
0	6		559.574	560.107	0.447
1	6		561.642	562.175	0.284
0	6		563.709	564.242	0.273
0	6		565.776	566.31	0.679
0	6		567.844	568.377	0.422
0	8		569.911	570.444	0.47
0	6		571.977	572.512	0.484
0	6		574.045	574.579	0.496
1	8		576.112	576.646	0.462
0	6		578.18	578.713	0.451
0	6		580.247	580.78	0.347
1	8		582.314	582.848	0.325
0	8		584.382	584.915	0.454
1	6		586.449	586.982	0.303
1	6		588.517	589.05	0.256
0	8		590.584	591.117	0.463
0	6		592.65	593.185	0.243
0	6		594.718	595.252	0.29
0	8		596.785	597.319	0.461
0	6		598.852	599.386	0.492
1	6		600.92	601.453	0.416
0	6		602.987	603.52	0.359
1	8		605.055	605.588	0.318
0	6		607.122	607.655	0.343
1	6		609.189	609.723	0.42
0	6		611.257	611.79	0.555
0	8		613.323	613.857	0.458
1	6		615.391	615.925	0.429
0	6		617.458	617.991	0.483
0	6		619.525	620.059	0.584
