# Supplementary material for: Does excitatory fronto-extracerebral tDCS lead to improved working memory performance?
Source: F1000Res. 2013 Dec 10;2:219. Originally published 2013 Oct 17. [Version 2] doi: 10.12688/f1000research.2-219.v2 (PMC3869492; doi:10.12688/f1000research.2-219.v2)
Supplement: 3-back scores of participants before, during and after tDCS stimulation to their left dorsolateral prefronatal cortex — Files are named by date, subject code, day and task condition. There are four different conditions: Exposure, Baseline, DCS and Test. Exposure was a brief training on the n-back task. Baseline was a 5 minute period of the 3-back. Exposure and Baseline occurred only on day 1. DCS stands for direct current stimulation and indicates performance of the 3-back (10 minutes) that occurred while participants were stimulated. The test condition (10 minutes of 3-back) occurred post-stimulation. Both DCS and the Test conditions occurred on days 1 and 2. For example: 01-Jan-2012_AA01_1_DCS - indicates the performance during stimulation on day 1 01-Jan-2012_AA01_2_Test - indicates the performance during post-stimulation test phase on day 2 Variables in the files are presented in the following order: shudaprsd = indicates instances where the letter on screen was the same as the letter 3-back (1) or not (0) key_press = the key pressed (6 = F, letter on screen is not the same as 3-back; 8 = h, letter on screen is the same as letter 3-back) instructions = time relative to the start of the file when the instructions appeared on screen fixation = time relative to the start of the file when the first fixation cross appeared on screen letter_onscreen = time relative to the start of the file when the letter appeared on screen stimulus_interval = time relative to the start of the file when the fixation cross disappeared off screen RT = reaction time in seconds from the time stimulus onset to the button press Hits = the amount of correct hits (3-back) CRs = the number of correct rejections FAs = false alarms, pressing the hit button at the wrong occasion Misses = incorrect rejection of hit trial (opposite to false alarm) or = omitted rejection response oh = omitted hit response HR = hit rate calculated as the number of hits per chances FAR = false alarm rate calculated as the number of false alarms per opportunity Z_HR = Z normalised hit rate, where Z is the inverse of the cumulative Gauss [file f1000research-2-3252-s0000.tgz › 02_Oct_2012_TR10_1_Test]

shudaprsd	key_press	fixation	letter_onscreen	stimulus_interval	RT	Hits	CRs	FAs	Misses	or	oh	HR	FAR	Z_HR	Z_FAR	d
0	6	979.921	981.454	981.988	0.255	35	225	15	25	0	0	0.58333	0.0625	0.21043	-1.5341	1.7445
0	6		983.521	984.055	0.209
0	6		985.589	986.123	0.245
1	6		987.656	988.189	0.258
0	6		989.723	990.257	0.423
0	6		991.791	992.324	0.517
0	6		993.858	994.391	0.484
0	6		995.926	996.459	0.419
1	8		997.993	998.526	0.421
1	8		1000.06	1000.593	0.551
0	6		1002.128	1002.661	0.446
0	6		1004.194	1004.728	0.448
0	6		1006.261	1006.796	0.461
0	6		1008.329	1008.863	0.362
0	6		1010.396	1010.929	0.399
0	6		1012.464	1012.997	0.493
0	6		1014.531	1015.064	0.471
0	6		1016.598	1017.132	0.507
0	6		1018.666	1019.199	0.42
0	6		1020.733	1021.266	0.286
0	6		1022.801	1023.334	0.404
0	6		1024.868	1025.401	0.393
0	6		1026.934	1027.468	0.39
0	8		1029.002	1029.536	0.455
0	6		1031.069	1031.603	0.414
0	6		1033.136	1033.67	0.645
1	8		1035.204	1035.737	0.393
0	6		1037.271	1037.804	0.43
0	8		1039.339	1039.872	0.401
0	6		1041.406	1041.939	0.231
0	6		1043.473	1044.007	0.421
0	6		1045.541	1046.074	0.403
0	6		1047.607	1048.141	0.623
0	8		1049.675	1050.209	0.577
1	8		1051.742	1052.276	0.42
0	6		1053.809	1054.343	0.386
0	6		1055.877	1056.41	0.463
0	6		1057.944	1058.477	0.54
0	6		1060.011	1060.545	0.401
0	6		1062.079	1062.612	0.454
0	6		1064.146	1064.679	0.379
0	6		1066.214	1066.747	0.456
0	8		1068.281	1068.814	0.598
0	6		1070.347	1070.882	0.465
0	6		1072.415	1072.949	0.413
0	6		1074.482	1075.016	0.408
0	6		1076.55	1077.083	0.262
0	6		1078.617	1079.15	0.516
0	6		1080.684	1081.217	0.435
0	6		1082.735	1083.268	0.47
0	6		1084.802	1085.336	0.465
0	6		1086.87	1087.403	0.302
0	8		1088.937	1089.47	0.444
0	6		1091.004	1091.538	0.433
0	6		1093.071	1093.605	0.429
1	8		1095.138	1095.673	0.612
0	6		1097.206	1097.739	0.337
0	6		1099.273	1099.806	0.555
0	6		1101.341	1101.874	0.538
0	6		1103.408	1103.941	0.375
0	6		1105.475	1106.009	0.476
0	6		1107.543	1108.076	0.429
1	8		1109.61	1110.143	0.337
0	6		1111.677	1112.211	0.368
1	8		1113.744	1114.278	0.422
0	6		1115.811	1116.345	0.353
0	6		1117.879	1118.413	0.541
0	6		1119.946	1120.479	0.401
1	8		1122.013	1122.547	0.362
1	6		1124.081	1124.614	0.315
0	6		1126.148	1126.681	0.258
0	6		1128.216	1128.749	0.293
1	8		1130.283	1130.816	0.371
1	8		1132.35	1132.884	0.408
0	6		1134.417	1134.951	0.409
0	6		1136.484	1137.018	0.457
0	6		1138.551	1139.086	0.312
1	8		1140.619	1141.152	0.348
0	6		1142.686	1143.219	0.431
1	6		1144.754	1145.287	0.25
0	6		1146.821	1147.354	0.397
1	8		1148.888	1149.422	0.539
1	8		1150.956	1151.489	0.358
1	8		1153.023	1153.556	0.348
0	6		1155.091	1155.624	0.29
0	6		1157.157	1157.691	0.327
0	6		1159.224	1159.759	0.352
0	6		1161.292	1161.826	0.376
0	6		1163.359	1163.892	0.336
0	6		1165.426	1165.96	0.349
0	8		1167.494	1168.027	0.514
0	6		1169.561	1170.094	0.427
0	6		1171.629	1172.162	0.539
0	6		1173.696	1174.229	0.411
1	6		1175.763	1176.297	0.377
0	6		1177.831	1178.364	0.366
1	8		1179.897	1180.431	0.462
0	6		1181.965	1182.499	0.375
1	8		1184.032	1184.566	0.599
0	6		1186.099	1186.633	0.313
0	6		1188.167	1188.7	0.471
0	8		1190.234	1190.767	0.449
0	6		1192.301	1192.835	0.275
0	6		1194.369	1194.902	0.299
0	6		1196.436	1196.969	0.265
0	6		1198.504	1199.037	0.412
1	8		1200.571	1201.104	0.483
0	6		1202.637	1203.172	0.41
0	6		1204.705	1205.239	0.316
0	6		1206.772	1207.306	0.171
0	6		1208.84	1209.373	0.277
0	6		1210.907	1211.44	0.384
0	6		1212.974	1213.508	0.391
1	8		1215.042	1215.575	0.438
0	6		1217.109	1217.642	0.434
0	6		1219.176	1219.71	0.558
0	6		1221.244	1221.777	0.547
0	6		1223.31	1223.844	0.608
0	6		1225.378	1225.912	0.374
0	6		1227.445	1227.979	0.363
1	6		1229.512	1230.046	0.47
1	6		1231.58	1232.113	0.265
0	8		1233.647	1234.18	0.232
0	6		1235.715	1236.248	0.232
0	6		1237.782	1238.315	0.134
0	6		1239.849	1240.383	0.246
0	6		1241.917	1242.45	0.44
0	6		1243.984	1244.517	0.248
0	6		1246.051	1246.585	0.261
0	6		1248.118	1248.652	0.427
0	6		1250.185	1250.719	0.475
0	6		1252.253	1252.786	0.37
0	6		1254.32	1254.853	0.518
1	6		1256.387	1256.921	0.261
1	6		1258.455	1258.988	0.338
1	8		1260.522	1261.055	0.374
0	6		1262.59	1263.123	0.462
0	6		1264.657	1265.19	0.54
0	6		1266.723	1267.258	0.449
1	8		1268.791	1269.325	0.461
0	6		1270.858	1271.392	0.333
1	8		1272.926	1273.459	0.474
0	6		1274.993	1275.526	0.399
0	6		1277.06	1277.593	0.336
0	6		1279.128	1279.661	0.471
0	6		1281.195	1281.728	0.385
0	6		1283.262	1283.796	0.351
0	6		1285.33	1285.863	0.428
0	6		1287.397	1287.93	0.552
0	6		1289.464	1289.998	0.495
0	6		1291.531	1292.065	0.414
0	6		1293.598	1294.133	0.456
0	6		1295.666	1296.199	0.351
1	8		1297.733	1298.266	0.394
0	6		1299.801	1300.334	0.365
0	6		1301.868	1302.401	0.261
0	6		1303.935	1304.468	0.303
1	8		1306.003	1306.536	0.362
1	8		1308.07	1308.603	0.363
0	6		1310.137	1310.671	0.464
0	6		1312.204	1312.738	0.595
0	6		1314.271	1314.805	0.338
0	6		1316.339	1316.873	0.42
0	6		1318.406	1318.939	0.223
0	6		1320.473	1321.007	0.347
0	6		1322.541	1323.074	0.242
0	6		1324.608	1325.141	0.22
1	8		1326.676	1327.209	0.373
0	6		1328.743	1329.276	0.386
1	6		1330.81	1331.343	0.17
0	6		1332.877	1333.411	0.388
0	6		1334.944	1335.478	0.284
0	6		1337.011	1337.546	0.227
1	6		1339.079	1339.612	0.251
1	6		1341.146	1341.679	0.322
1	8		1343.214	1343.747	0.346
0	6		1345.281	1345.814	0.365
0	6		1347.348	1347.882	0.396
0	6		1349.416	1349.949	0.343
0	6		1351.483	1352.016	0.351
0	6		1353.551	1354.084	0.398
1	6		1355.617	1356.151	0.295
0	6		1357.684	1358.218	0.355
0	6		1359.752	1360.286	0.414
0	6		1361.819	1362.352	0.274
1	6		1363.886	1364.42	0.334
0	6		1365.954	1366.487	0.358
0	6		1368.021	1368.554	0.266
0	6		1370.089	1370.622	0.36
0	6		1372.156	1372.689	0.402
0	6		1374.223	1374.757	0.281
0	8		1376.29	1376.824	0.499
0	6		1378.357	1378.891	0.389
0	6		1380.425	1380.959	0.249
0	6		1382.492	1383.026	0.338
0	6		1384.559	1385.092	0.392
1	8		1386.627	1387.16	0.474
1	8		1388.694	1389.227	0.376
0	6		1390.761	1391.295	0.372
0	6		1392.829	1393.362	0.425
0	6		1394.896	1395.429	0.373
1	6		1396.964	1397.497	0.403
0	6		1399.03	1399.564	0.364
0	6		1401.097	1401.632	0.606
1	6		1403.165	1403.699	0.507
1	8		1405.232	1405.765	0.502
0	6		1407.3	1407.833	0.409
0	6		1409.367	1409.9	0.328
0	6		1411.434	1411.967	0.359
1	6		1413.502	1414.035	0.371
0	6		1415.569	1416.102	0.255
0	6		1417.636	1418.17	0.309
0	6		1419.704	1420.237	0.233
0	6		1421.77	1422.304	0.423
0	6		1423.838	1424.372	0.324
0	6		1425.905	1426.439	0.337
0	6		1427.972	1428.506	0.35
0	6		1430.04	1430.573	0.374
0	6		1432.107	1432.64	0.334
0	6		1434.175	1434.708	0.282
0	6		1436.242	1436.775	0.383
0	6		1438.309	1438.842	0.355
0	6		1440.377	1440.91	0.373
0	6		1442.443	1442.977	0.358
0	8		1444.51	1445.045	0.33
0	6		1446.578	1447.112	0.26
0	6		1448.645	1449.178	0.378
0	6		1450.713	1451.246	0.261
0	6		1452.78	1453.313	0.146
1	6		1454.847	1455.381	0.17
0	6		1456.915	1457.448	0.411
0	6		1458.982	1459.515	0.313
0	6		1461.05	1461.583	0.336
0	6		1463.117	1463.65	0.373
1	8		1465.183	1465.717	0.352
1	8		1467.251	1467.785	0.346
1	6		1469.318	1469.852	0.441
1	8		1471.385	1471.919	0.337
0	6		1473.453	1473.986	0.402
0	6		1475.52	1476.053	0.339
0	6		1477.588	1478.121	0.404
0	6		1479.655	1480.188	0.394
0	6		1481.722	1482.256	0.295
0	6		1483.79	1484.323	0.284
0	8		1485.856	1486.39	0.415
0	6		1487.924	1488.458	0.38
0	8		1489.991	1490.525	0.352
0	6		1492.058	1492.592	0.366
0	6		1494.126	1494.659	0.378
0	6		1496.193	1496.726	0.502
1	8		1498.26	1498.794	0.427
0	6		1500.328	1500.861	0.504
0	6		1502.395	1502.928	0.388
0	6		1504.463	1504.996	0.394
0	6		1506.53	1507.063	0.478
0	6		1508.596	1509.131	0.445
0	6		1510.664	1511.198	0.416
1	6		1512.731	1513.265	0.376
0	6		1514.799	1515.332	0.289
1	8		1516.866	1517.399	0.337
0	6		1518.933	1519.467	0.309
1	6		1521.001	1521.534	0.309
0	6		1523.068	1523.601	0.516
0	6		1525.135	1525.669	0.417
0	6		1527.203	1527.736	0.26
1	6		1529.27	1529.803	0.361
0	6		1531.337	1531.871	0.409
0	6		1533.404	1533.938	0.404
0	6		1535.471	1536.006	0.394
0	8		1537.539	1538.072	0.248
0	6		1539.606	1540.139	0.226
0	6		1541.674	1542.207	0.296
0	6		1543.741	1544.274	0.38
0	6		1545.808	1546.342	0.375
1	6		1547.876	1548.409	0.276
0	6		1549.943	1550.476	0.412
0	6		1552.009	1552.527	0.374
0	6		1554.06	1554.594	0.373
0	6		1556.128	1556.662	0.327
0	6		1558.195	1558.728	0.381
1	8		1560.262	1560.796	0.394
1	6		1562.33	1562.863	0.242
0	6		1564.397	1564.93	0.443
0	6		1566.465	1566.998	0.378
0	6		1568.532	1569.065	0.368
0	6		1570.599	1571.133	0.34
0	6		1572.666	1573.2	0.441
0	6		1574.733	1575.267	0.542
1	6		1576.801	1577.335	0.443
0	6		1578.868	1579.401	0.397
0	6		1580.935	1581.468	0.381
0	6		1583.003	1583.536	0.452
0	6		1585.07	1585.603	0.441
0	6		1587.137	1587.671	0.343
0	8		1589.205	1589.738	0.25
0	6		1591.272	1591.805	0.368
1	6		1593.34	1593.873	0.339
0	6		1595.406	1595.94	0.459
0	8		1597.473	1598.008	0.531
0	6		1599.541	1600.075	0.49
