# Supplementary material for: Does excitatory fronto-extracerebral tDCS lead to improved working memory performance?
Source: F1000Res. 2013 Dec 10;2:219. Originally published 2013 Oct 17. [Version 2] doi: 10.12688/f1000research.2-219.v2 (PMC3869492; doi:10.12688/f1000research.2-219.v2)
Supplement: 3-back scores of participants before, during and after tDCS stimulation to their left dorsolateral prefronatal cortex — Files are named by date, subject code, day and task condition. There are four different conditions: Exposure, Baseline, DCS and Test. Exposure was a brief training on the n-back task. Baseline was a 5 minute period of the 3-back. Exposure and Baseline occurred only on day 1. DCS stands for direct current stimulation and indicates performance of the 3-back (10 minutes) that occurred while participants were stimulated. The test condition (10 minutes of 3-back) occurred post-stimulation. Both DCS and the Test conditions occurred on days 1 and 2. For example: 01-Jan-2012_AA01_1_DCS - indicates the performance during stimulation on day 1 01-Jan-2012_AA01_2_Test - indicates the performance during post-stimulation test phase on day 2 Variables in the files are presented in the following order: shudaprsd = indicates instances where the letter on screen was the same as the letter 3-back (1) or not (0) key_press = the key pressed (6 = F, letter on screen is not the same as 3-back; 8 = h, letter on screen is the same as letter 3-back) instructions = time relative to the start of the file when the instructions appeared on screen fixation = time relative to the start of the file when the first fixation cross appeared on screen letter_onscreen = time relative to the start of the file when the letter appeared on screen stimulus_interval = time relative to the start of the file when the fixation cross disappeared off screen RT = reaction time in seconds from the time stimulus onset to the button press Hits = the amount of correct hits (3-back) CRs = the number of correct rejections FAs = false alarms, pressing the hit button at the wrong occasion Misses = incorrect rejection of hit trial (opposite to false alarm) or = omitted rejection response oh = omitted hit response HR = hit rate calculated as the number of hits per chances FAR = false alarm rate calculated as the number of false alarms per opportunity Z_HR = Z normalised hit rate, where Z is the inverse of the cumulative Gauss [file f1000research-2-3252-s0000.tgz › 03_Oct_2012_BD11_2_DCS]

shudaprsd	key_press	instructions	fixation	letter_onscreen	stimulus_interval	RT	Hits	CRs	FAs	Misses	or	oh	HR	FAR	Z_HR	Z_FAR	d
0	6	243.992	252.391	253.923	254.456	0.579	35	208	30	25	2	0	0.58333	0.125	0.21043	-1.1503	1.3608
0	6			255.989	256.523	0.405
0	6			258.056	258.589	0.46
0	6			260.122	260.655	0.409
0	6			262.189	262.722	0.862
1	8			264.254	264.787	0.859
0	8			266.32	266.854	0.668
0	6			268.387	268.92	0.435
1	8			270.453	270.986	0.707
1	8			272.519	273.052	0.411
0	6			274.585	275.118	0.366
0	6			276.652	277.185	0.59
0	6			278.718	279.251	0.434
1	8			280.784	281.318	0.636
0	6			282.85	283.383	0.439
0	6			284.916	285.449	0.723
1	8			286.983	287.516	0.753
0	6			289.049	289.582	0.855
0	6			291.114	291.648	0.683
0	6			293.181	293.714	0.819
0	6			295.247	295.78	0.863
0	6			297.314	297.847	0.676
0	6			299.38	299.913	0.796
0	8			301.445	301.979	0.905
1	6			303.512	304.045	0.777
0	6			305.578	306.111	0.844
0	6			307.645	308.178	1.068
0	8			309.71	310.243	1.107
0	6			311.777	312.31	0.797
1	6			313.843	314.376	0.911
1	6			315.909	316.443	0.837
0	6			317.976	318.509	0.932
0	6			320.041	320.574	0.877
0	6			322.108	322.641	0.814
0	6			324.174	324.707	0.852
1	8			326.24	326.774	0.672
1	6			328.306	328.839	0.727
0	6			330.372	330.905	0.917
0	8			332.439	332.972	0.755
0	6			334.505	335.038	0.757
0	6			336.571	337.105	0.771
0	6			338.637	339.17	0.967
1	8			340.703	341.236	0.91
1	6			342.77	343.303	0.566
1	6			344.836	345.369	0.867
0	6			346.902	347.435	0.823
0	6			348.968	349.501	0.849
0	6			351.034	351.568	1.003
0	8			353.101	353.634	0.852
1	8			355.167	355.7	0.913
1	8			357.233	357.766	0.804
0	6			359.299	359.832	0.537
0	6			361.365	361.899	0.756
0	6			363.432	363.965	0.84
1	8			365.497	366.03	0.579
1	8			367.564	368.097	0.452
0	6			369.63	370.163	0.466
1	8			371.696	372.23	0.621
1	8			373.763	374.296	0.382
0	8			375.828	376.361	0.408
0	6			377.895	378.428	0.486
0	6			379.961	380.494	0.916
0	6			382.027	382.561	0.977
0	6			384.093	384.626	0.974
0	6			386.159	386.693	0.724
0	6			388.226	388.759	0.661
0	6			390.292	390.825	0.687
0	6			392.358	392.892	0.718
0	6			394.424	394.957	0.955
0	6			396.49	397.024	0.963
0	6			398.557	399.09	1.14
0	6			400.623	401.156	1.055
1	6			402.689	403.222	1.163
0	8			404.755	405.288	0.767
0	6			406.821	407.355	1.279
0	6			408.888	409.421	1.263
1	8			410.953	411.486	1.401
0	6			413.02	413.553	0.986
0	6			415.086	415.619	0.859
0	6			417.152	417.686	0.991
0	6			419.219	419.752	0.769
0	6			421.284	421.818	0.913
1	8			423.351	423.884	0.792
0	6			425.417	425.95	0.818
0	6			427.484	428.017	1.018
0	6			429.549	430.082	1.01
0	6			431.615	432.149	1.141
0	6			433.682	434.215	1.142
0	6			435.748	436.281	1.256
0	6			437.815	438.348	1.31
0	6			439.88	440.413	1.284
0	6			441.946	442.48	1.21
0	6			444.013	444.546	1.399
0	6			446.079	446.612	1.284
0	6			448.145	448.678	1.117
0	8			450.211	450.744	1.113
1	8			452.277	452.811	1.59
0	8			454.344	454.877	1.568
0	6			456.41	456.944	0.897
0	6			458.476	459.009	1.069
0	8			460.542	461.075	1.312
0	6			462.609	463.142	1.067
0	6			464.675	465.208	0.94
0	6			466.74	467.274	1.102
0	6			468.807	469.34	1.262
0	6			470.873	471.406	0.854
0	6			472.94	473.473	0.832
0	6			475.006	475.539	0.77
0	6			477.071	477.605	0.949
0	6			479.138	479.671	0.973
1	6			481.204	481.737	1.281
0	6			483.271	483.804	0.977
0	6			485.336	485.869	0.84
0	6			487.402	487.936	0.778
0	6			489.469	490.002	0.984
0	8			491.535	492.069	1.162
0	8			493.601	494.134	1.194
1	6			495.667	496.2	0.581
0	6			497.734	498.267	0.958
1	8			499.8	500.333	0.69
0	6			501.866	502.4	0.722
1	6			503.932	504.465	0.953
1	8			505.998	506.531	0.639
1	6			508.065	508.598	0.611
1	6			510.131	510.664	0.777
0	8			512.196	512.73	0.617
0	6			514.263	514.796	0.718
1	8			516.329	516.862	0.537
0	6			518.396	518.929	0.891
0	6			520.462	520.995	0.993
0	6			522.527	523.061	1.342
0	6			524.594	525.127	1.396
0	8			526.66	527.194	1.598
0	8			528.727	529.26	0.838
0	8			530.792	531.325	0.735
0	6			532.859	533.392	0.561
0	6			534.925	535.458	0.786
0	6			536.991	537.525	0.783
1	8			539.058	539.591	0.608
0	6			541.123	541.656	0.582
0	8			543.19	543.723	0.783
0	6			545.256	545.789	1.371
0	6			547.322	547.856	0.758
0	6			549.388	549.921	0.831
0	6			551.454	551.987	0.728
1	8			553.521	554.054	0.577
0	6			555.587	556.12	1.024
0	8			557.652	558.186	0.852
0	8			559.719	560.252	0.988
0	6			561.785	562.319	0.575
0	6			563.852	564.385	0.734
0	6			565.918	566.451	1.199
0	6			567.984	568.517	1.167
0	6			570.05	570.583	1.216
0	6			572.116	572.65	0.814
0	8			574.183	574.716	1.132
1	6			576.248	576.781	1.199
0	6			578.315	578.848	1.242
0	6			580.381	580.914	1.467
1	8			582.447	582.981	0.526
0	6			584.514	585.047	0.627
0	8			586.579	587.112	0.636
0	6			588.646	589.179	0.942
1	6			590.712	591.245	1.085
0	6			592.778	593.312	0.871
0	6			594.844	595.377	1.295
0	6			596.91	597.444	0.887
0	6			598.977	599.51	1.064
0	8			601.043	601.576	1.301
0	6			603.109	603.642	0.934
0	6			605.175	605.708	0.79
0	8			607.241	607.775	1.443
0	6			609.308	609.841	0.647
0	6			611.374	611.907	1.247
0	6			613.44	613.973	1.279
0	8			615.506	616.039	1.381
0	6			617.572	618.106	1.131
0	0			619.639	620.172	0
0	6			621.704	622.237	0.708
0	6			623.771	624.304	0.868
0	6			625.837	626.37	0.917
0	6			627.903	628.437	0.691
0	6			629.97	630.503	1.061
0	6			632.035	632.569	0.83
0	6			634.102	634.635	1.295
0	6			636.168	636.701	1.074
0	6			638.235	638.768	0.982
0	6			640.3	640.833	0.851
1	8			642.366	642.9	1.298
0	6			644.433	644.966	0.843
0	8			646.499	647.032	1.185
0	6			648.565	649.098	0.824
0	6			650.631	651.164	0.715
0	6			652.697	653.231	0.752
0	6			654.764	655.297	0.637
0	6			656.83	657.363	0.516
0	6			658.896	659.429	0.559
0	6			660.962	661.495	1.528
0	6			663.028	663.562	1.572
0	6			665.095	665.628	1.415
0	6			667.16	667.694	1.207
0	6			669.227	669.76	0.734
0	6			671.293	671.826	1.147
0	6			673.36	673.893	1.037
0	6			675.425	675.959	0.642
0	6			677.491	678.025	0.984
0	6			679.558	680.091	0.657
0	6			681.624	682.157	0.653
1	6			683.691	684.224	0.795
0	6			685.756	686.289	0.74
1	8			687.822	688.356	0.684
1	6			689.889	690.422	0.738
0	6			691.955	692.488	0.547
1	6			694.021	694.554	0.526
0	6			696.087	696.62	0.716
1	8			698.153	698.687	0.566
0	6			700.22	700.753	0.567
0	6			702.286	702.819	0.886
0	6			704.352	704.885	1.047
0	6			706.418	706.951	1.008
0	6			708.485	709.018	0.763
1	6			710.551	711.084	0.889
0	6			712.616	713.15	0.904
0	6			714.683	715.216	0.729
0	6			716.749	717.282	1.142
0	6			718.816	719.349	0.856
0	8			720.881	721.414	0.66
0	6			722.947	723.481	0.698
1	8			725.014	725.547	0.799
0	6			727.08	727.613	0.602
0	6			729.147	729.68	0.843
1	8			731.212	731.745	0.437
1	6			733.278	733.812	0.574
0	6			735.345	735.878	0.774
0	6			737.411	737.944	0.659
1	8			739.477	740.01	0.703
1	8			741.543	742.076	0.817
0	6			743.61	744.143	0.8
0	6			745.676	746.209	0.92
0	6			747.742	748.276	0.623
0	6			749.808	750.341	0.761
1	8			751.874	752.407	0.892
0	6			753.941	754.474	0.981
0	6			756.007	756.54	0.825
0	6			758.072	758.606	0.788
1	8			760.139	760.672	0.443
0	6			762.205	762.738	0.604
1	6			764.272	764.805	0.892
0	6			766.337	766.87	0.773
0	6			768.403	768.937	1.607
0	6			770.47	771.003	0.847
0	6			772.536	773.069	0.691
0	8			774.603	775.136	1.044
0	6			776.668	777.201	0.649
1	6			778.735	779.268	0.849
1	6			780.801	781.334	0.881
0	6			782.867	783.401	0.784
0	6			784.933	785.466	0.745
1	8			786.999	787.532	0.595
0	6			789.066	789.599	0.538
1	8			791.132	791.665	0.499
0	6			793.197	793.731	0.549
0	6			795.264	795.797	0.562
0	6			797.33	797.863	0.905
0	6			799.397	799.93	0.531
0	6			801.463	801.996	0.445
0	6			803.528	804.062	0.519
0	6			805.595	806.128	0.778
0	6			807.661	808.194	0.851
0	6			809.728	810.261	1.128
0	6			811.793	812.326	0.897
0	6			813.86	814.393	0.792
0	6			815.926	816.459	0.783
0	6			817.992	818.526	0.463
0	6			820.058	820.591	0.489
0	6			822.124	822.657	0.96
0	6			824.191	824.724	0.663
0	6			826.257	826.79	0.589
0	6			828.323	828.857	0.544
1	8			830.389	830.922	0.869
0	8			832.455	832.988	0.725
0	6			834.522	835.055	0.463
0	6			836.588	837.121	1.092
0	0			838.653	839.187	0
0	6			840.72	841.253	0.276
1	6			842.786	843.319	0.9
0	8			844.853	845.386	0.708
1	6			846.919	847.452	0.616
0	6			848.985	849.518	0.888
0	6			851.051	851.584	0.85
0	6			853.117	853.651	1.227
0	8			855.184	855.717	0.695
1	6			857.249	857.782	0.552
0	6			859.316	859.849	0.788
0	6			861.382	861.915	0.843
0	6			863.448	863.982	0.722
0	6			865.514	866.047	0.953
0	6			867.58	868.113	1.037
0	6			869.647	870.18	1.8
1	8			871.713	872.246	0.871
