# Supplementary material for: Does excitatory fronto-extracerebral tDCS lead to improved working memory performance?
Source: F1000Res. 2013 Dec 10;2:219. Originally published 2013 Oct 17. [Version 2] doi: 10.12688/f1000research.2-219.v2 (PMC3869492; doi:10.12688/f1000research.2-219.v2)
Supplement: 3-back scores of participants before, during and after tDCS stimulation to their left dorsolateral prefronatal cortex — Files are named by date, subject code, day and task condition. There are four different conditions: Exposure, Baseline, DCS and Test. Exposure was a brief training on the n-back task. Baseline was a 5 minute period of the 3-back. Exposure and Baseline occurred only on day 1. DCS stands for direct current stimulation and indicates performance of the 3-back (10 minutes) that occurred while participants were stimulated. The test condition (10 minutes of 3-back) occurred post-stimulation. Both DCS and the Test conditions occurred on days 1 and 2. For example: 01-Jan-2012_AA01_1_DCS - indicates the performance during stimulation on day 1 01-Jan-2012_AA01_2_Test - indicates the performance during post-stimulation test phase on day 2 Variables in the files are presented in the following order: shudaprsd = indicates instances where the letter on screen was the same as the letter 3-back (1) or not (0) key_press = the key pressed (6 = F, letter on screen is not the same as 3-back; 8 = h, letter on screen is the same as letter 3-back) instructions = time relative to the start of the file when the instructions appeared on screen fixation = time relative to the start of the file when the first fixation cross appeared on screen letter_onscreen = time relative to the start of the file when the letter appeared on screen stimulus_interval = time relative to the start of the file when the fixation cross disappeared off screen RT = reaction time in seconds from the time stimulus onset to the button press Hits = the amount of correct hits (3-back) CRs = the number of correct rejections FAs = false alarms, pressing the hit button at the wrong occasion Misses = incorrect rejection of hit trial (opposite to false alarm) or = omitted rejection response oh = omitted hit response HR = hit rate calculated as the number of hits per chances FAR = false alarm rate calculated as the number of false alarms per opportunity Z_HR = Z normalised hit rate, where Z is the inverse of the cumulative Gauss [file f1000research-2-3252-s0000.tgz › 03_Oct_2012_SH12_2_Test]

shudaprsd	key_press	instructions	fixation	letter_onscreen	stimulus_interval	RT	Hits	CRs	FAs	Misses	or	oh	HR	FAR	Z_HR	Z_FAR	d
0	6	1050.68	1062.311	1063.844	1064.378	0.23	43	231	8	17	1	0	0.71667	0.033333	0.57297	-1.8339	2.4069
0	6			1065.91	1066.443	0.256
0	6			1067.976	1068.509	0.229
1	6			1070.043	1070.576	0.576
0	6			1072.109	1072.642	0.924
0	6			1074.174	1074.708	0.915
0	6			1076.241	1076.774	1.21
0	6			1078.307	1078.84	0.603
0	6			1080.374	1080.907	0.991
0	8			1082.44	1082.973	0.735
0	6			1084.505	1085.039	0.809
0	6			1086.572	1087.105	0.81
0	6			1088.638	1089.172	1.094
0	6			1090.705	1091.238	1.412
1	8			1092.77	1093.303	1.228
0	6			1094.837	1095.37	1.088
0	6			1096.903	1097.436	0.88
0	6			1098.969	1099.503	1.351
1	8			1101.035	1101.568	1.131
0	6			1103.101	1103.634	0.723
0	6			1105.168	1105.701	0.765
0	6			1107.234	1107.767	1.389
1	8			1109.3	1109.834	0.747
0	6			1111.366	1111.899	0.755
0	6			1113.432	1113.965	1.12
0	6			1115.499	1116.032	0.805
0	6			1117.565	1118.098	0.983
0	6			1119.63	1120.164	0.717
1	8			1121.697	1122.23	0.637
0	6			1123.763	1124.297	0.539
0	6			1125.83	1126.363	1.056
0	6			1127.895	1128.428	0.96
0	6			1129.962	1130.495	0.663
0	6			1132.028	1132.561	1.116
0	6			1134.094	1134.628	1.083
0	6			1136.16	1136.693	0.74
1	8			1138.226	1138.759	0.725
0	6			1140.293	1140.826	0.791
0	6			1142.359	1142.892	1.086
0	6			1144.425	1144.959	1.399
1	6			1146.491	1147.024	0.569
0	6			1148.557	1149.09	0.531
1	8			1150.624	1151.157	0.755
1	8			1152.69	1153.223	0.716
0	6			1154.755	1155.289	0.69
1	8			1156.822	1157.355	1.09
1	8			1158.888	1159.422	0.489
0	6			1160.955	1161.488	1.562
0	6			1163.02	1163.553	1.138
1	8			1165.087	1165.62	0.758
1	8			1167.153	1167.686	0.948
0	6			1169.219	1169.753	0.494
1	8			1171.286	1171.819	0.677
1	8			1173.351	1173.884	0.604
0	6			1175.418	1175.951	0.722
0	6			1177.484	1178.017	0.771
0	6			1179.55	1180.084	0.375
0	6			1181.616	1182.149	0.513
1	8			1183.682	1184.215	0.445
0	6			1185.749	1186.282	0.481
0	6			1187.815	1188.348	0.653
0	6			1189.88	1190.414	0.815
0	6			1191.947	1192.48	0.904
0	6			1194.013	1194.547	0.608
0	6			1196.08	1196.613	0.72
0	6			1198.146	1198.679	0.74
0	6			1200.212	1200.745	0.678
0	6			1202.278	1202.811	0.892
1	8			1204.344	1204.878	0.97
0	6			1206.411	1206.944	0.749
0	6			1208.476	1209.009	0.594
0	6			1210.543	1211.076	1.275
1	8			1212.609	1213.142	0.803
0	6			1214.675	1215.209	0.758
0	6			1216.741	1217.274	0.667
1	8			1218.807	1219.34	0.476
0	6			1220.874	1221.407	0.419
0	6			1222.94	1223.473	0.749
0	8			1225.005	1225.539	0.612
1	6			1227.072	1227.605	0.853
0	6			1229.138	1229.672	0.944
0	6			1231.205	1231.738	1.015
0	6			1233.271	1233.804	0.707
0	6			1235.337	1235.87	0.616
0	6			1237.403	1237.936	0.495
0	6			1239.469	1240.003	0.708
0	6			1241.536	1242.069	1.044
0	6			1243.601	1244.134	0.906
0	6			1245.668	1246.201	0.398
0	6			1247.734	1248.267	0.418
0	6			1249.8	1250.334	0.59
0	6			1251.866	1252.399	1.184
0	8			1253.932	1254.465	1.046
0	6			1255.999	1256.532	0.76
0	6			1258.065	1258.598	1.454
0	6			1260.131	1260.665	0.677
0	6			1262.197	1262.73	0.732
0	6			1264.263	1264.797	0.846
0	6			1266.33	1266.863	0.537
0	6			1268.396	1268.929	0.721
0	6			1270.462	1270.995	0.571
0	6			1272.528	1273.061	1.171
1	8			1274.594	1275.128	0.956
0	6			1276.661	1277.194	0.846
0	8			1278.726	1279.259	1.131
0	6			1280.793	1281.326	0.74
0	6			1282.859	1283.392	0.836
0	6			1284.925	1285.459	0.961
0	6			1286.991	1287.524	0.952
1	8			1289.057	1289.59	0.386
0	6			1291.124	1291.657	0.387
0	6			1293.19	1293.723	0.483
0	6			1295.256	1295.79	0.662
1	8			1297.322	1297.855	0.892
0	6			1299.388	1299.922	0.532
0	6			1301.455	1301.988	0.515
0	6			1303.521	1304.054	0.77
0	6			1305.587	1306.12	0.532
0	6			1307.653	1308.186	0.78
1	8			1309.719	1310.253	0.947
1	6			1311.786	1312.319	0.596
0	6			1313.851	1314.384	0.641
0	6			1315.918	1316.451	0.589
0	6			1317.984	1318.517	0.527
0	6			1320.05	1320.584	0.254
0	6			1322.117	1322.65	0.297
0	6			1324.182	1324.715	0.558
0	6			1326.249	1326.782	0.917
1	8			1328.315	1328.848	0.913
1	6			1330.381	1330.915	0.388
0	6			1332.447	1332.98	0.555
0	6			1334.513	1335.047	0.756
0	6			1336.58	1337.113	0.717
0	6			1338.646	1339.179	1.029
0	6			1340.712	1341.245	0.827
0	6			1342.778	1343.311	0.636
0	6			1344.844	1345.378	0.41
1	8			1346.911	1347.444	0.891
0	6			1348.976	1349.509	0.567
0	6			1351.043	1351.576	0.627
0	6			1353.109	1353.642	1.18
0	6			1355.175	1355.709	0.948
1	8			1357.242	1357.775	0.697
0	6			1359.307	1359.84	0.882
0	6			1361.374	1361.907	0.737
0	6			1363.44	1363.973	1.032
0	6			1365.506	1366.04	0.783
1	6			1367.572	1368.105	0.767
1	8			1369.638	1370.172	0.395
1	8			1371.705	1372.238	0.648
1	8			1373.771	1374.304	0.557
0	6			1375.837	1376.37	0.629
0	6			1377.903	1378.436	0.591
0	8			1379.969	1380.503	1.062
0	6			1382.036	1382.569	0.94
0	6			1384.102	1384.635	0.667
1	6			1386.168	1386.701	0.986
1	8			1388.234	1388.767	0.578
0	6			1390.3	1390.834	0.434
1	8			1392.367	1392.9	0.324
1	6			1394.432	1394.965	0.609
0	6			1396.499	1397.032	0.639
0	6			1398.565	1399.098	0.337
0	6			1400.631	1401.165	0.685
1	6			1402.697	1403.23	0.699
1	6			1404.763	1405.297	0.543
0	6			1406.83	1407.363	0.703
0	6			1408.896	1409.429	0.424
0	6			1410.962	1411.495	0.579
0	6			1413.028	1413.561	0.645
0	6			1415.094	1415.628	0.454
0	6			1417.161	1417.694	0.532
1	6			1419.227	1419.76	0.353
0	6			1421.293	1421.826	0.683
0	6			1423.359	1423.892	0.703
0	6			1425.425	1425.959	0.664
0	6			1427.492	1428.025	0.707
0	6			1429.557	1430.09	0.927
0	6			1431.624	1432.157	0.665
1	8			1433.69	1434.223	0.685
0	6			1435.756	1436.29	0.681
0	6			1437.822	1438.355	1.053
1	8			1439.888	1440.422	0.487
0	6			1441.955	1442.488	0.611
0	6			1444.021	1444.554	1.047
0	6			1446.088	1446.621	0.832
0	6			1448.153	1448.686	1.017
0	6			1450.219	1450.753	0.867
0	6			1452.286	1452.819	0.809
0	6			1454.352	1454.885	0.443
0	6			1456.418	1456.951	0.597
0	6			1458.484	1459.017	0.834
0	6			1460.55	1461.084	0.707
0	6			1462.617	1463.15	0.803
0	6			1464.682	1465.215	0.865
0	6			1466.749	1467.282	0.755
0	6			1468.815	1469.348	0.939
0	6			1470.881	1471.415	1.111
0	6			1472.947	1473.48	0.738
1	8			1475.013	1475.547	1.063
0	6			1477.08	1477.613	0.648
0	6			1479.146	1479.679	0.645
0	6			1481.213	1481.746	0.822
0	6			1483.278	1483.811	0.679
0	6			1485.344	1485.878	0.587
0	6			1487.411	1487.944	0.53
0	6			1489.477	1490.01	0.433
0	6			1491.543	1492.076	0.74
1	6			1493.609	1494.142	0.678
1	8			1495.675	1496.209	0.85
0	6			1497.742	1498.275	0.488
0	6			1499.807	1500.34	0.931
1	8			1501.874	1502.407	0.464
0	6			1503.94	1504.473	0.489
0	8			1506.006	1506.54	0.779
0	6			1508.073	1508.606	0.587
0	6			1510.138	1510.672	0.532
0	6			1512.205	1512.738	0.902
0	6			1514.271	1514.804	0.787
0	6			1516.338	1516.871	0.964
0	6			1518.403	1518.936	1.102
0	6			1520.469	1521.003	0.865
1	8			1522.536	1523.069	0.761
0	6			1524.602	1525.135	1.443
0	6			1526.668	1527.201	1.556
0	6			1528.734	1529.267	0.938
1	6			1530.8	1531.334	0.53
0	6			1532.867	1533.4	0.549
0	6			1534.932	1535.465	0.499
0	6			1536.999	1537.532	0.723
0	6			1539.065	1539.598	0.444
0	6			1541.131	1541.665	0.406
0	8			1543.198	1543.731	0.958
0	6			1545.263	1545.797	0.961
0	6			1547.33	1547.863	0.775
0	0			1549.396	1549.929	0
1	6			1551.463	1551.996	0.603
0	6			1553.528	1554.061	0.296
1	6			1555.594	1556.128	0.433
1	8			1557.661	1558.194	0.346
0	6			1559.727	1560.26	0.407
0	6			1561.793	1562.326	0.439
0	6			1563.859	1564.392	0.477
0	6			1565.925	1566.459	0.52
0	6			1567.992	1568.525	0.621
0	6			1570.058	1570.591	0.477
0	6			1572.124	1572.657	0.333
1	8			1574.19	1574.723	0.435
0	6			1576.256	1576.79	0.414
0	6			1578.323	1578.856	0.649
0	6			1580.388	1580.922	0.729
1	6			1582.455	1582.988	0.42
1	6			1584.521	1585.054	0.727
0	6			1586.588	1587.121	1.021
0	6			1588.653	1589.186	0.989
0	6			1590.719	1591.253	0.499
0	6			1592.786	1593.319	0.788
0	6			1594.852	1595.385	0.515
0	6			1596.919	1597.451	0.657
0	6			1598.984	1599.517	1.018
0	6			1601.05	1601.584	0.903
0	6			1603.117	1603.65	0.342
0	6			1605.183	1605.716	0.326
0	6			1607.249	1607.782	0.833
0	6			1609.315	1609.848	0.817
0	8			1611.381	1611.915	1.236
0	6			1613.448	1613.981	1.331
0	6			1615.513	1616.047	1.071
0	6			1617.58	1618.113	1.154
0	6			1619.646	1620.179	0.869
0	6			1621.713	1622.246	0.736
0	6			1623.778	1624.311	0.675
0	6			1625.844	1626.378	0.841
0	6			1627.911	1628.444	1.065
0	6			1629.977	1630.51	0.927
0	6			1632.044	1632.577	1.016
0	6			1634.109	1634.642	0.779
0	6			1636.175	1636.709	0.94
1	8			1638.242	1638.775	0.66
0	6			1640.308	1640.841	0.428
0	6			1642.374	1642.907	0.542
0	6			1644.44	1644.973	0.544
0	6			1646.506	1647.04	0.839
0	6			1648.573	1649.106	0.788
0	6			1650.638	1651.172	0.639
0	6			1652.705	1653.238	0.664
0	6			1654.771	1655.304	0.777
1	8			1656.838	1657.371	0.685
0	6			1658.903	1659.436	0.483
0	6			1660.969	1661.503	0.925
1	8			1663.036	1663.569	0.516
1	8			1665.102	1665.635	1.222
0	6			1667.169	1667.702	0.684
0	6			1669.234	1669.767	0.441
1	8			1671.3	1671.834	1.018
0	6			1673.367	1673.9	0.457
0	6			1675.433	1675.966	0.893
1	8			1677.499	1678.032	0.831
0	6			1679.565	1680.098	0.704
0	6			1681.631	1682.165	0.958
