# Supplementary material for: Does excitatory fronto-extracerebral tDCS lead to improved working memory performance?
Source: F1000Res. 2013 Dec 10;2:219. Originally published 2013 Oct 17. [Version 2] doi: 10.12688/f1000research.2-219.v2 (PMC3869492; doi:10.12688/f1000research.2-219.v2)
Supplement: 3-back scores of participants before, during and after tDCS stimulation to their left dorsolateral prefronatal cortex — Files are named by date, subject code, day and task condition. There are four different conditions: Exposure, Baseline, DCS and Test. Exposure was a brief training on the n-back task. Baseline was a 5 minute period of the 3-back. Exposure and Baseline occurred only on day 1. DCS stands for direct current stimulation and indicates performance of the 3-back (10 minutes) that occurred while participants were stimulated. The test condition (10 minutes of 3-back) occurred post-stimulation. Both DCS and the Test conditions occurred on days 1 and 2. For example: 01-Jan-2012_AA01_1_DCS - indicates the performance during stimulation on day 1 01-Jan-2012_AA01_2_Test - indicates the performance during post-stimulation test phase on day 2 Variables in the files are presented in the following order: shudaprsd = indicates instances where the letter on screen was the same as the letter 3-back (1) or not (0) key_press = the key pressed (6 = F, letter on screen is not the same as 3-back; 8 = h, letter on screen is the same as letter 3-back) instructions = time relative to the start of the file when the instructions appeared on screen fixation = time relative to the start of the file when the first fixation cross appeared on screen letter_onscreen = time relative to the start of the file when the letter appeared on screen stimulus_interval = time relative to the start of the file when the fixation cross disappeared off screen RT = reaction time in seconds from the time stimulus onset to the button press Hits = the amount of correct hits (3-back) CRs = the number of correct rejections FAs = false alarms, pressing the hit button at the wrong occasion Misses = incorrect rejection of hit trial (opposite to false alarm) or = omitted rejection response oh = omitted hit response HR = hit rate calculated as the number of hits per chances FAR = false alarm rate calculated as the number of false alarms per opportunity Z_HR = Z normalised hit rate, where Z is the inverse of the cumulative Gauss [file f1000research-2-3252-s0000.tgz › 03_Oct_2012_SH12_2_DCS]

shudaprsd	key_press	instructions	fixation	letter_onscreen	stimulus_interval	RT	Hits	CRs	FAs	Misses	or	oh	HR	FAR	Z_HR	Z_FAR	d
0	0	261.533	267.365	268.898	269.431	0	35	224	15	25	1	0	0.58333	0.0625	0.21043	-1.5341	1.7445
0	6			270.964	271.498	1.825
0	6			273.031	273.564	0.66
0	6			275.096	275.63	0.306
0	6			277.163	277.696	0.301
1	8			279.229	279.762	0.339
0	6			281.296	281.829	0.458
1	8			283.361	283.894	0.478
0	8			285.427	285.961	1.243
0	6			287.494	288.027	0.816
1	6			289.56	290.093	0.455
0	6			291.626	292.159	0.358
0	6			293.692	294.225	0.272
1	8			295.758	296.292	0.48
0	6			297.825	298.358	0.417
0	6			299.89	300.423	0.385
0	6			301.957	302.49	0.474
0	6			304.023	304.556	0.412
0	6			306.089	306.623	0.508
0	8			308.156	308.689	0.82
0	8			310.221	310.755	0.718
0	6			312.288	312.821	0.503
0	6			314.354	314.887	0.634
0	8			316.421	316.954	0.553
0	6			318.486	319.019	0.58
0	6			320.552	321.086	0.448
0	6			322.619	323.152	0.543
0	6			324.685	325.218	0.434
1	8			326.751	327.284	0.665
0	6			328.817	329.35	0.327
0	6			330.883	331.417	0.417
1	6			332.95	333.483	1.169
0	6			335.016	335.549	0.644
0	6			337.082	337.615	0.459
1	8			339.148	339.681	0.549
1	8			341.214	341.748	0.967
0	6			343.281	343.814	0.418
0	6			345.346	345.88	0.96
0	6			347.413	347.946	0.481
0	6			349.479	350.012	0.343
0	6			351.546	352.079	0.245
0	6			353.611	354.144	0.348
1	8			355.677	356.211	0.52
0	6			357.744	358.277	0.433
0	6			359.81	360.343	0.658
0	6			361.877	362.41	0.431
0	6			363.942	364.475	0.341
0	6			366.008	366.542	0.478
1	8			368.075	368.608	0.315
0	6			370.141	370.674	0.868
0	6			372.207	372.74	0.742
1	6			374.273	374.806	0.492
0	6			376.339	376.873	0.413
0	6			378.406	378.939	0.572
1	6			380.471	381.005	0.447
1	8			382.538	383.071	0.425
0	6			384.604	385.137	0.357
0	6			386.671	387.204	1.161
0	6			388.736	389.27	0.736
0	6			390.802	391.336	0.662
0	6			392.869	393.402	0.388
0	6			394.935	395.468	0.315
1	8			397.002	397.535	0.468
0	6			399.067	399.6	0.401
1	8			401.133	401.667	1.201
0	6			403.2	403.733	0.68
0	6			405.266	405.799	0.542
0	8			407.332	407.865	0.791
1	6			409.398	409.931	0.658
0	6			411.464	411.998	0.924
0	6			413.531	414.064	0.516
1	8			415.596	416.13	0.765
1	8			417.663	418.196	0.385
0	6			419.729	420.262	0.388
0	6			421.796	422.329	0.717
0	6			423.862	424.395	0.696
1	6			425.927	426.461	0.354
0	6			427.994	428.527	0.613
0	6			430.06	430.593	0.41
0	6			432.127	432.66	0.295
0	6			434.192	434.725	0.491
0	6			436.258	436.792	1.267
0	6			438.325	438.858	1.21
0	6			440.391	440.924	1.657
0	8			442.457	442.99	1.461
0	6			444.523	445.056	0.537
0	6			446.589	447.123	1.612
0	8			448.656	449.189	1.121
0	6			450.722	451.255	0.936
0	6			452.788	453.321	0.751
0	6			454.854	455.387	0.694
0	6			456.921	457.454	0.661
0	6			458.987	459.52	1.085
0	6			461.052	461.586	0.936
1	8			463.119	463.652	0.48
0	6			465.185	465.718	0.6
0	6			467.252	467.785	1.181
0	6			469.317	469.85	1.419
0	8			471.383	471.917	1.035
0	6			473.45	473.983	0.925
0	6			475.516	476.049	0.786
0	6			477.583	478.116	1.028
0	6			479.648	480.181	1.231
0	6			481.714	482.248	0.981
0	6			483.781	484.314	1.088
0	6			485.847	486.38	1.401
0	8			487.913	488.446	1.385
0	6			489.979	490.512	0.755
0	6			492.046	492.579	1.319
0	6			494.112	494.645	0.999
0	6			496.177	496.711	0.762
0	6			498.244	498.777	0.728
0	6			500.31	500.843	1.281
1	8			502.377	502.91	1.148
1	6			504.443	504.976	0.934
1	6			506.508	507.042	0.685
1	8			508.575	509.108	1.179
0	6			510.641	511.174	0.583
0	6			512.708	513.241	0.643
0	6			514.773	515.306	1.079
0	6			516.839	517.373	1.123
0	6			518.906	519.439	0.72
0	6			520.972	521.505	0.319
1	6			523.038	523.571	0.462
0	6			525.104	525.637	0.827
0	6			527.171	527.704	1.221
0	6			529.237	529.77	1.048
0	6			531.303	531.836	0.587
0	6			533.369	533.902	0.39
0	6			535.435	535.968	0.692
0	6			537.502	538.035	1.068
0	6			539.568	540.101	0.918
0	6			541.633	542.167	0.482
0	6			543.7	544.233	0.612
0	6			545.766	546.299	0.925
0	6			547.833	548.366	0.926
0	6			549.898	550.431	1.041
0	8			551.964	552.498	0.534
0	6			554.031	554.564	0.974
0	6			556.097	556.63	0.907
0	6			558.163	558.696	0.651
0	6			560.229	560.762	0.806
0	6			562.296	562.829	1.018
0	6			564.362	564.895	1.143
1	8			566.428	566.962	0.712
0	6			568.494	569.027	0.58
1	8			570.56	571.093	1.25
0	6			572.627	573.16	0.871
1	6			574.693	575.226	0.773
0	6			576.758	577.292	1.158
0	6			578.825	579.358	0.62
0	6			580.891	581.424	1.355
0	6			582.958	583.491	0.864
0	6			585.023	585.556	0.568
0	6			587.089	587.623	0.506
0	6			589.156	589.689	1.211
0	6			591.222	591.755	1.325
0	6			593.289	593.822	0.963
1	6			595.354	595.887	0.972
1	6			597.421	597.954	0.991
1	6			599.487	600.02	0.683
1	6			601.553	602.087	0.451
1	6			603.619	604.152	0.564
0	6			605.685	606.218	1.194
0	6			607.752	608.285	0.949
0	6			609.818	610.351	0.682
1	8			611.883	612.417	0.732
0	6			613.95	614.483	0.804
0	6			616.016	616.549	0.864
1	8			618.083	618.616	0.942
0	6			620.149	620.682	0.804
0	6			622.214	622.748	0.895
1	8			624.281	624.814	1.137
0	6			626.347	626.88	0.541
0	6			628.414	628.947	0.695
1	8			630.479	631.012	0.616
0	6			632.546	633.079	0.629
0	6			634.612	635.145	0.749
0	6			636.678	637.212	0.728
0	6			638.744	639.277	0.631
0	6			640.81	641.343	0.738
0	6			642.877	643.41	0.763
1	8			644.943	645.476	1.258
1	6			647.009	647.543	0.909
0	6			649.075	649.608	0.835
0	6			651.141	651.674	0.55
0	6			653.208	653.741	1.237
0	6			655.274	655.807	0.899
0	6			657.339	657.873	0.862
0	8			659.406	659.939	0.951
0	6			661.472	662.005	1
1	8			663.539	664.072	1.295
0	6			665.604	666.137	0.941
0	6			667.671	668.204	1.018
0	6			669.737	670.27	0.757
0	6			671.803	672.337	0.495
0	6			673.87	674.403	1.634
0	8			675.935	676.468	1.203
1	6			678.002	678.535	0.789
0	6			680.068	680.601	0.469
0	6			682.134	682.668	0.905
1	6			684.2	684.733	1.182
0	6			686.266	686.799	0.64
1	6			688.333	688.866	0.758
0	6			690.399	690.932	0.292
0	6			692.464	692.998	0.266
0	6			694.531	695.064	0.666
0	6			696.597	697.13	0.545
0	6			698.664	699.197	0.476
0	6			700.73	701.263	0.426
0	8			702.796	703.329	0.446
0	6			704.862	705.395	0.448
0	6			706.928	707.462	0.632
0	6			708.995	709.528	0.44
0	6			711.06	711.593	0.543
1	6			713.127	713.66	0.521
0	6			715.193	715.726	0.541
0	6			717.259	717.793	0.59
0	6			719.325	719.858	0.27
0	6			721.391	721.924	0.273
1	8			723.458	723.991	0.602
0	6			725.524	726.057	0.411
0	6			727.589	728.124	0.702
0	6			729.656	730.189	0.92
0	6			731.722	732.255	0.67
0	6			733.789	734.322	0.742
0	6			735.855	736.388	0.469
0	6			737.921	738.454	0.876
0	6			739.987	740.52	0.456
1	8			742.053	742.587	0.681
0	6			744.12	744.653	0.589
0	8			746.185	746.718	0.487
0	6			748.252	748.785	0.505
0	6			750.318	750.851	0.766
0	6			752.384	752.918	0.586
0	6			754.45	754.983	0.759
0	6			756.516	757.049	0.644
0	6			758.583	759.116	0.51
1	8			760.649	761.182	0.571
0	6			762.715	763.249	0.287
1	6			764.781	765.314	0.541
0	8			766.847	767.38	0.584
0	6			768.914	769.447	0.404
0	6			770.98	771.513	0.611
1	8			773.046	773.579	0.889
0	6			775.112	775.645	0.745
0	6			777.178	777.712	0.431
0	6			779.245	779.778	0.608
0	6			781.31	781.843	0.887
0	6			783.377	783.91	1.017
0	6			785.443	785.976	0.949
0	6			787.509	788.043	0.377
0	6			789.576	790.109	0.795
0	6			791.641	792.174	0.646
1	6			793.708	794.241	0.442
1	6			795.774	796.307	0.421
0	6			797.84	798.374	0.359
0	6			799.906	800.439	0.795
0	6			801.972	802.505	0.733
0	6			804.039	804.572	0.716
0	6			806.105	806.638	0.479
0	6			808.171	808.704	0.627
1	8			810.237	810.77	0.946
0	6			812.303	812.837	0.474
0	6			814.37	814.903	0.569
1	8			816.436	816.969	0.653
0	6			818.502	819.035	0.474
0	6			820.568	821.101	0.687
1	6			822.634	823.168	0.321
1	6			824.701	825.234	0.304
0	6			826.766	827.299	1.099
0	6			828.833	829.366	0.555
0	6			830.899	831.432	0.382
0	6			832.965	833.499	0.542
0	6			835.031	835.564	0.404
0	6			837.097	837.63	0.489
1	8			839.164	839.697	0.759
0	6			841.23	841.763	0.621
0	6			843.297	843.83	0.494
0	6			845.362	845.895	0.52
1	8			847.428	847.962	0.482
0	6			849.495	850.028	0.395
0	6			851.561	852.094	0.831
0	6			853.627	854.16	0.646
0	6			855.693	856.226	0.391
0	6			857.759	858.293	0.592
1	8			859.826	860.359	0.377
0	6			861.891	862.424	0.351
0	6			863.958	864.491	0.493
0	6			866.024	866.557	0.624
1	8			868.09	868.624	0.369
0	6			870.157	870.689	0.458
0	6			872.222	872.755	0.514
0	6			874.289	874.822	0.627
0	6			876.355	876.888	0.359
0	6			878.422	878.955	0.519
0	6			880.487	881.02	0.487
0	6			882.553	883.087	0.443
1	8			884.62	885.153	0.356
0	6			886.686	887.219	0.458
