# Supplementary material for: Does excitatory fronto-extracerebral tDCS lead to improved working memory performance?
Source: F1000Res. 2013 Dec 10;2:219. Originally published 2013 Oct 17. [Version 2] doi: 10.12688/f1000research.2-219.v2 (PMC3869492; doi:10.12688/f1000research.2-219.v2)
Supplement: 3-back scores of participants before, during and after tDCS stimulation to their left dorsolateral prefronatal cortex — Files are named by date, subject code, day and task condition. There are four different conditions: Exposure, Baseline, DCS and Test. Exposure was a brief training on the n-back task. Baseline was a 5 minute period of the 3-back. Exposure and Baseline occurred only on day 1. DCS stands for direct current stimulation and indicates performance of the 3-back (10 minutes) that occurred while participants were stimulated. The test condition (10 minutes of 3-back) occurred post-stimulation. Both DCS and the Test conditions occurred on days 1 and 2. For example: 01-Jan-2012_AA01_1_DCS - indicates the performance during stimulation on day 1 01-Jan-2012_AA01_2_Test - indicates the performance during post-stimulation test phase on day 2 Variables in the files are presented in the following order: shudaprsd = indicates instances where the letter on screen was the same as the letter 3-back (1) or not (0) key_press = the key pressed (6 = F, letter on screen is not the same as 3-back; 8 = h, letter on screen is the same as letter 3-back) instructions = time relative to the start of the file when the instructions appeared on screen fixation = time relative to the start of the file when the first fixation cross appeared on screen letter_onscreen = time relative to the start of the file when the letter appeared on screen stimulus_interval = time relative to the start of the file when the fixation cross disappeared off screen RT = reaction time in seconds from the time stimulus onset to the button press Hits = the amount of correct hits (3-back) CRs = the number of correct rejections FAs = false alarms, pressing the hit button at the wrong occasion Misses = incorrect rejection of hit trial (opposite to false alarm) or = omitted rejection response oh = omitted hit response HR = hit rate calculated as the number of hits per chances FAR = false alarm rate calculated as the number of false alarms per opportunity Z_HR = Z normalised hit rate, where Z is the inverse of the cumulative Gauss [file f1000research-2-3252-s0000.tgz › 03_Oct_2012_TR10_2_DCS]

shudaprsd	key_press	instructions	fixation	letter_onscreen	stimulus_interval	RT	Hits	CRs	FAs	Misses	or	oh	HR	FAR	Z_HR	Z_FAR	d
0	6	30.612	35.66	37.194	37.727	0.435	31	217	23	29	0	0	0.51667	0.095833	0.041789	-1.3057	1.3475
0	6			39.26	39.793	0.244
0	6			41.325	41.859	0.277
0	8			43.392	43.925	0.471
1	6			45.458	45.991	0.239
1	8			47.525	48.058	0.346
1	6			49.59	50.124	0.244
0	6			51.656	52.19	0.61
0	6			53.723	54.256	0.447
0	6			55.789	56.322	0.479
0	6			57.856	58.389	0.328
0	6			59.921	60.454	0.46
0	6			61.987	62.521	0.246
0	6			64.054	64.587	0.206
1	6			66.12	66.653	0.255
0	6			68.187	68.72	0.526
1	8			70.252	70.785	0.412
0	8			72.319	72.852	0.337
0	6			74.385	74.918	0.363
0	6			76.451	76.985	0.313
0	6			78.517	79.05	0.339
0	6			80.583	81.116	0.394
1	8			82.65	83.183	0.342
1	8			84.716	85.249	0.356
0	6			86.782	87.316	0.341
1	6			88.848	89.381	0.332
0	6			90.914	91.447	0.364
0	8			92.981	93.514	0.406
0	6			95.047	95.58	0.455
0	6			97.112	97.646	0.5
0	6			99.179	99.712	0.407
0	6			101.245	101.778	0.345
1	6			103.312	103.845	0.382
0	8			105.378	105.911	0.472
0	6			107.444	107.977	0.486
0	6			109.51	110.043	0.213
0	6			111.576	112.11	0.286
1	6			113.643	114.176	0.222
0	8			115.708	116.241	0.267
0	6			117.775	118.308	0.268
0	6			119.841	120.374	0.229
1	6			121.907	122.441	0.314
0	6			123.974	124.507	0.356
0	6			126.039	126.572	0.248
0	8			128.106	128.639	0.319
0	6			130.172	130.705	0.375
0	6			132.238	132.772	0.366
0	6			134.304	134.837	0.356
1	6			136.37	136.903	0.734
1	8			138.437	138.97	0.436
1	8			140.503	141.036	0.345
0	6			142.57	143.103	0.417
0	6			144.635	145.168	0.332
0	6			146.701	147.235	0.323
0	6			148.768	149.301	0.347
0	6			150.834	151.367	0.403
1	8			152.9	153.433	0.387
1	8			154.966	155.499	0.331
0	6			157.032	157.566	0.339
0	6			159.099	159.632	0.364
0	6			161.165	161.698	0.402
0	6			163.231	163.764	0.369
0	6			165.297	165.83	0.33
0	6			167.363	167.897	0.379
1	8			169.43	169.963	0.316
1	8			171.495	172.028	0.372
0	6			173.562	174.095	0.327
0	6			175.628	176.161	0.347
0	6			177.695	178.228	0.319
0	6			179.761	180.294	0.227
0	8			181.826	182.36	0.219
0	6			183.893	184.426	0.308
1	6			185.959	186.492	0.334
0	6			188.026	188.559	0.541
0	6			190.091	190.624	0.433
0	6			192.157	192.691	0.371
0	6			194.224	194.757	0.331
1	8			196.29	196.823	0.404
0	6			198.357	198.89	0.294
0	6			200.422	200.955	0.291
0	6			202.488	203.022	0.329
0	6			204.555	205.088	0.389
0	6			206.621	207.154	0.367
0	6			208.687	209.221	0.376
0	6			210.753	211.286	0.366
0	6			212.82	213.353	0.374
1	8			214.886	215.419	0.411
1	8			216.952	217.486	0.384
0	6			219.018	219.551	0.392
0	6			221.084	221.617	0.377
0	6			223.151	223.684	0.367
0	6			225.217	225.75	0.369
1	8			227.282	227.817	0.384
0	6			229.349	229.882	0.327
0	6			231.415	231.948	0.23
1	8			233.482	234.015	0.213
0	6			235.548	236.081	0.286
0	6			237.613	238.147	0.237
1	8			239.68	240.213	0.285
0	6			241.746	242.279	0.311
0	6			243.813	244.346	0.259
0	6			245.878	246.411	0.609
0	6			247.945	248.478	0.346
0	6			250.011	250.544	0.319
0	6			252.077	252.611	0.363
0	6			254.144	254.677	0.3
1	8			256.209	256.742	0.397
0	6			258.276	258.809	0.234
1	6			260.342	260.875	0.4
0	6			262.408	262.942	0.368
0	6			264.474	265.007	0.335
0	6			266.54	267.073	0.425
1	8			268.607	269.14	0.485
0	6			270.673	271.206	0.341
0	6			272.739	273.273	0.361
0	6			274.805	275.338	0.31
1	8			276.871	277.404	0.289
0	6			278.938	279.471	0.361
0	6			281.004	281.537	0.305
0	6			283.07	283.603	0.336
0	6			285.136	285.669	0.315
0	6			287.202	287.736	0.429
0	8			289.269	289.802	0.307
0	6			291.335	291.868	0.316
0	6			293.401	293.934	0.382
0	8			295.467	296	0.215
0	6			297.533	298.067	0.399
0	6			299.6	300.133	0.347
0	6			301.665	302.199	0.345
0	6			303.732	304.265	0.434
0	6			305.798	306.331	0.39
1	6			307.864	308.398	0.474
0	6			309.931	310.464	0.388
0	6			311.996	312.529	0.379
0	6			314.063	314.596	0.381
1	8			316.129	316.662	0.336
0	6			318.195	318.729	0.409
0	6			320.261	320.794	0.352
0	6			322.327	322.861	0.431
0	6			324.394	324.927	0.479
0	6			326.46	326.993	0.312
0	6			328.527	329.06	0.366
0	8			330.592	331.125	0.434
0	6			332.658	333.192	0.366
1	6			334.725	335.258	0.355
1	8			336.791	337.324	0.334
1	8			338.857	339.39	0.337
0	6			340.923	341.456	0.485
0	6			342.989	343.523	0.376
0	6			345.056	345.589	0.401
0	6			347.122	347.655	0.38
1	6			349.188	349.721	0.382
1	8			351.254	351.787	0.297
1	6			353.32	353.854	0.387
0	6			355.387	355.92	0.418
0	8			357.452	357.986	0.556
0	6			359.519	360.052	0.37
1	8			361.585	362.118	0.443
0	6			363.652	364.185	0.42
0	6			365.718	366.251	0.563
0	8			367.783	368.317	0.567
0	6			369.85	370.383	0.592
0	6			371.916	372.449	0.494
0	6			373.983	374.516	0.32
0	6			376.048	376.581	0.306
0	8			378.114	378.648	0.601
0	6			380.181	380.714	0.485
1	6			382.247	382.78	0.329
1	6			384.314	384.847	0.395
0	6			386.379	386.912	0.369
0	6			388.445	388.979	0.383
0	6			390.512	391.045	0.373
0	6			392.578	393.112	0.352
0	6			394.644	395.177	0.354
1	6			396.71	397.243	0.245
1	8			398.777	399.31	0.463
0	6			400.843	401.376	0.331
0	6			402.908	403.443	0.34
0	6			404.975	405.508	0.318
0	6			407.041	407.574	0.309
1	6			409.108	409.641	0.316
0	6			411.174	411.707	0.213
0	6			413.239	413.773	0.246
0	6			415.306	415.839	0.511
0	6			417.372	417.905	0.372
0	6			419.439	419.972	0.596
0	6			421.504	422.037	0.395
0	6			423.57	424.104	0.327
0	6			425.637	426.17	0.416
0	6			427.703	428.237	0.307
0	6			429.77	430.303	0.32
0	6			431.835	432.368	0.329
0	8			433.902	434.435	0.471
0	6			435.968	436.501	0.362
0	6			438.034	438.568	0.37
0	6			440.1	440.633	0.396
0	6			442.166	442.699	0.393
1	8			444.233	444.766	0.382
1	6			446.299	446.832	0.391
1	6			448.365	448.899	0.299
0	6			450.431	450.964	0.389
0	6			452.497	453.03	0.398
0	6			454.564	455.097	0.288
0	6			456.63	457.163	0.349
1	8			458.695	459.229	0.44
0	6			460.762	461.295	0.336
0	8			462.828	463.362	0.403
0	6			464.895	465.428	0.363
0	6			466.961	467.494	0.242
0	6			469.027	469.56	0.233
0	6			471.093	471.626	0.341
1	8			473.159	473.693	0.367
0	6			475.226	475.759	0.356
1	6			477.291	477.824	0.342
0	6			479.358	479.891	0.337
0	6			481.424	481.957	0.428
1	6			483.49	484.024	0.33
0	6			485.556	486.089	0.374
0	8			487.622	488.155	0.218
0	6			489.689	490.222	0.454
0	6			491.755	492.288	0.362
0	6			493.821	494.355	0.365
0	6			495.887	496.42	0.256
0	8			497.953	498.487	0.241
0	6			500.02	500.553	0.248
0	6			502.086	502.619	0.35
0	6			504.152	504.686	0.299
0	8			506.218	506.751	0.442
1	6			508.284	508.818	0.544
0	6			510.351	510.884	0.218
1	8			512.417	512.95	0.355
0	6			514.483	515.016	0.479
0	6			516.549	517.082	0.336
0	6			518.615	519.149	0.245
0	6			520.682	521.215	0.258
0	6			522.747	523.28	0.296
0	6			524.814	525.347	0.397
0	6			526.88	527.413	0.317
0	6			528.946	529.48	0.32
0	6			531.013	531.546	0.38
0	6			533.078	533.612	0.278
0	6			535.145	535.678	0.326
0	6			537.211	537.744	0.387
0	8			539.278	539.811	0.306
0	6			541.343	541.876	0.409
1	8			543.409	543.943	0.464
0	6			545.476	546.009	0.401
0	6			547.542	548.075	0.398
0	6			549.609	550.142	0.381
0	6			551.674	552.207	0.314
0	6			553.74	554.274	0.334
1	6			555.807	556.34	0.283
0	6			557.873	558.406	0.268
0	6			559.939	560.472	0.481
0	6			562.005	562.538	0.372
0	6			564.071	564.605	0.251
0	6			566.138	566.671	0.341
0	6			568.204	568.737	0.226
0	6			570.27	570.803	0.299
0	6			572.336	572.869	0.395
0	6			574.403	574.936	0.291
1	6			576.469	577.002	0.246
0	6			578.534	579.068	0.384
0	6			580.601	581.134	0.333
0	6			582.667	583.2	0.282
1	6			584.734	585.267	0.254
0	6			586.799	587.333	0.299
0	6			588.865	589.399	0.266
1	6			590.932	591.465	0.519
0	6			592.998	593.531	0.346
0	6			595.065	595.598	0.283
0	6			597.13	597.663	0.357
0	6			599.196	599.73	0.394
0	6			601.263	601.796	0.349
0	6			603.329	603.862	0.351
0	6			605.395	605.928	0.412
0	6			607.461	607.994	0.361
0	6			609.528	610.061	0.38
1	6			611.594	612.127	0.359
0	6			613.66	614.194	0.532
0	6			615.726	616.259	0.382
0	6			617.792	618.325	0.343
0	6			619.859	620.392	0.309
0	6			621.925	622.458	0.329
0	6			623.99	624.524	0.291
0	8			626.057	626.59	0.299
1	8			628.123	628.656	0.307
0	6			630.19	630.723	0.238
0	6			632.256	632.789	0.223
0	8			634.321	634.855	0.249
1	6			636.388	636.921	0.227
0	8			638.454	638.987	0.189
0	8			640.521	641.054	0.243
0	6			642.586	643.119	0.229
0	6			644.653	645.186	0.236
0	6			646.719	647.252	0.326
0	6			648.785	649.319	0.457
0	6			650.851	651.384	0.307
0	6			652.917	653.45	0.345
0	6			654.984	655.517	0.411
