# Supplementary material for: Does excitatory fronto-extracerebral tDCS lead to improved working memory performance?
Source: F1000Res. 2013 Dec 10;2:219. Originally published 2013 Oct 17. [Version 2] doi: 10.12688/f1000research.2-219.v2 (PMC3869492; doi:10.12688/f1000research.2-219.v2)
Supplement: 3-back scores of participants before, during and after tDCS stimulation to their left dorsolateral prefronatal cortex — Files are named by date, subject code, day and task condition. There are four different conditions: Exposure, Baseline, DCS and Test. Exposure was a brief training on the n-back task. Baseline was a 5 minute period of the 3-back. Exposure and Baseline occurred only on day 1. DCS stands for direct current stimulation and indicates performance of the 3-back (10 minutes) that occurred while participants were stimulated. The test condition (10 minutes of 3-back) occurred post-stimulation. Both DCS and the Test conditions occurred on days 1 and 2. For example: 01-Jan-2012_AA01_1_DCS - indicates the performance during stimulation on day 1 01-Jan-2012_AA01_2_Test - indicates the performance during post-stimulation test phase on day 2 Variables in the files are presented in the following order: shudaprsd = indicates instances where the letter on screen was the same as the letter 3-back (1) or not (0) key_press = the key pressed (6 = F, letter on screen is not the same as 3-back; 8 = h, letter on screen is the same as letter 3-back) instructions = time relative to the start of the file when the instructions appeared on screen fixation = time relative to the start of the file when the first fixation cross appeared on screen letter_onscreen = time relative to the start of the file when the letter appeared on screen stimulus_interval = time relative to the start of the file when the fixation cross disappeared off screen RT = reaction time in seconds from the time stimulus onset to the button press Hits = the amount of correct hits (3-back) CRs = the number of correct rejections FAs = false alarms, pressing the hit button at the wrong occasion Misses = incorrect rejection of hit trial (opposite to false alarm) or = omitted rejection response oh = omitted hit response HR = hit rate calculated as the number of hits per chances FAR = false alarm rate calculated as the number of false alarms per opportunity Z_HR = Z normalised hit rate, where Z is the inverse of the cumulative Gauss [file f1000research-2-3252-s0000.tgz › 03_Oct_2012_TR10_2_Test]

shudaprsd	key_press	instructions	fixation	letter_onscreen	stimulus_interval	RT	Hits	CRs	FAs	Misses	or	oh	HR	FAR	Z_HR	Z_FAR	d
0	6	769.14	770.956	772.489	773.023	0.251	40	231	9	20	0	0	0.66667	0.0375	0.43073	-1.7805	2.2112
0	6			774.556	775.089	0.323
0	6			776.622	777.155	0.226
0	6			778.688	779.221	0.334
0	6			780.754	781.287	0.254
1	6			782.82	783.354	0.28
0	6			784.887	785.42	0.392
1	6			786.953	787.486	0.307
0	6			789.019	789.552	0.333
0	6			791.085	791.618	0.394
0	6			793.152	793.685	0.319
0	6			795.218	795.751	0.351
0	6			797.283	797.817	0.33
1	8			799.35	799.883	0.426
1	8			801.416	801.949	0.334
0	6			803.483	804.016	0.336
0	6			805.548	806.081	0.327
0	6			807.614	808.148	0.365
0	6			809.681	810.214	0.395
0	6			811.747	812.28	0.322
1	8			813.814	814.347	0.417
0	6			815.879	816.412	0.303
0	8			817.945	818.479	0.44
0	6			820.012	820.545	0.342
0	6			822.078	822.612	0.42
0	6			824.144	824.677	0.358
1	6			826.21	826.743	0.308
0	6			828.277	828.81	0.485
0	6			830.343	830.876	0.341
0	6			832.409	832.943	0.326
0	6			834.475	835.008	0.363
0	6			836.541	837.074	0.324
0	6			838.608	839.141	0.332
0	8			840.674	841.207	0.375
0	6			842.739	843.273	0.367
0	6			844.806	845.339	0.368
0	6			846.872	847.405	0.353
1	6			848.939	849.472	0.348
0	6			851.004	851.537	0.481
0	6			853.07	853.604	0.471
1	8			855.137	855.67	0.391
0	6			857.203	857.737	0.463
0	6			859.269	859.803	0.36
0	6			861.335	861.868	0.386
0	6			863.402	863.935	0.493
0	6			865.468	866.001	0.378
0	6			867.534	868.068	0.333
0	6			869.6	870.133	0.4
0	6			871.666	872.199	0.379
0	6			873.733	874.266	0.351
1	8			875.799	876.332	0.336
1	6			877.864	878.398	0.374
1	6			879.931	880.464	0.405
0	6			881.997	882.53	0.478
1	8			884.064	884.597	0.45
0	6			886.13	886.663	0.347
0	6			888.195	888.729	0.385
0	6			890.262	890.795	0.516
0	6			892.328	892.862	0.354
0	6			894.395	894.928	0.349
0	6			896.46	896.993	0.3
1	6			898.527	899.06	0.377
1	6			900.593	901.126	0.315
0	6			902.659	903.193	0.335
0	6			904.725	905.259	0.39
0	6			906.791	907.324	0.422
1	8			908.858	909.391	0.511
0	6			910.924	911.457	0.426
0	6			912.99	913.524	0.516
0	6			915.056	915.589	0.389
0	6			917.122	917.655	0.286
0	6			919.189	919.722	0.37
1	8			921.255	921.788	0.384
0	6			923.32	923.854	0.493
0	6			925.387	925.92	0.371
0	6			927.453	927.987	0.356
0	6			929.52	930.053	0.316
0	6			931.586	932.119	0.348
0	6			933.652	934.185	0.333
0	8			935.718	936.251	0.276
0	6			937.784	938.318	0.367
1	8			939.851	940.384	0.456
0	6			941.916	942.449	0.377
0	6			943.983	944.516	0.349
0	6			946.049	946.582	0.352
0	6			948.115	948.649	0.313
0	6			950.181	950.715	0.327
0	6			952.247	952.78	0.394
0	6			954.314	954.847	0.366
0	6			956.38	956.913	0.351
1	6			958.446	958.98	0.423
0	6			960.512	961.045	0.326
0	6			962.578	963.112	0.399
0	6			964.645	965.178	0.441
1	8			966.711	967.244	0.379
0	6			968.777	969.31	0.364
1	8			970.843	971.376	0.454
0	6			972.909	973.443	0.456
1	6			974.976	975.509	0.376
0	6			977.042	977.575	0.337
0	6			979.108	979.641	0.421
1	8			981.174	981.707	0.617
1	8			983.24	983.774	0.555
1	8			985.307	985.84	0.387
0	6			987.372	987.905	0.513
0	6			989.439	989.972	0.426
0	6			991.505	992.038	0.341
1	8			993.571	994.105	0.466
0	6			995.637	996.17	0.316
0	6			997.703	998.237	0.325
0	6			999.77	1000.303	0.373
0	6			1001.836	1002.369	0.381
0	6			1003.903	1004.436	0.376
0	6			1005.968	1006.501	0.368
0	6			1008.034	1008.568	0.394
1	6			1010.101	1010.634	0.36
0	6			1012.167	1012.7	0.368
1	8			1014.233	1014.766	0.365
0	6			1016.299	1016.832	0.385
0	6			1018.365	1018.899	0.352
0	6			1020.432	1020.965	0.347
0	6			1022.497	1023.031	0.556
0	6			1024.564	1025.097	0.376
0	8			1026.63	1027.163	0.437
0	6			1028.696	1029.23	0.369
0	6			1030.763	1031.296	0.556
0	6			1032.828	1033.362	0.409
0	6			1034.895	1035.428	0.357
0	6			1036.961	1037.494	0.342
0	6			1039.028	1039.561	0.36
1	8			1041.093	1041.626	0.394
0	6			1043.159	1043.693	0.361
0	6			1045.226	1045.759	0.373
0	6			1047.292	1047.825	0.4
0	6			1049.359	1049.892	0.307
0	6			1051.424	1051.957	0.275
0	6			1053.49	1054.024	0.196
0	6			1055.557	1056.09	0.273
0	6			1057.623	1058.156	0.229
0	6			1059.689	1060.222	0.231
0	6			1061.755	1062.288	0.269
0	6			1063.821	1064.355	0.359
0	6			1065.888	1066.421	0.378
0	6			1067.953	1068.487	0.358
0	6			1070.02	1070.553	0.365
1	8			1072.086	1072.619	0.449
0	6			1074.153	1074.686	0.404
0	6			1076.219	1076.752	0.353
1	8			1078.284	1078.818	0.392
0	6			1080.351	1080.884	0.405
1	6			1082.417	1082.95	0.437
1	8			1084.484	1085.017	0.432
0	6			1086.549	1087.082	0.4
0	6			1088.615	1089.149	0.35
1	8			1090.682	1091.215	0.404
0	6			1092.748	1093.281	0.406
0	6			1094.815	1095.347	0.361
0	6			1096.88	1097.413	0.358
1	8			1098.946	1099.48	0.402
0	6			1101.013	1101.546	0.257
0	8			1103.079	1103.612	0.441
0	6			1105.145	1105.678	0.349
1	8			1107.211	1107.744	0.416
0	6			1109.278	1109.811	0.365
0	6			1111.344	1111.877	0.555
0	6			1113.409	1113.943	0.341
0	6			1115.476	1116.009	0.348
1	8			1117.542	1118.075	0.427
0	6			1119.609	1120.142	0.376
0	8			1121.674	1122.207	0.391
0	6			1123.74	1124.274	0.37
0	6			1125.807	1126.34	0.283
0	6			1127.873	1128.406	0.274
1	6			1129.94	1130.473	0.38
0	6			1132.005	1132.538	0.355
0	6			1134.071	1134.605	0.351
0	6			1136.138	1136.671	0.352
0	6			1138.204	1138.737	0.372
1	8			1140.27	1140.803	0.31
0	6			1142.336	1142.869	0.401
0	6			1144.403	1144.936	0.355
0	6			1146.469	1147.002	0.346
0	6			1148.535	1149.069	0.348
0	6			1150.601	1151.134	0.292
0	8			1152.667	1153.2	0.435
0	6			1154.734	1155.267	0.272
0	6			1156.8	1157.333	0.362
0	6			1158.865	1159.399	0.372
0	6			1160.932	1161.465	0.344
0	6			1162.998	1163.531	0.51
0	6			1165.065	1165.598	0.388
0	6			1167.13	1167.663	0.409
0	6			1169.196	1169.73	0.376
0	8			1171.263	1171.796	0.436
0	6			1173.329	1173.862	0.439
0	6			1175.396	1175.929	0.364
0	6			1177.461	1177.994	0.408
0	6			1179.528	1180.061	0.398
0	8			1181.594	1182.127	0.353
1	8			1183.66	1184.194	0.473
0	6			1185.726	1186.259	0.317
0	6			1187.792	1188.325	0.361
1	8			1189.859	1190.392	0.344
0	6			1191.925	1192.458	0.44
1	6			1193.99	1194.524	0.403
0	6			1196.057	1196.59	0.381
1	8			1198.123	1198.656	0.383
0	6			1200.19	1200.723	0.437
0	6			1202.256	1202.789	0.305
0	6			1204.321	1204.855	0.302
0	6			1206.388	1206.921	0.362
0	6			1208.454	1208.987	0.37
0	6			1210.521	1211.054	0.348
1	8			1212.586	1213.119	0.41
1	8			1214.653	1215.186	0.341
0	6			1216.719	1217.252	0.379
0	6			1218.785	1219.319	0.364
0	6			1220.852	1221.384	0.424
0	6			1222.917	1223.45	0.345
0	6			1224.984	1225.517	0.299
0	6			1227.05	1227.583	0.226
0	6			1229.116	1229.65	0.216
0	6			1231.182	1231.715	0.33
1	8			1233.248	1233.781	0.244
0	6			1235.315	1235.848	0.398
0	6			1237.381	1237.914	0.336
0	6			1239.446	1239.98	0.421
0	6			1241.513	1242.046	0.311
0	6			1243.579	1244.112	0.284
0	6			1245.646	1246.179	0.216
0	6			1247.711	1248.245	0.26
1	8			1249.778	1250.311	0.437
0	6			1251.844	1252.377	0.363
0	6			1253.91	1254.444	0.36
0	6			1255.977	1256.51	0.385
0	6			1258.042	1258.575	0.411
1	8			1260.109	1260.642	0.313
0	6			1262.175	1262.708	0.251
1	6			1264.241	1264.775	0.277
1	6			1266.307	1266.84	0.449
0	6			1268.373	1268.906	0.364
0	6			1270.44	1270.973	0.312
0	6			1272.506	1273.039	0.467
0	6			1274.572	1275.105	0.364
0	6			1276.638	1277.171	0.307
0	6			1278.704	1279.237	0.351
0	6			1280.771	1281.304	0.247
1	8			1282.837	1283.37	0.413
0	6			1284.903	1285.436	0.281
0	6			1286.969	1287.502	0.289
0	6			1289.035	1289.569	0.332
1	6			1291.102	1291.635	0.287
0	6			1293.167	1293.7	0.29
0	6			1295.234	1295.767	0.233
0	6			1297.3	1297.833	0.247
1	8			1299.366	1299.9	0.408
0	6			1301.433	1301.966	0.391
0	6			1303.498	1304.031	0.377
0	6			1305.565	1306.098	0.373
0	6			1307.631	1308.164	0.352
0	6			1309.697	1310.231	0.342
0	6			1311.763	1312.296	0.409
0	6			1313.829	1314.362	0.476
0	6			1315.896	1316.429	0.436
1	8			1317.962	1318.495	0.433
0	6			1320.028	1320.561	0.365
1	8			1322.094	1322.627	0.408
0	6			1324.16	1324.694	0.375
0	6			1326.227	1326.76	0.342
0	6			1328.293	1328.826	0.408
0	6			1330.359	1330.892	0.294
1	6			1332.425	1332.958	0.284
0	6			1334.491	1335.025	0.287
0	6			1336.558	1337.091	0.376
0	6			1338.623	1339.156	0.321
0	6			1340.69	1341.223	0.363
0	6			1342.756	1343.289	0.389
0	6			1344.822	1345.356	0.35
0	6			1346.888	1347.421	0.37
0	6			1348.954	1349.487	0.39
0	6			1351.021	1351.554	0.356
0	6			1353.087	1353.62	0.341
0	6			1355.153	1355.687	0.343
0	6			1357.219	1357.752	0.334
1	8			1359.285	1359.819	0.348
0	6			1361.352	1361.885	0.308
0	6			1363.418	1363.951	0.358
0	6			1365.484	1366.017	0.348
0	6			1367.55	1368.083	0.403
1	8			1369.616	1370.15	0.441
1	8			1371.683	1372.216	0.354
1	6			1373.748	1374.281	0.428
0	6			1375.815	1376.348	0.365
0	6			1377.881	1378.414	0.443
0	6			1379.947	1380.481	0.334
0	6			1382.014	1382.547	0.418
0	6			1384.079	1384.612	0.333
1	6			1386.146	1386.679	0.229
0	6			1388.212	1388.745	0.267
0	6			1390.278	1390.812	0.298
