# Supplementary material for: Does excitatory fronto-extracerebral tDCS lead to improved working memory performance?
Source: F1000Res. 2013 Dec 10;2:219. Originally published 2013 Oct 17. [Version 2] doi: 10.12688/f1000research.2-219.v2 (PMC3869492; doi:10.12688/f1000research.2-219.v2)
Supplement: 3-back scores of participants before, during and after tDCS stimulation to their left dorsolateral prefronatal cortex — Files are named by date, subject code, day and task condition. There are four different conditions: Exposure, Baseline, DCS and Test. Exposure was a brief training on the n-back task. Baseline was a 5 minute period of the 3-back. Exposure and Baseline occurred only on day 1. DCS stands for direct current stimulation and indicates performance of the 3-back (10 minutes) that occurred while participants were stimulated. The test condition (10 minutes of 3-back) occurred post-stimulation. Both DCS and the Test conditions occurred on days 1 and 2. For example: 01-Jan-2012_AA01_1_DCS - indicates the performance during stimulation on day 1 01-Jan-2012_AA01_2_Test - indicates the performance during post-stimulation test phase on day 2 Variables in the files are presented in the following order: shudaprsd = indicates instances where the letter on screen was the same as the letter 3-back (1) or not (0) key_press = the key pressed (6 = F, letter on screen is not the same as 3-back; 8 = h, letter on screen is the same as letter 3-back) instructions = time relative to the start of the file when the instructions appeared on screen fixation = time relative to the start of the file when the first fixation cross appeared on screen letter_onscreen = time relative to the start of the file when the letter appeared on screen stimulus_interval = time relative to the start of the file when the fixation cross disappeared off screen RT = reaction time in seconds from the time stimulus onset to the button press Hits = the amount of correct hits (3-back) CRs = the number of correct rejections FAs = false alarms, pressing the hit button at the wrong occasion Misses = incorrect rejection of hit trial (opposite to false alarm) or = omitted rejection response oh = omitted hit response HR = hit rate calculated as the number of hits per chances FAR = false alarm rate calculated as the number of false alarms per opportunity Z_HR = Z normalised hit rate, where Z is the inverse of the cumulative Gauss [file f1000research-2-3252-s0000.tgz › 17_Oct_2012_TS13_1_baseline]

shudaprsd	key_press	instructions	fixation	letter_onscreen	stimulus_interval	RT	Hits	CRs	FAs	Misses	or	oh	HR	FAR	Z_HR	Z_FAR	d
0	0	511.794	518.442	519.976	520.509	0	13	103	13	17	4	0	0.43333	0.10833	-0.16789	-1.2354	1.0675
0	0			522.041	522.574	0
0	0			524.107	524.641	0
0	6			526.174	526.707	0.408
0	6			528.24	528.773	0.522
0	6			530.307	530.84	0.47
0	6			532.372	532.905	0.526
0	6			534.438	534.972	0.453
0	8			536.505	537.038	0.36
0	6			538.571	539.104	0.825
0	6			540.637	541.17	0.687
0	8			542.703	543.236	0.748
0	6			544.769	545.303	0.581
0	6			546.836	547.369	0.523
0	6			548.901	549.436	0.456
0	6			550.968	551.501	0.716
0	6			553.034	553.567	0.677
0	6			555.101	555.634	0.555
0	6			557.167	557.7	0.604
0	6			559.232	559.766	0.795
0	6			561.299	561.832	0.674
1	8			563.365	563.898	0.465
1	6			565.432	565.965	0.496
0	6			567.498	568.03	0.516
0	6			569.563	570.097	0.537
0	6			571.63	572.163	0.573
1	6			573.696	574.229	0.581
0	6			575.763	576.296	0.477
0	8			577.828	578.361	0.592
0	6			579.894	580.428	0.6
0	6			581.961	582.494	0.426
0	6			584.027	584.561	0.575
0	6			586.093	586.626	0.688
0	6			588.159	588.692	0.614
0	6			590.226	590.759	0.54
0	6			592.292	592.825	0.554
0	8			594.358	594.892	0.703
0	6			596.424	596.957	0.869
0	6			598.49	599.023	0.848
0	6			600.557	601.09	0.697
0	6			602.623	603.156	0.535
1	6			604.688	605.222	0.492
0	6			606.755	607.288	0.528
0	6			608.821	609.354	0.683
0	8			610.888	611.421	0.561
0	6			612.954	613.487	0.564
0	6			615.019	615.553	0.491
0	6			617.086	617.619	0.539
0	8			619.152	619.686	0.641
1	6			621.219	621.752	0.42
0	6			623.284	623.817	0.593
0	6			625.351	625.884	0.618
1	8			627.417	627.95	0.556
0	6			629.483	630.017	1.021
0	6			631.549	632.082	0.59
0	6			633.615	634.148	0.563
1	8			635.682	636.215	0.459
0	6			637.748	638.281	0.789
1	8			639.814	640.348	0.627
0	6			641.88	642.413	0.694
0	6			643.946	644.479	0.749
0	6			646.013	646.546	0.88
0	6			648.079	648.612	0.659
0	6			650.144	650.678	0.739
0	6			652.211	652.744	0.553
1	8			654.277	654.811	0.397
0	6			656.344	656.877	0.504
1	6			658.41	658.943	0.529
0	6			660.476	661.009	0.532
0	8			662.542	663.075	0.634
1	6			664.608	665.142	0.601
0	6			666.675	667.208	0.655
1	6			668.74	669.273	0.494
1	8			670.807	671.34	0.548
1	8			672.873	673.406	0.873
0	6			674.939	675.473	0.647
0	6			677.006	677.539	0.736
0	6			679.071	679.604	0.751
1	6			681.138	681.671	0.823
1	6			683.204	683.737	0.778
0	6			685.27	685.804	0.652
1	8			687.336	687.869	0.461
0	8			689.402	689.936	0.528
0	6			691.469	692.002	0.64
0	6			693.535	694.068	0.643
0	6			695.602	696.135	0.626
0	8			697.667	698.2	0.724
0	6			699.733	700.267	1.154
0	6			701.8	702.333	0.739
0	6			703.866	704.399	0.747
0	6			705.932	706.465	0.597
0	8			707.998	708.531	1.32
0	6			710.064	710.598	1
0	6			712.131	712.664	0.685
0	8			714.196	714.729	0.478
0	6			716.263	716.796	0.702
0	6			718.329	718.862	0.528
0	6			720.395	720.929	0.414
0	6			722.462	722.995	0.573
1	6			724.527	725.061	0.817
0	6			726.594	727.127	0.994
0	6			728.66	729.193	0.803
0	6			730.727	731.26	0.875
0	6			732.792	733.325	0.72
0	6			734.858	735.392	0.517
1	6			736.925	737.458	0.641
0	6			738.991	739.524	0.603
1	8			741.058	741.591	0.686
0	6			743.123	743.656	0.66
0	6			745.189	745.723	0.563
0	6			747.256	747.789	0.64
0	6			749.322	749.855	1.094
0	6			751.388	751.921	0.803
0	6			753.454	753.987	0.935
1	8			755.52	756.054	0.662
0	6			757.587	758.12	0.675
0	6			759.652	760.186	0.778
0	6			761.719	762.252	0.767
1	6			763.785	764.318	0.828
1	6			765.852	766.385	0.771
0	8			767.918	768.451	0.803
0	6			769.983	770.517	0.835
1	6			772.05	772.583	0.837
0	6			774.116	774.649	0.775
1	8			776.183	776.716	0.635
1	6			778.248	778.781	0.615
0	0			780.314	780.848	0
1	6			782.381	782.914	1.738
0	6			784.447	784.98	0.856
0	6			786.514	787.047	0.933
0	6			788.579	789.112	0.855
0	6			790.645	791.179	1.185
0	6			792.712	793.245	0.847
1	8			794.778	795.311	0.825
0	6			796.844	797.377	0.787
0	6			798.91	799.443	0.742
0	6			800.977	801.51	0.709
0	6			803.043	803.576	0.559
0	6			805.109	805.643	0.778
0	6			807.175	807.708	0.757
0	6			809.241	809.774	0.665
0	6			811.308	811.841	0.749
0	6			813.374	813.907	0.722
1	8			815.439	815.973	0.725
0	6			817.506	818.039	0.832
1	6			819.572	820.105	1.016
0	6			821.639	822.172	0.806
0	8			823.704	824.237	1.126
0	6			825.77	826.304	0.953
0	6			827.837	828.37	0.807
