# Supplementary material for: Does excitatory fronto-extracerebral tDCS lead to improved working memory performance?
Source: F1000Res. 2013 Dec 10;2:219. Originally published 2013 Oct 17. [Version 2] doi: 10.12688/f1000research.2-219.v2 (PMC3869492; doi:10.12688/f1000research.2-219.v2)
Supplement: 3-back scores of participants before, during and after tDCS stimulation to their left dorsolateral prefronatal cortex — Files are named by date, subject code, day and task condition. There are four different conditions: Exposure, Baseline, DCS and Test. Exposure was a brief training on the n-back task. Baseline was a 5 minute period of the 3-back. Exposure and Baseline occurred only on day 1. DCS stands for direct current stimulation and indicates performance of the 3-back (10 minutes) that occurred while participants were stimulated. The test condition (10 minutes of 3-back) occurred post-stimulation. Both DCS and the Test conditions occurred on days 1 and 2. For example: 01-Jan-2012_AA01_1_DCS - indicates the performance during stimulation on day 1 01-Jan-2012_AA01_2_Test - indicates the performance during post-stimulation test phase on day 2 Variables in the files are presented in the following order: shudaprsd = indicates instances where the letter on screen was the same as the letter 3-back (1) or not (0) key_press = the key pressed (6 = F, letter on screen is not the same as 3-back; 8 = h, letter on screen is the same as letter 3-back) instructions = time relative to the start of the file when the instructions appeared on screen fixation = time relative to the start of the file when the first fixation cross appeared on screen letter_onscreen = time relative to the start of the file when the letter appeared on screen stimulus_interval = time relative to the start of the file when the fixation cross disappeared off screen RT = reaction time in seconds from the time stimulus onset to the button press Hits = the amount of correct hits (3-back) CRs = the number of correct rejections FAs = false alarms, pressing the hit button at the wrong occasion Misses = incorrect rejection of hit trial (opposite to false alarm) or = omitted rejection response oh = omitted hit response HR = hit rate calculated as the number of hits per chances FAR = false alarm rate calculated as the number of false alarms per opportunity Z_HR = Z normalised hit rate, where Z is the inverse of the cumulative Gauss [file f1000research-2-3252-s0000.tgz › 17_Oct_2012_TS13_1_DCS]

shudaprsd	key_press	instructions	fixation	letter_onscreen	stimulus_interval	RT	Hits	CRs	FAs	Misses	or	oh	HR	FAR	Z_HR	Z_FAR	d
0	6	1108.155	1118.152	1119.686	1120.219	0.99	35	220	20	25	0	0	0.58333	0.083333	0.21043	-1.383	1.5934
0	6			1121.752	1122.285	0.447
0	6			1123.817	1124.351	0.398
1	8			1125.884	1126.417	0.44
0	6			1127.95	1128.483	0.612
0	6			1130.017	1130.55	0.649
0	6			1132.082	1132.615	1.051
0	6			1134.148	1134.682	0.807
0	6			1136.215	1136.748	0.773
0	6			1138.281	1138.814	0.576
1	6			1140.348	1140.881	0.548
0	6			1142.413	1142.946	0.458
0	6			1144.479	1145.013	0.595
0	6			1146.546	1147.079	0.421
0	6			1148.612	1149.145	0.523
0	6			1150.678	1151.211	0.595
0	6			1152.744	1153.277	0.522
0	6			1154.811	1155.344	0.441
0	6			1156.877	1157.41	0.859
0	6			1158.943	1159.476	0.569
0	6			1161.009	1161.542	0.583
0	6			1163.075	1163.608	0.486
1	6			1165.142	1165.675	0.34
1	6			1167.208	1167.741	0.513
0	6			1169.273	1169.807	0.37
0	6			1171.34	1171.873	0.576
0	6			1173.406	1173.939	0.572
0	6			1175.473	1176.006	0.591
0	8			1177.538	1178.071	0.753
0	6			1179.604	1180.138	0.609
0	6			1181.671	1182.204	0.54
1	8			1183.737	1184.27	0.583
0	6			1185.804	1186.337	0.59
0	6			1187.869	1188.402	0.57
1	6			1189.936	1190.469	0.63
0	8			1192.002	1192.535	0.545
0	6			1194.068	1194.602	0.448
0	6			1196.134	1196.667	0.456
0	8			1198.2	1198.733	0.464
1	6			1200.267	1200.8	0.864
1	8			1202.333	1202.866	1.364
0	6			1204.398	1204.933	0.758
0	6			1206.465	1206.998	0.607
0	6			1208.531	1209.064	0.662
0	6			1210.598	1211.131	0.611
0	8			1212.664	1213.197	1.164
1	8			1214.729	1215.263	0.576
0	6			1216.796	1217.329	0.694
1	6			1218.862	1219.395	0.79
0	6			1220.929	1221.462	0.733
0	8			1222.994	1223.527	0.561
0	6			1225.061	1225.594	0.726
0	6			1227.127	1227.66	0.559
0	6			1229.193	1229.727	1.387
0	6			1231.26	1231.793	0.627
0	6			1233.325	1233.858	0.683
1	6			1235.392	1235.925	0.702
1	8			1237.458	1237.991	0.581
0	6			1239.524	1240.058	0.607
0	6			1241.59	1242.123	0.551
0	8			1243.656	1244.189	0.647
0	6			1245.723	1246.256	0.49
1	6			1247.789	1248.322	0.609
0	6			1249.854	1250.388	0.46
0	6			1251.921	1252.454	0.532
0	6			1253.987	1254.52	0.669
0	6			1256.054	1256.587	0.671
1	8			1258.12	1258.653	0.544
0	6			1260.186	1260.719	0.388
0	6			1262.252	1262.785	0.508
0	6			1264.318	1264.852	0.727
0	6			1266.385	1266.918	0.676
0	6			1268.45	1268.983	0.62
0	8			1270.517	1271.05	0.774
0	8			1272.583	1273.116	0.606
1	8			1274.649	1275.183	0.808
0	6			1276.715	1277.249	1.033
1	6			1278.781	1279.314	0.836
0	6			1280.848	1281.381	0.662
0	6			1282.914	1283.447	1.449
0	6			1284.98	1285.514	0.719
1	6			1287.046	1287.579	0.581
0	6			1289.112	1289.645	0.712
0	6			1291.179	1291.712	0.549
0	6			1293.245	1293.778	0.505
0	6			1295.311	1295.844	0.613
0	6			1297.377	1297.91	0.633
0	6			1299.443	1299.977	0.676
0	8			1301.51	1302.043	0.73
1	6			1303.576	1304.109	0.797
0	6			1305.642	1306.175	0.559
0	6			1307.708	1308.241	0.679
0	8			1309.774	1310.308	0.652
0	6			1311.841	1312.374	0.688
0	6			1313.906	1314.439	0.557
0	6			1315.973	1316.506	0.529
0	6			1318.039	1318.572	0.596
0	8			1320.105	1320.639	0.569
1	6			1322.171	1322.704	0.518
0	6			1324.237	1324.77	0.468
0	6			1326.304	1326.837	0.792
1	8			1328.37	1328.903	0.735
1	8			1330.436	1330.97	0.955
0	6			1332.502	1333.035	0.646
1	6			1334.568	1335.102	0.971
1	8			1336.635	1337.168	1.259
0	6			1338.701	1339.234	0.6
0	6			1340.767	1341.3	1.223
1	6			1342.833	1343.366	0.745
1	8			1344.899	1345.433	0.384
0	6			1346.966	1347.499	0.637
0	6			1349.031	1349.564	0.5
0	6			1351.098	1351.631	1.035
0	6			1353.164	1353.697	0.814
0	6			1355.23	1355.764	1.11
0	6			1357.297	1357.83	0.514
0	6			1359.362	1359.895	0.81
0	6			1361.429	1361.962	0.495
0	6			1363.495	1364.028	0.392
0	6			1365.561	1366.095	0.998
0	6			1367.627	1368.16	0.883
0	6			1369.693	1370.227	0.481
0	6			1371.76	1372.293	0.576
1	8			1373.826	1374.359	0.777
0	6			1375.893	1376.426	0.468
0	6			1377.958	1378.491	0.618
0	6			1380.024	1380.558	0.574
0	6			1382.091	1382.624	0.458
0	6			1384.157	1384.69	0.741
0	6			1386.223	1386.756	0.474
1	8			1388.289	1388.822	0.506
1	6			1390.355	1390.889	0.473
0	6			1392.422	1392.955	0.551
0	6			1394.487	1395.02	0.495
0	6			1396.554	1397.087	0.608
0	6			1398.62	1399.153	0.892
0	6			1400.686	1401.22	0.607
0	6			1402.753	1403.286	0.556
0	6			1404.818	1405.352	0.565
1	8			1406.885	1407.418	0.572
0	6			1408.951	1409.484	1.213
0	6			1411.018	1411.551	0.751
0	6			1413.083	1413.616	0.603
0	6			1415.149	1415.683	0.798
0	6			1417.216	1417.749	0.811
1	6			1419.282	1419.815	0.743
0	6			1421.348	1421.881	0.804
0	6			1423.414	1423.947	0.52
0	8			1425.48	1426.014	0.457
0	6			1427.547	1428.08	1.355
0	6			1429.613	1430.146	0.561
0	6			1431.679	1432.212	0.997
0	6			1433.745	1434.278	0.683
0	6			1435.811	1436.345	0.703
0	6			1437.878	1438.411	0.516
0	6			1439.943	1440.477	0.578
0	6			1442.01	1442.543	0.416
0	6			1444.076	1444.609	0.506
0	6			1446.143	1446.676	0.783
0	6			1448.208	1448.741	0.458
0	6			1450.274	1450.808	0.513
0	6			1452.341	1452.874	0.831
0	6			1454.407	1454.94	0.581
0	6			1456.474	1457.007	0.635
0	6			1458.539	1459.072	0.545
0	6			1460.605	1461.139	0.5
1	8			1462.672	1463.205	0.467
0	6			1464.738	1465.271	0.446
1	8			1466.804	1467.337	0.548
0	6			1468.87	1469.403	0.515
0	6			1470.936	1471.47	0.552
0	6			1473.003	1473.536	0.624
0	6			1475.069	1475.603	0.574
0	6			1477.135	1477.668	0.763
0	8			1479.201	1479.734	0.379
0	6			1481.268	1481.801	0.668
1	8			1483.334	1483.867	1.092
0	6			1485.399	1485.933	0.855
0	6			1487.466	1487.999	0.464
0	6			1489.532	1490.065	0.759
0	6			1491.599	1492.132	0.661
0	6			1493.664	1494.197	0.869
0	8			1495.73	1496.264	0.438
0	6			1497.797	1498.33	0.533
0	6			1499.863	1500.396	0.653
0	6			1501.93	1502.463	0.83
0	6			1503.995	1504.528	0.774
0	6			1506.061	1506.595	0.871
0	6			1508.128	1508.661	0.55
0	6			1510.194	1510.728	0.857
0	6			1512.26	1512.793	1
1	8			1514.326	1514.859	0.692
0	6			1516.393	1516.926	0.617
0	6			1518.459	1518.992	0.613
0	6			1520.524	1521.058	0.745
0	6			1522.591	1523.124	0.958
0	6			1524.657	1525.19	1.118
0	6			1526.724	1527.257	1.342
0	6			1528.79	1529.323	0.894
1	8			1530.855	1531.389	1.026
0	6			1532.922	1533.455	0.764
1	8			1534.988	1535.521	1.088
0	6			1537.055	1537.588	0.627
1	8			1539.12	1539.653	0.694
0	6			1541.186	1541.72	0.802
0	6			1543.253	1543.786	0.815
1	8			1545.319	1545.853	0.806
0	6			1547.385	1547.918	0.691
0	6			1549.451	1549.984	0.629
0	6			1551.518	1552.051	0.783
0	6			1553.584	1554.117	0.785
0	6			1555.65	1556.184	0.729
0	6			1557.716	1558.249	0.837
0	6			1559.782	1560.315	0.745
0	6			1561.849	1562.382	0.729
0	6			1563.915	1564.448	0.655
0	6			1565.98	1566.514	0.77
0	6			1568.047	1568.58	0.906
1	8			1570.113	1570.646	0.651
0	6			1572.18	1572.713	0.623
0	6			1574.246	1574.779	0.543
0	8			1576.311	1576.845	0.599
0	6			1578.378	1578.911	0.724
0	6			1580.444	1580.978	0.697
0	6			1582.511	1583.044	0.628
0	6			1584.576	1585.109	0.508
0	6			1586.643	1587.176	0.585
1	8			1588.709	1589.242	0.682
1	6			1590.775	1591.309	0.912
1	6			1592.841	1593.374	0.698
0	6			1594.907	1595.44	0.905
0	6			1596.974	1597.507	0.725
0	6			1599.04	1599.573	0.769
0	6			1601.105	1601.64	0.684
0	6			1603.172	1603.705	0.732
1	8			1605.238	1605.771	0.688
0	6			1607.305	1607.838	0.554
0	6			1609.371	1609.904	0.621
0	6			1611.436	1611.97	0.736
0	6			1613.503	1614.036	0.573
1	6			1615.569	1616.103	0.505
1	8			1617.636	1618.169	0.612
1	8			1619.701	1620.234	0.856
0	6			1621.768	1622.301	1.097
0	6			1623.834	1624.367	0.848
1	6			1625.9	1626.434	0.856
0	6			1627.967	1628.5	1.004
1	8			1630.032	1630.565	0.937
0	6			1632.099	1632.632	0.581
0	6			1634.165	1634.698	0.56
1	6			1636.231	1636.765	0.562
1	8			1638.297	1638.83	0.717
0	6			1640.363	1640.896	1.68
0	6			1642.43	1642.963	0.797
0	6			1644.496	1645.029	0.606
1	8			1646.561	1647.095	0.644
0	6			1648.628	1649.161	0.575
1	6			1650.694	1651.228	0.659
0	6			1652.761	1653.294	0.79
0	6			1654.827	1655.36	0.763
1	8			1656.893	1657.426	0.584
0	8			1658.959	1659.492	0.99
0	6			1661.025	1661.559	0.559
0	6			1663.092	1663.625	1.135
0	6			1665.157	1665.69	0.616
0	6			1667.224	1667.757	0.647
1	8			1669.29	1669.823	0.696
0	6			1671.356	1671.89	1.173
0	6			1673.422	1673.956	0.613
0	8			1675.488	1676.021	0.516
0	6			1677.555	1678.088	0.529
0	6			1679.621	1680.154	0.59
0	6			1681.687	1682.221	0.592
0	6			1683.753	1684.286	0.501
0	6			1685.819	1686.353	0.45
0	6			1687.886	1688.419	0.592
0	6			1689.952	1690.485	0.554
1	6			1692.018	1692.551	0.439
0	8			1694.084	1694.617	0.658
0	6			1696.15	1696.684	0.45
0	6			1698.217	1698.75	0.58
1	8			1700.282	1700.815	0.566
0	6			1702.349	1702.882	1.129
0	6			1704.415	1704.948	0.593
0	6			1706.481	1707.015	0.578
1	8			1708.548	1709.081	0.62
0	6			1710.613	1711.146	0.571
0	6			1712.68	1713.213	0.525
0	6			1714.746	1715.279	0.451
0	6			1716.812	1717.346	0.647
0	8			1718.878	1719.411	0.556
1	6			1720.944	1721.478	0.335
0	6			1723.011	1723.544	0.536
1	6			1725.077	1725.61	0.755
0	6			1727.143	1727.676	0.851
0	6			1729.209	1729.742	0.695
1	8			1731.275	1731.809	0.475
0	8			1733.342	1733.875	0.681
0	6			1735.408	1735.941	0.567
0	6			1737.474	1738.007	0.493
