# Supplementary material for: Does excitatory fronto-extracerebral tDCS lead to improved working memory performance?
Source: F1000Res. 2013 Dec 10;2:219. Originally published 2013 Oct 17. [Version 2] doi: 10.12688/f1000research.2-219.v2 (PMC3869492; doi:10.12688/f1000research.2-219.v2)
Supplement: 3-back scores of participants before, during and after tDCS stimulation to their left dorsolateral prefronatal cortex — Files are named by date, subject code, day and task condition. There are four different conditions: Exposure, Baseline, DCS and Test. Exposure was a brief training on the n-back task. Baseline was a 5 minute period of the 3-back. Exposure and Baseline occurred only on day 1. DCS stands for direct current stimulation and indicates performance of the 3-back (10 minutes) that occurred while participants were stimulated. The test condition (10 minutes of 3-back) occurred post-stimulation. Both DCS and the Test conditions occurred on days 1 and 2. For example: 01-Jan-2012_AA01_1_DCS - indicates the performance during stimulation on day 1 01-Jan-2012_AA01_2_Test - indicates the performance during post-stimulation test phase on day 2 Variables in the files are presented in the following order: shudaprsd = indicates instances where the letter on screen was the same as the letter 3-back (1) or not (0) key_press = the key pressed (6 = F, letter on screen is not the same as 3-back; 8 = h, letter on screen is the same as letter 3-back) instructions = time relative to the start of the file when the instructions appeared on screen fixation = time relative to the start of the file when the first fixation cross appeared on screen letter_onscreen = time relative to the start of the file when the letter appeared on screen stimulus_interval = time relative to the start of the file when the fixation cross disappeared off screen RT = reaction time in seconds from the time stimulus onset to the button press Hits = the amount of correct hits (3-back) CRs = the number of correct rejections FAs = false alarms, pressing the hit button at the wrong occasion Misses = incorrect rejection of hit trial (opposite to false alarm) or = omitted rejection response oh = omitted hit response HR = hit rate calculated as the number of hits per chances FAR = false alarm rate calculated as the number of false alarms per opportunity Z_HR = Z normalised hit rate, where Z is the inverse of the cumulative Gauss [file f1000research-2-3252-s0000.tgz › 17_Oct_2012_TS13_1_Test]

shudaprsd	key_press	instructions	fixation	letter_onscreen	stimulus_interval	RT	Hits	CRs	FAs	Misses	or	oh	HR	FAR	Z_HR	Z_FAR	d
0	6	1770	1785.163	1786.695	1787.228	0.912	42	227	13	18	0	0	0.7	0.054167	0.5244	-1.6057	2.1301
0	6			1788.762	1789.295	0.498
0	6			1790.828	1791.361	0.524
0	6			1792.894	1793.428	0.479
0	6			1794.96	1795.494	0.423
0	6			1797.026	1797.56	0.531
0	6			1799.093	1799.626	0.473
1	8			1801.159	1801.692	0.593
0	6			1803.226	1803.759	0.618
0	8			1805.291	1805.824	0.838
0	6			1807.357	1807.891	0.454
1	8			1809.424	1809.957	0.695
0	6			1811.49	1812.023	0.727
0	6			1813.556	1814.089	0.612
0	6			1815.622	1816.155	0.544
0	6			1817.688	1818.222	0.751
0	6			1819.755	1820.288	0.518
0	6			1821.821	1822.354	0.532
0	6			1823.887	1824.42	1.097
1	8			1825.953	1826.486	0.742
0	6			1828.019	1828.553	0.586
0	6			1830.086	1830.619	0.74
0	6			1832.151	1832.685	0.415
0	6			1834.218	1834.751	0.997
0	6			1836.284	1836.817	0.489
0	6			1838.351	1838.884	0.543
0	6			1840.416	1840.949	0.553
0	6			1842.482	1843.016	0.543
0	6			1844.549	1845.082	0.551
0	6			1846.615	1847.148	0.547
1	8			1848.682	1849.215	0.572
0	6			1850.747	1851.28	0.575
0	6			1852.813	1853.347	0.736
1	6			1854.88	1855.413	0.597
0	6			1856.946	1857.479	0.534
0	6			1859.012	1859.545	0.554
0	6			1861.078	1861.611	0.463
0	6			1863.144	1863.678	0.512
0	6			1865.211	1865.744	0.654
1	6			1867.276	1867.81	0.921
1	8			1869.343	1869.876	0.641
0	6			1871.409	1871.942	0.544
1	6			1873.476	1874.009	0.768
0	8			1875.541	1876.075	0.719
1	8			1877.607	1878.141	0.733
0	6			1879.674	1880.207	0.623
0	6			1881.74	1882.273	0.613
0	6			1883.807	1884.34	0.714
0	6			1885.872	1886.405	0.601
1	8			1887.938	1888.472	0.492
1	6			1890.005	1890.538	0.54
0	8			1892.071	1892.604	1.257
0	6			1894.137	1894.67	0.955
0	6			1896.203	1896.736	0.969
0	8			1898.269	1898.803	0.766
0	6			1900.336	1900.869	1.336
0	6			1902.402	1902.936	0.881
1	8			1904.468	1905.001	0.714
0	6			1906.534	1907.067	0.487
0	6			1908.601	1909.134	0.6
1	8			1910.667	1911.2	1.001
0	6			1912.732	1913.266	0.653
0	8			1914.799	1915.332	0.531
0	6			1916.865	1917.398	0.504
1	6			1918.932	1919.465	0.634
0	6			1920.997	1921.53	0.427
1	6			1923.063	1923.597	0.933
0	6			1925.13	1925.663	0.583
0	6			1927.196	1927.729	0.638
0	6			1929.263	1929.796	0.493
0	6			1931.328	1931.861	0.813
0	6			1933.394	1933.928	0.68
0	6			1935.461	1935.994	0.553
0	6			1937.527	1938.061	0.731
0	6			1939.593	1940.126	0.622
0	6			1941.659	1942.192	0.7
0	6			1943.726	1944.259	0.532
0	6			1945.792	1946.325	0.733
0	6			1947.857	1948.391	0.696
1	6			1949.924	1950.457	0.644
0	6			1951.99	1952.523	0.858
0	6			1954.057	1954.59	0.742
1	8			1956.123	1956.656	0.809
0	6			1958.188	1958.722	0.554
1	6			1960.255	1960.788	0.667
1	8			1962.321	1962.854	0.74
0	6			1964.388	1964.921	0.829
0	6			1966.453	1966.986	0.674
0	6			1968.519	1969.053	0.659
0	6			1970.586	1971.119	0.713
0	6			1972.652	1973.186	0.686
0	6			1974.718	1975.251	0.87
1	8			1976.784	1977.317	0.667
0	6			1978.851	1979.384	0.504
1	8			1980.917	1981.45	0.852
0	6			1982.983	1983.517	0.884
0	8			1985.049	1985.582	0.816
0	6			1987.115	1987.648	0.625
0	6			1989.182	1989.715	0.603
0	8			1991.248	1991.781	0.98
0	6			1993.313	1993.847	0.515
1	6			1995.38	1995.913	0.622
0	6			1997.446	1997.979	0.495
0	6			1999.513	2000.046	0.848
0	6			2001.578	2002.111	0.699
0	6			2003.644	2004.178	0.567
1	8			2005.711	2006.244	0.562
0	6			2007.777	2008.311	0.782
0	6			2009.844	2010.377	0.695
1	8			2011.909	2012.442	0.54
0	6			2013.976	2014.509	0.711
1	8			2016.042	2016.575	0.749
0	6			2018.108	2018.642	0.558
0	6			2020.174	2020.707	0.531
0	6			2022.24	2022.773	0.762
0	8			2024.307	2024.84	0.699
0	6			2026.373	2026.906	1.023
0	6			2028.438	2028.972	0.511
0	6			2030.505	2031.038	0.63
0	6			2032.571	2033.104	0.55
0	6			2034.638	2035.171	0.786
0	6			2036.704	2037.237	0.929
1	8			2038.769	2039.303	0.598
1	6			2040.836	2041.369	0.43
0	6			2042.902	2043.436	0.397
0	6			2044.969	2045.502	0.504
0	6			2047.034	2047.567	0.39
0	6			2049.101	2049.634	0.467
0	6			2051.167	2051.7	0.568
0	6			2053.233	2053.767	0.548
0	6			2055.299	2055.832	0.504
0	6			2057.365	2057.898	0.47
0	6			2059.432	2059.965	0.671
0	6			2061.498	2062.031	0.96
0	6			2063.564	2064.098	0.47
0	6			2065.63	2066.163	0.549
0	6			2067.696	2068.229	0.423
0	6			2069.763	2070.296	0.63
1	8			2071.829	2072.362	0.638
0	6			2073.894	2074.428	0.559
0	6			2075.961	2076.494	0.678
0	6			2078.027	2078.561	0.58
1	8			2080.094	2080.627	0.516
0	6			2082.159	2082.692	0.502
0	6			2084.226	2084.759	0.393
0	6			2086.292	2086.825	0.476
1	8			2088.358	2088.892	0.703
0	6			2090.425	2090.958	0.486
0	6			2092.49	2093.023	0.566
1	8			2094.557	2095.09	0.738
0	8			2096.623	2097.156	1.467
1	8			2098.689	2099.223	0.62
0	6			2100.755	2101.288	0.47
0	6			2102.821	2103.354	0.525
1	6			2104.888	2105.421	0.485
0	6			2106.954	2107.487	0.499
0	6			2109.019	2109.553	0.778
1	8			2111.086	2111.619	0.557
0	8			2113.152	2113.686	0.805
0	6			2115.219	2115.752	0.525
0	6			2117.285	2117.817	0.498
0	6			2119.351	2119.884	0.917
0	6			2121.417	2121.95	0.602
0	6			2123.483	2124.017	0.494
0	6			2125.55	2126.083	0.641
0	6			2127.615	2128.148	0.697
1	8			2129.682	2130.215	0.699
0	6			2131.748	2132.281	0.566
0	6			2133.814	2134.348	0.955
0	6			2135.88	2136.413	1.198
0	6			2137.946	2138.479	0.656
0	6			2140.013	2140.546	0.487
0	6			2142.079	2142.612	0.454
1	6			2144.144	2144.679	0.463
0	6			2146.211	2146.744	0.482
0	8			2148.277	2148.811	1.041
0	6			2150.344	2150.877	0.99
1	6			2152.41	2152.943	0.764
0	6			2154.476	2155.009	0.514
0	6			2156.542	2157.075	0.505
1	8			2158.608	2159.142	0.607
1	8			2160.675	2161.208	0.796
0	6			2162.74	2163.273	0.694
0	6			2164.807	2165.34	1.24
0	6			2166.873	2167.406	0.738
1	6			2168.939	2169.473	0.571
0	6			2171.005	2171.538	0.579
0	6			2173.071	2173.604	1.296
0	6			2175.138	2175.671	0.635
1	6			2177.204	2177.737	0.737
1	8			2179.27	2179.804	0.664
1	8			2181.336	2181.869	0.801
0	6			2183.402	2183.936	1.032
0	6			2185.469	2186.002	0.634
1	8			2187.535	2188.068	1.082
0	6			2189.601	2190.134	0.803
1	8			2191.667	2192.2	0.917
0	6			2193.733	2194.267	1.095
0	6			2195.8	2196.333	0.733
0	6			2197.865	2198.398	0.766
0	6			2199.932	2200.465	0.638
0	6			2201.998	2202.531	0.541
0	6			2204.064	2204.598	0.772
0	6			2206.131	2206.664	0.504
0	6			2208.196	2208.729	0.882
0	6			2210.263	2210.796	0.549
1	8			2212.329	2212.862	0.575
0	6			2214.395	2214.929	0.507
0	6			2216.461	2216.994	0.978
1	6			2218.527	2219.061	0.77
0	6			2220.594	2221.127	0.73
0	8			2222.66	2223.193	0.82
0	6			2224.726	2225.259	1.256
1	8			2226.792	2227.325	0.79
1	8			2228.858	2229.392	0.622
0	6			2230.925	2231.458	0.577
0	6			2232.991	2233.524	0.573
0	6			2235.057	2235.59	1.238
0	6			2237.123	2237.656	0.613
0	6			2239.189	2239.723	0.622
0	6			2241.256	2241.789	0.599
0	6			2243.321	2243.854	0.615
0	6			2245.388	2245.921	0.598
1	6			2247.454	2247.987	0.489
0	6			2249.52	2250.054	0.761
1	8			2251.586	2252.119	0.699
0	6			2253.652	2254.186	1.024
0	6			2255.719	2256.252	0.556
0	6			2257.785	2258.318	0.57
1	8			2259.852	2260.385	0.542
0	6			2261.917	2262.45	0.464
0	6			2263.983	2264.517	0.478
0	6			2266.05	2266.583	0.497
0	6			2268.116	2268.649	0.482
0	6			2270.182	2270.715	0.408
0	8			2272.248	2272.781	0.732
0	6			2274.314	2274.848	0.477
0	6			2276.381	2276.914	0.555
0	6			2278.446	2278.979	0.505
0	6			2280.513	2281.046	0.688
1	8			2282.579	2283.112	0.673
0	6			2284.645	2285.179	0.687
0	6			2286.712	2287.245	0.694
0	6			2288.777	2289.311	1.412
0	6			2290.844	2291.377	1.343
0	6			2292.91	2293.443	0.883
0	6			2294.977	2295.51	1.007
1	8			2297.042	2297.575	0.729
0	6			2299.108	2299.642	0.62
0	6			2301.175	2301.708	0.657
0	6			2303.241	2303.774	0.706
0	6			2305.307	2305.84	1.037
0	6			2307.373	2307.906	1.051
0	6			2309.439	2309.973	1.194
0	6			2311.506	2312.039	1.066
0	6			2313.572	2314.105	0.735
0	6			2315.638	2316.171	0.374
0	6			2317.704	2318.237	0.651
0	6			2319.77	2320.304	0.683
0	6			2321.837	2322.37	0.608
0	6			2323.902	2324.436	0.582
0	6			2325.969	2326.502	0.701
0	6			2328.035	2328.568	0.733
0	6			2330.102	2330.635	0.863
0	6			2332.167	2332.7	0.679
1	8			2334.233	2334.767	0.558
0	6			2336.3	2336.833	0.594
1	8			2338.366	2338.899	0.732
0	6			2340.433	2340.966	0.657
0	6			2342.498	2343.031	0.895
0	6			2344.564	2345.098	0.721
0	6			2346.631	2347.164	0.517
0	6			2348.697	2349.23	0.59
0	6			2350.763	2351.296	0.534
0	6			2352.829	2353.362	0.489
0	6			2354.895	2355.429	0.568
0	6			2356.962	2357.495	0.475
0	6			2359.027	2359.561	0.461
0	6			2361.094	2361.627	0.463
0	6			2363.16	2363.693	0.483
0	6			2365.227	2365.76	0.455
0	6			2367.293	2367.826	0.48
0	6			2369.358	2369.892	0.583
1	8			2371.425	2371.958	0.596
0	6			2373.491	2374.024	0.458
0	6			2375.558	2376.091	0.577
0	6			2377.623	2378.156	0.199
0	6			2379.689	2380.223	0.553
0	6			2381.756	2382.289	0.455
1	6			2383.822	2384.355	0.539
0	6			2385.888	2386.421	0.53
0	6			2387.954	2388.487	0.614
1	8			2390.02	2390.554	0.699
0	6			2392.087	2392.62	0.934
0	6			2394.152	2394.686	0.58
0	6			2396.219	2396.752	0.517
0	6			2398.285	2398.818	0.789
1	8			2400.352	2400.885	0.75
0	6			2402.418	2402.951	0.629
0	6			2404.483	2405.017	0.615
