# Supplementary material for: Does excitatory fronto-extracerebral tDCS lead to improved working memory performance?
Source: F1000Res. 2013 Dec 10;2:219. Originally published 2013 Oct 17. [Version 2] doi: 10.12688/f1000research.2-219.v2 (PMC3869492; doi:10.12688/f1000research.2-219.v2)
Supplement: 3-back scores of participants before, during and after tDCS stimulation to their left dorsolateral prefronatal cortex — Files are named by date, subject code, day and task condition. There are four different conditions: Exposure, Baseline, DCS and Test. Exposure was a brief training on the n-back task. Baseline was a 5 minute period of the 3-back. Exposure and Baseline occurred only on day 1. DCS stands for direct current stimulation and indicates performance of the 3-back (10 minutes) that occurred while participants were stimulated. The test condition (10 minutes of 3-back) occurred post-stimulation. Both DCS and the Test conditions occurred on days 1 and 2. For example: 01-Jan-2012_AA01_1_DCS - indicates the performance during stimulation on day 1 01-Jan-2012_AA01_2_Test - indicates the performance during post-stimulation test phase on day 2 Variables in the files are presented in the following order: shudaprsd = indicates instances where the letter on screen was the same as the letter 3-back (1) or not (0) key_press = the key pressed (6 = F, letter on screen is not the same as 3-back; 8 = h, letter on screen is the same as letter 3-back) instructions = time relative to the start of the file when the instructions appeared on screen fixation = time relative to the start of the file when the first fixation cross appeared on screen letter_onscreen = time relative to the start of the file when the letter appeared on screen stimulus_interval = time relative to the start of the file when the fixation cross disappeared off screen RT = reaction time in seconds from the time stimulus onset to the button press Hits = the amount of correct hits (3-back) CRs = the number of correct rejections FAs = false alarms, pressing the hit button at the wrong occasion Misses = incorrect rejection of hit trial (opposite to false alarm) or = omitted rejection response oh = omitted hit response HR = hit rate calculated as the number of hits per chances FAR = false alarm rate calculated as the number of false alarms per opportunity Z_HR = Z normalised hit rate, where Z is the inverse of the cumulative Gauss [file f1000research-2-3252-s0000.tgz › 18_Oct_2012_AG16_1_baseline]

shudaprsd	key_press	instructions	fixation	letter_onscreen	stimulus_interval	RT	Hits	CRs	FAs	Misses	or	oh	HR	FAR	Z_HR	Z_FAR	d
0	6	341.625	358.657	360.188	360.735	0.453	5	104	14	25	2	0	0.16667	0.11667	-0.96742	-1.1918	0.22439
0	6			362.266	362.797	0.281
0	6			364.329	364.86	0.296
0	6			366.391	366.922	0.359
1	6			368.454	369	0.437
0	6			370.532	371.063	0.328
1	6			372.594	373.125	0.328
0	6			374.657	375.188	0.484
0	6			376.719	377.25	0.453
0	6			378.797	379.329	0.328
0	6			380.86	381.391	0.344
0	6			382.922	383.454	0.328
0	6			384.985	385.516	0.39
0	8			387.063	387.594	0.469
0	6			389.125	389.657	0.375
1	6			391.188	391.719	0.375
0	6			393.25	393.782	0.391
0	6			395.313	395.86	0.344
0	6			397.391	397.922	0.375
0	6			399.454	399.985	0.39
0	6			401.516	402.047	0.484
1	6			403.579	404.125	0.406
0	6			405.657	406.188	0.375
0	6			407.719	408.25	0.313
1	6			409.782	410.313	0.281
0	6			411.844	412.375	0.391
0	6			413.922	414.454	0.391
0	6			415.985	416.516	0.422
0	8			418.047	418.579	0.375
0	6			420.11	420.641	0.312
0	6			422.188	422.719	0.359
0	6			424.25	424.782	0.454
0	6			426.313	426.844	0.406
0	6			428.375	428.907	0.438
1	6			430.438	430.985	0.406
0	8			432.516	433.047	0.531
0	6			434.579	435.11	0.296
0	6			436.641	437.172	0.281
1	6			438.704	439.25	0.406
1	6			440.782	441.313	0.359
1	6			442.844	443.375	0.36
0	6			444.907	445.438	0.297
0	6			446.969	447.5	0.391
0	6			449.047	449.579	0.375
0	8			451.11	451.641	0.437
0	6			453.172	453.704	0.407
1	6			455.235	455.766	0.437
0	6			457.313	457.844	0.422
0	8			459.375	459.907	0.454
1	6			461.438	461.969	0.344
0	6			463.5	464.032	0.438
0	8			465.594	466.125	0.375
0	6			467.657	468.188	0.297
0	6			469.719	470.25	1.5
0	6			471.782	472.313	0.531
0	8			473.875	474.407	0.344
0	6			475.938	476.469	0.266
0	6			478	478.532	0.329
0	6			480.063	480.594	0.297
0	8			482.157	482.688	0.39
0	0			484.219	484.75	0
0	8			486.282	486.813	0.422
1	6			488.344	488.875	0.25
0	6			490.422	490.954	0.391
0	0			492.485	493.016	0
1	6			494.547	495.079	0.266
0	6			496.61	497.141	0.281
0	6			498.672	499.219	0.36
0	8			500.75	501.282	0.375
0	6			502.813	503.344	0.562
1	6			504.875	505.407	0.36
0	6			506.938	507.485	0.375
1	6			509.016	509.547	0.297
0	6			511.079	511.61	0.343
1	6			513.141	513.688	0.249
0	8			515.219	515.782	0.281
0	6			517.329	517.875	0.265
1	6			519.407	519.954	0.358
0	6			521.5	522.047	0.297
0	6			523.579	524.125	0.328
1	8			525.657	526.188	0.312
0	6			527.719	528.25	0.485
0	6			529.782	530.329	0.328
0	6			531.86	532.391	0.25
0	6			533.922	534.454	0.282
1	6			535.985	536.516	0.265
0	8			538.047	538.594	0.391
0	6			540.125	540.657	0.204
1	6			542.188	542.719	0.266
0	6			544.25	544.782	0.329
0	6			546.313	546.844	0.281
0	6			548.391	548.922	0.391
1	6			550.454	550.985	0.421
1	6			552.516	553.047	0.219
0	6			554.579	555.11	0.25
0	6			556.657	557.188	0.218
0	6			558.719	559.25	0.328
0	6			560.782	561.313	0.265
1	6			562.844	563.375	0.25
0	6			564.907	565.454	0.406
0	6			566.985	567.516	0.312
0	6			569.047	569.579	0.313
0	6			571.11	571.641	0.5
0	6			573.172	573.719	0.407
1	6			575.25	575.782	0.25
0	8			577.313	577.844	0.406
1	6			579.375	579.907	0.25
0	6			581.438	581.969	0.328
0	6			583.516	584.047	0.234
1	8			585.579	586.11	0.328
1	6			587.641	588.172	0.531
0	6			589.704	590.235	0.265
0	6			591.782	592.313	0.375
0	6			593.844	594.375	0.391
0	6			595.907	596.438	0.25
0	6			597.969	598.5	0.25
0	6			600.032	600.579	0.406
0	6			602.11	602.641	0.281
1	8			604.172	604.704	0.375
0	6			606.235	606.766	0.265
0	6			608.297	608.844	0.328
0	6			610.375	610.907	0.375
0	8			612.438	612.969	0.375
0	6			614.5	615.032	0.407
0	6			616.563	617.094	0.219
0	6			618.641	619.172	0.266
1	8			620.704	621.235	0.421
0	6			622.766	623.297	0.266
0	6			624.829	625.36	0.046
0	6			626.907	627.438	0.437
0	6			628.969	629.5	0.375
0	6			631.032	631.563	0.515
0	6			633.094	633.625	0.297
1	8			635.157	635.704	0.359
0	6			637.235	637.766	0.39
0	6			639.297	639.829	0.297
0	6			641.36	641.891	0.312
0	6			643.422	643.969	0.219
0	6			645.5	646.032	0.329
0	6			647.563	648.094	0.359
0	6			649.625	650.157	1.344
0	6			651.688	652.219	0.328
0	6			653.766	654.297	0.219
0	6			655.829	656.36	0.296
0	6			657.891	658.422	0.328
0	6			659.954	660.485	0.484
0	6			662.032	662.563	0.39
0	6			664.094	664.625	0.328
0	6			666.157	666.688	0.328
0	6			668.219	668.75	0.375
