# Supplementary material for: Does excitatory fronto-extracerebral tDCS lead to improved working memory performance?
Source: F1000Res. 2013 Dec 10;2:219. Originally published 2013 Oct 17. [Version 2] doi: 10.12688/f1000research.2-219.v2 (PMC3869492; doi:10.12688/f1000research.2-219.v2)
Supplement: 3-back scores of participants before, during and after tDCS stimulation to their left dorsolateral prefronatal cortex — Files are named by date, subject code, day and task condition. There are four different conditions: Exposure, Baseline, DCS and Test. Exposure was a brief training on the n-back task. Baseline was a 5 minute period of the 3-back. Exposure and Baseline occurred only on day 1. DCS stands for direct current stimulation and indicates performance of the 3-back (10 minutes) that occurred while participants were stimulated. The test condition (10 minutes of 3-back) occurred post-stimulation. Both DCS and the Test conditions occurred on days 1 and 2. For example: 01-Jan-2012_AA01_1_DCS - indicates the performance during stimulation on day 1 01-Jan-2012_AA01_2_Test - indicates the performance during post-stimulation test phase on day 2 Variables in the files are presented in the following order: shudaprsd = indicates instances where the letter on screen was the same as the letter 3-back (1) or not (0) key_press = the key pressed (6 = F, letter on screen is not the same as 3-back; 8 = h, letter on screen is the same as letter 3-back) instructions = time relative to the start of the file when the instructions appeared on screen fixation = time relative to the start of the file when the first fixation cross appeared on screen letter_onscreen = time relative to the start of the file when the letter appeared on screen stimulus_interval = time relative to the start of the file when the fixation cross disappeared off screen RT = reaction time in seconds from the time stimulus onset to the button press Hits = the amount of correct hits (3-back) CRs = the number of correct rejections FAs = false alarms, pressing the hit button at the wrong occasion Misses = incorrect rejection of hit trial (opposite to false alarm) or = omitted rejection response oh = omitted hit response HR = hit rate calculated as the number of hits per chances FAR = false alarm rate calculated as the number of false alarms per opportunity Z_HR = Z normalised hit rate, where Z is the inverse of the cumulative Gauss [file f1000research-2-3252-s0000.tgz › 18_Oct_2012_AG16_1_DCS]

shudaprsd	key_press	instructions	fixation	letter_onscreen	stimulus_interval	RT	Hits	CRs	FAs	Misses	or	oh	HR	FAR	Z_HR	Z_FAR	d
0	6	885.188	895.61	897.141	897.672	0.453	31	234	6	29	0	0	0.51667	0.025	0.041789	-1.96	2.0018
0	6			899.204	899.735	0.234
0	6			901.266	901.797	0.234
0	6			903.329	903.875	0.234
0	6			905.407	905.938	0.265
0	6			907.469	908	0.266
0	6			909.532	910.063	0.297
1	6			911.594	912.125	0.266
0	6			913.672	914.204	0.297
1	6			915.735	916.266	0.375
0	6			917.797	918.329	0.297
0	6			919.86	920.391	0.312
0	6			921.954	922.485	0.531
1	6			924.016	924.547	0.266
0	6			926.079	926.61	0.281
1	6			928.141	928.672	0.25
0	6			930.219	930.75	0.235
0	6			932.282	932.813	0.359
0	6			934.344	934.875	0.266
0	6			936.407	936.938	0.359
1	6			938.469	939.016	0.297
0	6			940.547	941.079	0.297
0	6			942.61	943.141	0.265
1	6			944.672	945.204	0.297
0	6			946.735	947.282	0.312
0	6			948.813	949.344	0.266
1	6			950.875	951.407	0.266
0	6			952.938	953.469	0.359
0	6			955	955.532	0.282
0	6			957.079	957.61	0.234
0	6			959.141	959.672	0.219
0	6			961.204	961.735	0.312
0	6			963.266	963.797	0.297
0	6			965.344	965.875	0.328
0	6			967.407	967.938	0.25
0	6			969.469	970	0.266
0	6			971.532	972.063	0.328
0	6			973.594	974.141	0.313
1	8			975.672	976.204	0.36
0	6			977.735	978.266	0.265
1	6			979.797	980.329	0.235
0	6			981.86	982.407	0.344
0	6			983.938	984.469	0.422
0	6			986	986.532	0.282
0	6			988.063	988.594	0.359
0	6			990.125	990.657	0.313
0	6			992.204	992.735	0.296
1	6			994.266	994.797	0.391
0	6			996.329	996.86	0.281
0	6			998.391	998.922	0.313
1	6			1000.469	1001	0.297
0	8			1002.532	1003.063	0.406
0	6			1004.594	1005.125	0.281
0	6			1006.657	1007.188	0.234
0	6			1008.719	1009.266	0.297
0	6			1010.797	1011.329	0.391
0	6			1012.86	1013.391	0.297
1	6			1014.922	1015.454	0.266
0	6			1016.985	1017.532	0.375
0	6			1019.063	1019.594	0.281
0	6			1021.125	1021.657	0.329
0	6			1023.188	1023.719	0.312
0	6			1025.25	1025.782	0.329
1	8			1027.329	1027.86	0.405
0	6			1029.407	1029.954	0.39
0	6			1031.485	1032.032	0.344
0	6			1033.594	1034.125	0.281
0	6			1035.657	1036.204	0.312
0	6			1037.735	1038.282	0.328
1	8			1039.829	1040.375	0.28
0	6			1041.907	1042.454	0.265
0	6			1043.985	1044.532	0.421
0	6			1046.079	1046.61	0.312
0	6			1048.157	1048.688	0.265
0	6			1050.219	1050.75	0.375
0	6			1052.282	1052.813	0.422
0	6			1054.344	1054.875	0.547
1	8			1056.422	1056.954	0.36
1	8			1058.485	1059.016	0.328
0	6			1060.547	1061.079	0.282
0	6			1062.61	1063.141	0.437
0	6			1064.672	1065.219	0.36
0	6			1066.75	1067.282	0.329
1	8			1068.813	1069.344	0.328
0	6			1070.875	1071.407	0.547
0	8			1072.938	1073.485	0.547
0	6			1075.016	1075.547	0.313
0	6			1077.079	1077.61	0.578
0	6			1079.141	1079.672	0.328
0	6			1081.204	1081.735	0.281
1	8			1083.282	1083.813	0.343
0	6			1085.344	1085.875	0.297
0	6			1087.407	1087.938	0.359
1	8			1089.469	1090	0.406
0	6			1091.547	1092.079	0.297
0	6			1093.61	1094.141	0.281
0	6			1095.672	1096.204	0.36
0	6			1097.735	1098.266	0.406
0	6			1099.797	1100.344	0.36
0	6			1101.875	1102.407	0.469
1	6			1103.938	1104.469	0.297
0	6			1106	1106.532	0.329
0	6			1108.063	1108.61	0.281
1	6			1110.141	1110.672	0.297
0	6			1112.204	1112.735	0.312
0	6			1114.266	1114.797	0.484
1	6			1116.329	1116.86	0.25
0	6			1118.407	1118.938	0.281
0	6			1120.469	1121	0.313
0	6			1122.532	1123.063	0.343
0	6			1124.594	1125.125	0.266
0	6			1126.672	1127.204	0.36
1	6			1128.735	1129.266	0.281
0	6			1130.797	1131.329	0.547
0	6			1132.86	1133.391	0.281
1	8			1134.954	1135.485	0.312
0	6			1137.016	1137.547	0.328
0	6			1139.079	1139.61	0.39
0	6			1141.141	1141.672	0.375
0	6			1143.235	1143.766	0.5
1	6			1145.297	1145.829	0.25
0	6			1147.36	1147.891	0.375
0	6			1149.422	1149.954	0.266
1	8			1151.516	1152.047	0.344
0	8			1153.579	1154.11	0.265
0	6			1155.641	1156.172	0.516
1	6			1157.704	1158.235	0.328
0	6			1159.797	1160.329	0.266
0	6			1161.86	1162.391	0.312
0	6			1163.922	1164.454	0.391
0	6			1165.985	1166.516	0.297
0	6			1168.063	1168.594	0.281
0	6			1170.125	1170.657	0.313
0	6			1172.188	1172.719	0.344
0	6			1174.25	1174.782	0.375
0	6			1176.313	1176.86	0.328
0	6			1178.391	1178.922	0.297
1	6			1180.454	1180.985	0.359
0	6			1182.516	1183.047	0.344
0	6			1184.579	1185.125	0.39
0	6			1186.657	1187.188	0.343
0	6			1188.719	1189.25	0.469
0	6			1190.782	1191.313	0.328
0	6			1192.844	1193.375	0.328
0	6			1194.922	1195.454	0.391
0	6			1196.985	1197.516	0.328
0	6			1199.047	1199.579	0.313
0	6			1201.11	1201.641	0.547
0	6			1203.188	1203.719	0.344
0	6			1205.25	1205.782	0.329
0	6			1207.313	1207.844	0.344
0	6			1209.375	1209.907	0.329
0	6			1211.438	1211.985	0.437
0	6			1213.516	1214.047	0.344
0	6			1215.579	1216.11	0.453
0	6			1217.641	1218.172	0.422
0	6			1219.704	1220.25	0.421
0	6			1221.782	1222.313	0.531
1	8			1223.844	1224.375	0.375
0	6			1225.907	1226.438	0.437
0	6			1227.969	1228.5	0.391
0	6			1230.047	1230.579	0.297
0	6			1232.11	1232.641	0.437
0	6			1234.172	1234.704	0.36
1	6			1236.235	1236.766	0.297
0	6			1238.313	1238.844	0.328
0	6			1240.375	1240.907	0.375
0	6			1242.438	1242.969	0.359
0	6			1244.5	1245.032	0.344
0	6			1246.563	1247.11	0.359
0	6			1248.641	1249.172	0.375
0	6			1250.704	1251.235	0.328
0	6			1252.766	1253.297	0.531
0	6			1254.829	1255.375	0.359
1	8			1256.907	1257.438	0.375
1	6			1258.969	1259.5	0.391
0	6			1261.032	1261.563	0.328
0	6			1263.094	1263.625	0.406
1	8			1265.172	1265.704	0.282
0	6			1267.235	1267.766	0.437
0	6			1269.297	1269.829	0.36
0	6			1271.36	1271.891	0.515
1	8			1273.438	1273.969	0.375
0	6			1275.5	1276.032	0.469
0	6			1277.563	1278.094	0.437
0	6			1279.625	1280.157	0.375
0	6			1281.688	1282.235	0.312
0	6			1283.766	1284.297	0.328
0	6			1285.829	1286.36	0.359
0	6			1287.891	1288.422	0.313
1	6			1289.954	1290.5	0.312
1	8			1292.032	1292.563	0.375
0	6			1294.094	1294.625	0.422
0	6			1296.157	1296.688	0.406
0	6			1298.219	1298.75	0.297
1	6			1300.297	1300.829	0.313
0	6			1302.36	1302.891	0.5
0	6			1304.422	1304.954	0.297
0	8			1306.485	1307.016	0.469
0	6			1308.563	1309.094	0.328
0	6			1310.625	1311.157	0.344
0	6			1312.688	1313.219	0.328
0	6			1314.75	1315.282	0.313
0	6			1316.813	1317.36	0.344
0	6			1318.891	1319.422	0.375
0	6			1320.954	1321.485	0.234
0	6			1323.016	1323.547	0.391
1	6			1325.079	1325.625	0.343
0	6			1327.157	1327.688	0.625
0	6			1329.219	1329.75	0.469
0	6			1331.282	1331.813	0.406
0	6			1333.344	1333.875	0.391
0	6			1335.422	1335.954	0.25
1	8			1337.485	1338.016	0.344
0	6			1339.547	1340.079	0.344
0	6			1341.61	1342.141	0.375
0	6			1343.688	1344.219	0.781
0	6			1345.75	1346.282	0.36
0	6			1347.813	1348.344	0.344
1	8			1349.875	1350.407	0.329
0	6			1351.938	1352.485	0.359
0	6			1354.016	1354.547	0.328
0	6			1356.079	1356.61	0.312
1	8			1358.141	1358.672	0.375
0	6			1360.204	1360.75	0.343
0	6			1362.282	1362.813	0.359
0	6			1364.344	1364.875	0.344
0	6			1366.407	1366.938	0.39
0	6			1368.469	1369	0.469
0	6			1370.547	1371.079	0.313
1	6			1372.61	1373.141	0.359
0	6			1374.672	1375.204	0.282
1	6			1376.735	1377.266	0.344
0	6			1378.813	1379.344	0.328
0	6			1380.875	1381.407	0.375
0	6			1382.938	1383.469	0.344
1	8			1385	1385.532	0.344
0	6			1387.063	1387.61	0.375
0	6			1389.141	1389.672	0.453
1	6			1391.204	1391.735	0.328
1	6			1393.266	1393.797	0.297
1	8			1395.329	1395.875	0.359
0	6			1397.407	1397.938	0.312
0	6			1399.469	1400	0.438
0	6			1401.532	1402.063	0.422
0	6			1403.594	1404.125	0.438
0	6			1405.672	1406.204	0.407
0	6			1407.735	1408.266	0.25
0	6			1409.797	1410.329	0.282
0	6			1411.86	1412.391	0.359
0	6			1413.938	1414.469	0.25
0	6			1416	1416.532	0.297
0	6			1418.063	1418.594	0.375
0	6			1420.125	1420.657	0.344
0	6			1422.188	1422.735	0.344
0	6			1424.266	1424.797	0.281
0	6			1426.329	1426.86	0.421
0	6			1428.391	1428.922	0.328
0	6			1430.454	1431	0.39
0	6			1432.532	1433.063	0.39
1	8			1434.594	1435.125	0.25
1	8			1436.657	1437.188	0.375
0	6			1438.719	1439.25	0.406
0	6			1440.797	1441.329	0.407
0	6			1442.86	1443.391	0.281
1	8			1444.922	1445.454	0.344
0	6			1446.985	1447.516	0.297
0	6			1449.063	1449.594	0.328
1	8			1451.125	1451.657	0.329
0	6			1453.188	1453.719	0.297
0	6			1455.25	1455.782	0.36
0	6			1457.313	1457.86	0.344
0	6			1459.391	1459.922	0.344
0	6			1461.454	1461.985	0.328
0	6			1463.516	1464.047	0.422
0	6			1465.579	1466.125	0.39
1	6			1467.657	1468.188	0.359
1	8			1469.719	1470.25	0.328
0	6			1471.782	1472.313	0.343
1	6			1473.844	1474.375	0.266
0	6			1475.922	1476.454	0.36
1	8			1477.985	1478.516	0.375
0	8			1480.047	1480.579	0.453
0	8			1482.11	1482.641	0.297
0	6			1484.188	1484.719	0.141
0	6			1486.25	1486.782	0.344
1	8			1488.313	1488.844	0.359
1	8			1490.375	1490.907	0.313
1	8			1492.438	1492.985	0.312
1	8			1494.516	1495.047	0.359
0	6			1496.579	1497.11	0.578
0	6			1498.641	1499.172	0.313
0	6			1500.704	1501.25	0.343
0	6			1502.782	1503.313	0.375
1	8			1504.844	1505.375	0.391
0	6			1506.907	1507.438	0.453
0	6			1508.969	1509.5	0.313
0	6			1511.047	1511.579	0.328
0	6			1513.11	1513.641	0.547
0	6			1515.172	1515.704	0.297
