# Supplementary material for: Does excitatory fronto-extracerebral tDCS lead to improved working memory performance?
Source: F1000Res. 2013 Dec 10;2:219. Originally published 2013 Oct 17. [Version 2] doi: 10.12688/f1000research.2-219.v2 (PMC3869492; doi:10.12688/f1000research.2-219.v2)
Supplement: 3-back scores of participants before, during and after tDCS stimulation to their left dorsolateral prefronatal cortex — Files are named by date, subject code, day and task condition. There are four different conditions: Exposure, Baseline, DCS and Test. Exposure was a brief training on the n-back task. Baseline was a 5 minute period of the 3-back. Exposure and Baseline occurred only on day 1. DCS stands for direct current stimulation and indicates performance of the 3-back (10 minutes) that occurred while participants were stimulated. The test condition (10 minutes of 3-back) occurred post-stimulation. Both DCS and the Test conditions occurred on days 1 and 2. For example: 01-Jan-2012_AA01_1_DCS - indicates the performance during stimulation on day 1 01-Jan-2012_AA01_2_Test - indicates the performance during post-stimulation test phase on day 2 Variables in the files are presented in the following order: shudaprsd = indicates instances where the letter on screen was the same as the letter 3-back (1) or not (0) key_press = the key pressed (6 = F, letter on screen is not the same as 3-back; 8 = h, letter on screen is the same as letter 3-back) instructions = time relative to the start of the file when the instructions appeared on screen fixation = time relative to the start of the file when the first fixation cross appeared on screen letter_onscreen = time relative to the start of the file when the letter appeared on screen stimulus_interval = time relative to the start of the file when the fixation cross disappeared off screen RT = reaction time in seconds from the time stimulus onset to the button press Hits = the amount of correct hits (3-back) CRs = the number of correct rejections FAs = false alarms, pressing the hit button at the wrong occasion Misses = incorrect rejection of hit trial (opposite to false alarm) or = omitted rejection response oh = omitted hit response HR = hit rate calculated as the number of hits per chances FAR = false alarm rate calculated as the number of false alarms per opportunity Z_HR = Z normalised hit rate, where Z is the inverse of the cumulative Gauss [file f1000research-2-3252-s0000.tgz › 18_Oct_2012_AG16_1_Test]

shudaprsd	key_press	instructions	fixation	letter_onscreen	stimulus_interval	RT	Hits	CRs	FAs	Misses	or	oh	HR	FAR	Z_HR	Z_FAR	d
0	6	1544.344	1547.157	1548.688	1549.219	0.656	38	224	15	22	1	0	0.63333	0.0625	0.34069	-1.5341	1.8748
0	6			1550.75	1551.282	0.25
0	6			1552.813	1553.344	0.25
0	6			1554.875	1555.407	0.313
1	8			1556.954	1557.485	0.312
1	8			1559.016	1559.547	0.281
0	6			1561.079	1561.61	0.406
0	6			1563.141	1563.672	0.344
0	6			1565.235	1565.766	0.344
0	6			1567.297	1567.829	0.282
0	6			1569.36	1569.891	0.375
0	6			1571.422	1571.954	0.313
0	8			1573.516	1574.047	0.344
0	6			1575.579	1576.11	0.421
0	6			1577.641	1578.172	0.328
1	8			1579.704	1580.235	0.359
0	6			1581.782	1582.313	0.375
0	6			1583.844	1584.375	0.313
0	6			1585.907	1586.438	0.312
0	6			1587.969	1588.5	0.406
0	6			1590.032	1590.579	0.437
0	6			1592.11	1592.641	0.39
0	6			1594.172	1594.704	0.36
0	6			1596.235	1596.766	0.328
0	6			1598.297	1598.844	0.36
0	6			1600.375	1600.907	0.391
0	6			1602.438	1602.969	0.297
0	6			1604.5	1605.032	0.36
0	6			1606.563	1607.094	0.406
0	6			1608.641	1609.172	0.344
0	6			1610.704	1611.235	0.359
0	6			1612.766	1613.297	0.391
1	8			1614.829	1615.36	0.421
0	6			1616.907	1617.438	0.39
0	6			1618.969	1619.5	0.36
0	6			1621.032	1621.563	0.343
0	6			1623.094	1623.625	0.344
0	6			1625.157	1625.704	0.39
0	6			1627.235	1627.766	0.469
0	6			1629.297	1629.829	0.453
1	8			1631.36	1631.891	0.359
1	8			1633.422	1633.969	0.422
0	6			1635.5	1636.032	0.329
0	6			1637.563	1638.094	0.453
0	6			1639.625	1640.157	0.36
1	8			1641.688	1642.219	0.344
0	8			1643.766	1644.297	0.422
0	6			1645.829	1646.36	0.593
0	6			1647.891	1648.422	0.328
0	6			1649.954	1650.485	0.296
0	6			1652.032	1652.563	0.375
0	6			1654.094	1654.625	0.266
1	6			1656.157	1656.688	0.406
0	6			1658.219	1658.75	0.406
0	6			1660.282	1660.829	0.39
0	6			1662.36	1662.891	0.328
0	6			1664.422	1664.954	0.344
0	6			1666.485	1667.016	0.422
0	6			1668.547	1669.094	0.813
0	6			1670.625	1671.157	0.329
0	6			1672.688	1673.219	0.375
0	6			1674.75	1675.282	0.438
0	6			1676.813	1677.344	0.391
1	6			1678.891	1679.422	0.375
0	8			1680.954	1681.485	0.5
0	6			1683.016	1683.547	0.375
1	6			1685.079	1685.61	0.328
1	6			1687.157	1687.688	0.39
0	6			1689.219	1689.75	0.313
0	8			1691.282	1691.813	0.359
0	6			1693.344	1693.875	0.281
1	6			1695.407	1695.954	0.297
0	6			1697.485	1698.016	0.297
0	6			1699.547	1700.079	0.25
1	8			1701.61	1702.141	0.375
0	6			1703.672	1704.219	0.344
0	6			1705.75	1706.282	0.36
0	6			1707.813	1708.344	0.453
0	6			1709.875	1710.407	0.485
0	6			1711.938	1712.469	0.312
0	6			1714.016	1714.547	0.297
0	6			1716.079	1716.61	0.39
0	6			1718.141	1718.672	0.422
1	8			1720.204	1720.735	0.296
0	6			1722.282	1722.813	0.343
0	6			1724.344	1724.875	0.344
1	8			1726.407	1726.938	0.406
0	6			1728.469	1729	0.531
0	6			1730.532	1731.079	0.437
0	6			1732.61	1733.141	0.312
0	8			1734.672	1735.204	0.36
1	6			1736.735	1737.266	0.672
0	6			1738.797	1739.344	0.328
0	6			1740.875	1741.407	0.297
0	6			1742.938	1743.469	0.328
0	6			1745	1745.532	0.297
0	6			1747.063	1747.594	0.328
1	8			1749.141	1749.672	0.359
1	6			1751.204	1751.735	0.281
0	6			1753.266	1753.797	0.406
0	6			1755.329	1755.86	0.343
0	6			1757.407	1757.938	0.359
1	6			1759.469	1760	0.281
0	6			1761.532	1762.063	0.343
0	6			1763.594	1764.125	0.406
0	6			1765.657	1766.204	0.281
0	6			1767.735	1768.266	0.297
1	8			1769.797	1770.329	0.36
0	6			1771.86	1772.391	0.469
1	8			1773.922	1774.469	0.328
0	6			1776	1776.532	0.282
1	6			1778.063	1778.594	0.328
0	8			1780.125	1780.657	0.407
0	6			1782.188	1782.719	0.344
0	6			1784.266	1784.797	0.313
0	6			1786.329	1786.86	0.343
1	8			1788.391	1788.922	0.422
0	6			1790.454	1790.985	0.406
1	6			1792.532	1793.063	0.359
0	6			1794.594	1795.125	0.422
0	6			1796.657	1797.188	0.406
0	6			1798.719	1799.25	0.453
1	6			1800.782	1801.329	0.375
0	6			1802.86	1803.391	0.437
0	6			1804.922	1805.454	0.438
0	6			1806.985	1807.516	0.25
0	6			1809.047	1809.594	0.313
1	8			1811.125	1811.657	0.297
0	6			1813.188	1813.719	0.359
0	6			1815.25	1815.782	0.407
0	6			1817.313	1817.844	0.391
0	6			1819.391	1819.922	0.328
0	6			1821.454	1821.985	0.328
0	6			1823.516	1824.047	0.469
0	0			1825.579	1826.11	0
0	6			1827.657	1828.188	0.547
0	6			1829.719	1830.25	0.344
0	6			1831.782	1832.313	0.265
0	6			1833.844	1834.375	0.516
0	6			1835.907	1836.454	0.406
0	6			1837.985	1838.516	0.312
0	6			1840.047	1840.579	0.375
1	8			1842.11	1842.641	0.297
0	6			1844.172	1844.719	0.36
0	6			1846.25	1846.782	0.438
0	6			1848.313	1848.844	0.328
1	8			1850.375	1850.907	0.422
0	6			1852.438	1852.969	0.344
0	6			1854.516	1855.047	0.375
0	8			1856.579	1857.11	0.406
0	6			1858.641	1859.172	0.375
0	6			1860.704	1861.235	0.312
0	8			1862.782	1863.313	0.453
0	6			1864.844	1865.375	0.297
0	6			1866.907	1867.438	0.359
1	8			1868.969	1869.5	0.531
0	6			1871.032	1871.579	0.312
0	6			1873.11	1873.641	0.359
0	6			1875.172	1875.704	0.719
1	8			1877.235	1877.766	0.312
0	6			1879.297	1879.844	0.453
1	6			1881.375	1881.907	0.329
0	6			1883.438	1883.969	0.344
0	6			1885.5	1886.032	0.391
0	6			1887.563	1888.094	0.391
0	6			1889.641	1890.172	0.5
0	6			1891.704	1892.235	0.328
0	6			1893.766	1894.297	0.328
0	6			1895.829	1896.36	0.406
0	6			1897.907	1898.438	0.359
0	6			1899.969	1900.5	0.344
1	8			1902.032	1902.563	0.375
0	6			1904.094	1904.625	0.375
0	6			1906.157	1906.704	0.343
0	6			1908.235	1908.766	0.344
0	6			1910.297	1910.829	0.328
0	6			1912.36	1912.891	0.297
1	8			1914.422	1914.969	0.328
0	6			1916.5	1917.032	0.36
0	6			1918.563	1919.094	0.391
1	6			1920.625	1921.157	0.329
0	6			1922.688	1923.219	0.391
0	6			1924.766	1925.297	0.359
0	6			1926.829	1927.36	0.546
0	6			1928.891	1929.422	0.328
1	8			1930.954	1931.485	0.39
1	8			1933.032	1933.563	0.328
0	6			1935.094	1935.625	0.344
0	6			1937.157	1937.688	0.343
0	6			1939.219	1939.75	0.328
0	6			1941.282	1941.829	0.343
0	6			1943.36	1943.891	0.359
0	6			1945.422	1945.954	0.328
0	6			1947.485	1948.016	0.312
0	6			1949.547	1950.094	0.297
0	6			1951.625	1952.157	0.36
0	6			1953.688	1954.219	0.344
0	8			1955.75	1956.282	0.422
0	6			1957.813	1958.344	0.297
1	8			1959.891	1960.422	0.438
0	8			1961.954	1962.485	0.453
0	6			1964.016	1964.547	0.391
0	6			1966.079	1966.61	0.312
0	6			1968.157	1968.688	0.359
0	6			1970.219	1970.75	0.297
1	6			1972.282	1972.813	0.39
1	6			1974.344	1974.875	0.328
1	8			1976.407	1976.954	0.39
0	6			1978.485	1979.016	0.5
0	6			1980.547	1981.079	0.407
0	6			1982.61	1983.141	0.297
0	6			1984.672	1985.219	0.328
0	6			1986.75	1987.282	0.391
0	6			1988.813	1989.344	0.312
0	6			1990.875	1991.407	0.329
0	6			1992.938	1993.469	0.391
0	8			1995.016	1995.547	0.344
1	6			1997.079	1997.61	0.296
0	6			1999.141	1999.672	0.344
1	8			2001.204	2001.735	0.39
0	6			2003.282	2003.813	0.297
0	6			2005.344	2005.875	0.36
0	8			2007.407	2007.938	0.39
0	6			2009.469	2010	0.485
0	6			2011.532	2012.079	0.375
0	6			2013.61	2014.141	0.312
0	6			2015.672	2016.204	0.422
0	6			2017.735	2018.266	0.281
0	6			2019.797	2020.344	0.313
0	6			2021.875	2022.407	0.313
0	6			2023.938	2024.469	0.312
0	6			2026	2026.532	0.329
0	6			2028.063	2028.594	0.328
0	6			2030.141	2030.672	0.344
1	6			2032.204	2032.735	0.343
0	6			2034.266	2034.797	0.375
0	6			2036.329	2036.86	0.343
0	6			2038.422	2038.954	0.328
0	6			2040.485	2041.016	0.39
0	6			2042.547	2043.079	0.36
0	6			2044.61	2045.141	0.375
0	6			2046.688	2047.219	0.312
1	6			2048.75	2049.282	0.329
1	8			2050.829	2051.375	0.343
0	6			2052.907	2053.469	0.359
0	6			2055	2055.532	0.36
0	6			2057.079	2057.625	0.375
0	6			2059.157	2059.704	0.375
0	6			2061.266	2061.797	0.359
0	6			2063.329	2063.875	0.39
0	6			2065.407	2065.954	0.343
1	8			2067.516	2068.047	0.359
0	6			2069.579	2070.125	0.328
1	8			2071.657	2072.204	0.328
0	6			2073.75	2074.297	0.5
0	6			2075.829	2076.375	0.421
0	6			2077.907	2078.454	0.328
0	6			2080	2080.532	0.344
1	8			2082.079	2082.625	0.359
0	6			2084.157	2084.704	0.359
0	6			2086.25	2086.782	0.36
0	6			2088.344	2088.875	0.406
0	6			2090.407	2090.954	0.39
1	6			2092.5	2093.032	0.344
1	8			2094.579	2095.125	0.421
1	6			2096.657	2097.188	0.312
0	6			2098.719	2099.25	0.531
0	6			2100.782	2101.313	0.468
1	8			2102.844	2103.391	0.438
0	6			2104.922	2105.454	0.36
0	6			2106.985	2107.516	0.484
0	6			2109.047	2109.579	0.391
1	8			2111.11	2111.641	0.328
1	8			2113.188	2113.719	0.359
0	6			2115.25	2115.782	0.438
0	6			2117.313	2117.844	0.359
0	8			2119.375	2119.907	0.375
0	6			2121.454	2121.985	0.406
1	8			2123.516	2124.047	0.375
1	8			2125.579	2126.11	0.328
0	6			2127.641	2128.172	0.344
0	6			2129.704	2130.25	0.328
1	8			2131.782	2132.313	0.328
0	8			2133.844	2134.375	0.391
0	6			2135.907	2136.438	0.234
0	6			2137.969	2138.516	0.36
0	6			2140.047	2140.579	0.344
0	6			2142.11	2142.641	0.312
1	6			2144.172	2144.704	0.375
0	6			2146.235	2146.766	0.359
0	6			2148.313	2148.844	0.375
0	6			2150.375	2150.907	0.36
0	6			2152.438	2152.969	0.281
1	6			2154.5	2155.032	0.282
0	6			2156.579	2157.11	0.39
1	8			2158.641	2159.172	0.359
0	6			2160.704	2161.235	0.437
0	8			2162.766	2163.297	0.406
0	6			2164.829	2165.375	0.328
0	6			2166.907	2167.438	0.359
