# Supplementary material for: Does excitatory fronto-extracerebral tDCS lead to improved working memory performance?
Source: F1000Res. 2013 Dec 10;2:219. Originally published 2013 Oct 17. [Version 2] doi: 10.12688/f1000research.2-219.v2 (PMC3869492; doi:10.12688/f1000research.2-219.v2)
Supplement: 3-back scores of participants before, during and after tDCS stimulation to their left dorsolateral prefronatal cortex — Files are named by date, subject code, day and task condition. There are four different conditions: Exposure, Baseline, DCS and Test. Exposure was a brief training on the n-back task. Baseline was a 5 minute period of the 3-back. Exposure and Baseline occurred only on day 1. DCS stands for direct current stimulation and indicates performance of the 3-back (10 minutes) that occurred while participants were stimulated. The test condition (10 minutes of 3-back) occurred post-stimulation. Both DCS and the Test conditions occurred on days 1 and 2. For example: 01-Jan-2012_AA01_1_DCS - indicates the performance during stimulation on day 1 01-Jan-2012_AA01_2_Test - indicates the performance during post-stimulation test phase on day 2 Variables in the files are presented in the following order: shudaprsd = indicates instances where the letter on screen was the same as the letter 3-back (1) or not (0) key_press = the key pressed (6 = F, letter on screen is not the same as 3-back; 8 = h, letter on screen is the same as letter 3-back) instructions = time relative to the start of the file when the instructions appeared on screen fixation = time relative to the start of the file when the first fixation cross appeared on screen letter_onscreen = time relative to the start of the file when the letter appeared on screen stimulus_interval = time relative to the start of the file when the fixation cross disappeared off screen RT = reaction time in seconds from the time stimulus onset to the button press Hits = the amount of correct hits (3-back) CRs = the number of correct rejections FAs = false alarms, pressing the hit button at the wrong occasion Misses = incorrect rejection of hit trial (opposite to false alarm) or = omitted rejection response oh = omitted hit response HR = hit rate calculated as the number of hits per chances FAR = false alarm rate calculated as the number of false alarms per opportunity Z_HR = Z normalised hit rate, where Z is the inverse of the cumulative Gauss [file f1000research-2-3252-s0000.tgz › 18_Oct_2012_KL14_1_baseline]

shudaprsd	key_press	instructions	fixation	letter_onscreen	stimulus_interval	RT	Hits	CRs	FAs	Misses	or	oh	HR	FAR	Z_HR	Z_FAR	d
0	6	399.39	410.625	412.156	412.687	1.109	16	108	10	12	2	2	0.53333	0.083333	0.083652	-1.383	1.4666
0	6			414.25	414.781	0.844
0	6			416.312	416.844	0.75
0	6			418.375	418.906	0.969
0	6			420.437	420.969	0.828
0	6			422.515	423.047	1
0	6			424.578	425.109	1.203
0	6			426.64	427.172	1.188
0	6			428.703	429.234	1.109
0	6			430.765	431.312	1.672
0	8			432.844	433.375	1.171
1	6			434.906	435.437	0.359
0	6			436.969	437.5	0.796
0	6			439.031	439.578	1.734
0	6			441.109	441.64	1.438
0	6			443.172	443.703	1.031
0	6			445.234	445.765	0.828
0	6			447.297	447.828	0.734
0	6			449.375	449.906	1.015
1	8			451.437	451.969	0.875
0	6			453.5	454.031	1.25
0	6			455.562	456.094	1.391
1	8			457.64	458.172	1.891
0	6			459.703	460.234	0.641
0	6			461.765	462.297	0.282
0	6			463.828	464.359	0.781
0	6			465.89	466.437	0.829
1	8			467.969	468.5	1.187
0	6			470.031	470.562	1.156
0	6			472.094	472.625	1.281
1	8			474.156	474.703	1.109
1	6			476.234	476.765	0.922
1	6			478.297	478.828	1.25
0	6			480.359	480.89	1.125
0	6			482.422	482.953	1.031
0	6			484.5	485.031	1.187
0	6			486.562	487.094	1.578
0	8			488.625	489.156	0.984
0	6			490.687	491.219	0.891
0	6			492.765	493.297	1.641
0	6			494.828	495.359	1.281
0	6			496.89	497.422	1.079
0	8			498.953	499.484	1.219
1	8			501.015	501.562	1
0	6			503.094	503.625	0.515
0	6			505.156	505.687	1.313
1	6			507.219	507.75	1.25
0	6			509.281	509.828	1.672
1	6			511.359	511.89	1.656
0	6			513.422	513.953	1.483
0	6			515.484	516.031	1.36
0	6			517.594	518.14	1.015
0	6			519.672	520.203	0.906
0	6			521.734	522.281	1.078
0	8			523.828	524.375	0.766
0	8			525.906	526.437	1.031
0	6			527.969	528.5	0.984
0	6			530.031	530.562	0.859
0	6			532.094	532.64	0.828
0	6			534.172	534.703	0.687
0	6			536.234	536.765	1.094
0	6			538.297	538.828	1.093
0	0			540.359	540.89	0
0	8			542.437	542.969	0.063
0	6			544.5	545.031	0.765
1	6			546.562	547.094	1.141
0	6			548.625	549.156	1.078
0	6			550.719	551.25	0.812
0	6			552.781	553.312	1.141
0	6			554.844	555.375	1.593
0	8			556.906	557.437	0.953
0	6			559	559.531	0.906
1	6			561.062	561.594	1.063
1	6			563.125	563.656	0.984
0	6			565.187	565.719	0.953
0	6			567.265	567.797	1.219
0	6			569.328	569.859	1.437
0	8			571.39	571.922	0.766
0	6			573.453	573.984	0.734
0	6			575.515	576.062	1.063
0	6			577.594	578.125	1.218
0	6			579.656	580.187	1.266
1	8			581.719	582.25	0.89
0	6			583.781	584.328	0.797
0	6			585.859	586.39	1.625
0	6			587.922	588.453	1.031
0	6			589.984	590.515	1.328
1	8			592.047	592.578	1.078
0	6			594.125	594.656	0.875
1	0			596.187	596.719	0
1	8			598.25	598.781	0.062
0	6			600.312	600.844	0.672
0	6			602.39	602.922	0.829
1	8			604.453	604.984	0.937
0	6			606.515	607.047	0.985
0	8			608.578	609.109	1.266
0	6			610.64	611.187	0.797
0	6			612.719	613.25	0.89
0	6			614.781	615.312	1.047
1	8			616.844	617.375	0.984
0	6			618.906	619.453	0.922
1	8			620.984	621.515	1.172
1	6			623.047	623.578	0.703
0	6			625.109	625.64	1.11
0	6			627.172	627.703	1.109
0	6			629.25	629.781	1.422
0	6			631.312	631.844	1.375
0	6			633.375	633.906	1.484
0	6			635.437	635.969	1.235
0	6			637.515	638.047	1.032
0	6			639.578	640.109	0.937
0	6			641.64	642.172	0.704
0	6			643.703	644.234	1
0	6			645.765	646.312	1.813
0	6			647.844	648.375	1.39
1	8			649.906	650.437	1.203
0	8			651.969	652.5	1.25
0	6			654.031	654.578	1.094
0	6			656.109	656.64	0.985
0	6			658.172	658.703	1.031
0	6			660.234	660.765	0.719
0	6			662.297	662.844	0.953
0	6			664.375	664.906	0.89
0	6			666.437	666.969	1.094
0	6			668.5	669.031	1.359
1	6			670.562	671.094	1.516
0	0			672.64	673.172	0
1	8			674.703	675.234	1.609
0	6			676.765	677.297	1.329
0	6			678.828	679.359	1.391
1	0			680.922	681.453	0
0	6			682.984	683.515	0.906
0	6			685.047	685.578	0.984
0	6			687.109	687.64	1.188
0	6			689.187	689.719	2.016
0	6			691.25	691.781	1.281
0	6			693.312	693.844	0.985
0	6			695.375	695.906	1.172
1	8			697.437	697.984	1.266
0	6			699.515	700.047	0.75
0	6			701.578	702.109	0.828
1	6			703.64	704.172	1.141
0	6			705.703	706.25	0.984
0	6			707.781	708.312	1.281
1	8			709.844	710.375	0.812
1	8			711.906	712.437	1.016
1	6			713.969	714.5	1.046
0	6			716.047	716.578	1.312
0	6			718.109	718.64	0.985
0	6			720.172	720.703	1.015
