# Supplementary material for: Does excitatory fronto-extracerebral tDCS lead to improved working memory performance?
Source: F1000Res. 2013 Dec 10;2:219. Originally published 2013 Oct 17. [Version 2] doi: 10.12688/f1000research.2-219.v2 (PMC3869492; doi:10.12688/f1000research.2-219.v2)
Supplement: 3-back scores of participants before, during and after tDCS stimulation to their left dorsolateral prefronatal cortex — Files are named by date, subject code, day and task condition. There are four different conditions: Exposure, Baseline, DCS and Test. Exposure was a brief training on the n-back task. Baseline was a 5 minute period of the 3-back. Exposure and Baseline occurred only on day 1. DCS stands for direct current stimulation and indicates performance of the 3-back (10 minutes) that occurred while participants were stimulated. The test condition (10 minutes of 3-back) occurred post-stimulation. Both DCS and the Test conditions occurred on days 1 and 2. For example: 01-Jan-2012_AA01_1_DCS - indicates the performance during stimulation on day 1 01-Jan-2012_AA01_2_Test - indicates the performance during post-stimulation test phase on day 2 Variables in the files are presented in the following order: shudaprsd = indicates instances where the letter on screen was the same as the letter 3-back (1) or not (0) key_press = the key pressed (6 = F, letter on screen is not the same as 3-back; 8 = h, letter on screen is the same as letter 3-back) instructions = time relative to the start of the file when the instructions appeared on screen fixation = time relative to the start of the file when the first fixation cross appeared on screen letter_onscreen = time relative to the start of the file when the letter appeared on screen stimulus_interval = time relative to the start of the file when the fixation cross disappeared off screen RT = reaction time in seconds from the time stimulus onset to the button press Hits = the amount of correct hits (3-back) CRs = the number of correct rejections FAs = false alarms, pressing the hit button at the wrong occasion Misses = incorrect rejection of hit trial (opposite to false alarm) or = omitted rejection response oh = omitted hit response HR = hit rate calculated as the number of hits per chances FAR = false alarm rate calculated as the number of false alarms per opportunity Z_HR = Z normalised hit rate, where Z is the inverse of the cumulative Gauss [file f1000research-2-3252-s0000.tgz › 18_Oct_2012_KL14_1_DCS]

shudaprsd	key_press	instructions	fixation	letter_onscreen	stimulus_interval	RT	Hits	CRs	FAs	Misses	or	oh	HR	FAR	Z_HR	Z_FAR	d
0	6	934.672	945.031	946.594	947.125	0.843	29	226	9	31	5	0	0.48333	0.0375	-0.041789	-1.7805	1.7387
0	6			948.656	949.187	0.641
0	6			950.719	951.25	0.515
0	6			952.781	953.312	1.391
0	6			954.875	955.406	1.015
1	8			956.937	957.469	1.016
0	6			959	959.531	0.937
0	6			961.062	961.594	0.953
0	0			963.14	963.672	0
0	6			965.203	965.734	0.625
0	6			967.265	967.797	0.829
0	6			969.328	969.859	0.937
0	6			971.39	971.937	1.594
0	6			973.469	974	1.171
0	6			975.531	976.062	0.844
0	6			977.594	978.125	1.062
0	8			979.656	980.203	1.453
0	6			981.734	982.265	0.844
0	6			983.797	984.328	0.797
0	6			985.859	986.39	0.875
0	6			987.922	988.453	0.875
0	6			990	990.531	1.515
0	6			992.062	992.594	1.141
0	6			994.125	994.656	0.984
0	6			996.187	996.719	1.11
0	8			998.265	998.797	1.047
0	6			1000.328	1000.859	1.562
0	6			1002.39	1002.922	1.672
0	6			1004.453	1004.984	1.344
0	6			1006.515	1007.062	1.235
0	6			1008.594	1009.125	1.515
0	6			1010.656	1011.187	1.188
0	6			1012.719	1013.25	0.953
0	6			1014.781	1015.328	0.906
1	6			1016.859	1017.39	1.031
1	8			1018.922	1019.453	1.156
0	6			1020.984	1021.515	1.063
0	6			1023.047	1023.578	1.311
1	6			1025.125	1025.656	1.14
0	6			1027.187	1027.734	0.766
0	6			1029.281	1029.812	0.891
0	6			1031.375	1031.906	1.436
0	6			1033.437	1033.984	1.328
0	8			1035.531	1036.062	1.297
0	6			1037.609	1038.172	0.797
0	6			1039.703	1040.234	0.905
0	6			1041.781	1042.312	0.891
0	6			1043.859	1044.422	1.36
0	6			1045.953	1046.484	1.094
0	6			1048.031	1048.562	1
0	6			1050.094	1050.625	1.218
0	6			1052.156	1052.703	1.063
0	6			1054.234	1054.765	0.985
0	6			1056.297	1056.828	1.515
0	6			1058.359	1058.89	1.203
0	6			1060.422	1060.953	1.593
0	6			1062.5	1063.031	1.234
1	6			1064.562	1065.094	1.032
1	8			1066.625	1067.156	1.828
0	6			1068.687	1069.219	1.266
0	6			1070.781	1071.312	1
0	6			1072.844	1073.375	0.968
0	6			1074.906	1075.437	0.875
0	6			1076.969	1077.5	0.984
0	6			1079.047	1079.578	1.828
0	6			1081.109	1081.64	1.313
0	6			1083.172	1083.703	0.875
0	6			1085.234	1085.765	1.594
0	6			1087.297	1087.844	1.172
0	6			1089.375	1089.906	1.515
0	6			1091.437	1091.969	1.766
0	6			1093.5	1094.031	1.015
0	6			1095.562	1096.109	0.828
0	6			1097.64	1098.172	1
0	0			1099.703	1100.234	0
1	6			1101.765	1102.297	0.063
0	6			1103.828	1104.359	0.687
0	6			1105.906	1106.437	0.438
1	6			1107.969	1108.5	0.875
1	8			1110.031	1110.562	1.234
0	6			1112.094	1112.625	0.89
0	6			1114.172	1114.703	0.75
0	6			1116.234	1116.765	0.969
0	6			1118.297	1118.828	1.062
0	6			1120.359	1120.89	0.86
1	8			1122.422	1122.969	1.218
0	6			1124.5	1125.031	0.765
1	6			1126.562	1127.094	0.907
0	6			1128.625	1129.156	1.047
0	6			1130.687	1131.234	0.907
1	6			1132.765	1133.297	0.985
0	6			1134.828	1135.359	1.031
0	6			1136.89	1137.422	1
0	6			1138.953	1139.484	0.797
0	6			1141.031	1141.562	1.297
0	0			1143.094	1143.625	0
1	8			1145.156	1145.687	0.203
0	6			1147.219	1147.75	0.859
1	6			1149.297	1149.828	1.047
0	6			1151.359	1151.89	0.938
0	6			1153.422	1153.953	1.281
0	6			1155.484	1156.015	1.203
0	6			1157.547	1158.094	0.672
1	6			1159.625	1160.156	1.64
0	8			1161.687	1162.219	1.141
1	6			1163.75	1164.281	1
1	6			1165.812	1166.359	1.172
0	6			1167.89	1168.422	1.016
0	6			1169.953	1170.484	1.297
0	6			1172.015	1172.547	1.157
1	8			1174.078	1174.609	1.203
0	6			1176.156	1176.687	0.734
1	8			1178.219	1178.75	1.39
0	6			1180.281	1180.812	1.188
0	6			1182.344	1182.875	0.984
0	6			1184.422	1184.953	0.828
0	6			1186.484	1187.015	0.953
0	8			1188.547	1189.078	0.922
0	6			1190.609	1191.14	1.078
0	6			1192.672	1193.219	0.797
0	6			1194.75	1195.281	1.031
0	6			1196.812	1197.344	0.875
0	6			1198.875	1199.406	1.047
1	6			1200.969	1201.5	1.484
0	6			1203.031	1203.562	1
0	6			1205.094	1205.625	0.875
0	6			1207.156	1207.687	0.875
1	8			1209.219	1209.765	0.718
0	6			1211.297	1211.828	0.781
1	8			1213.359	1213.89	1.203
0	6			1215.422	1215.953	1.047
0	6			1217.484	1218.031	1.391
0	6			1219.562	1220.094	1.844
0	6			1221.625	1222.156	1.156
1	6			1223.687	1224.219	0.86
0	6			1225.75	1226.281	1
1	8			1227.828	1228.359	1.312
0	6			1229.89	1230.422	1.063
0	6			1231.953	1232.484	0.922
1	6			1234.015	1234.547	0.782
0	6			1236.109	1236.64	1.141
0	6			1238.172	1238.703	1.093
0	6			1240.234	1240.765	1.297
1	8			1242.297	1242.828	0.828
0	6			1244.375	1244.906	0.765
0	6			1246.437	1246.969	0.86
0	6			1248.5	1249.031	0.922
0	6			1250.562	1251.094	1.047
1	8			1252.625	1253.172	1.156
0	6			1254.703	1255.234	0.984
0	6			1256.765	1257.297	0.875
1	6			1258.828	1259.359	0.719
0	6			1260.89	1261.437	0.704
1	8			1262.969	1263.5	0.812
0	6			1265.031	1265.562	1
0	6			1267.094	1267.625	1.156
0	8			1269.156	1269.687	1.063
1	6			1271.234	1271.765	0.844
0	6			1273.297	1273.828	0.875
0	6			1275.359	1275.89	0.766
1	8			1277.422	1277.953	0.843
0	6			1279.5	1280.031	0.39
0	6			1281.562	1282.094	0.219
0	6			1283.625	1284.156	0.922
0	6			1285.687	1286.219	1.125
0	6			1287.75	1288.297	1.406
0	6			1289.828	1290.359	1.078
0	6			1291.89	1292.422	1
0	6			1293.953	1294.484	1.922
1	8			1296.015	1296.562	0.422
0	6			1298.094	1298.625	0.734
0	6			1300.156	1300.687	0.766
1	6			1302.219	1302.75	0.984
1	8			1304.281	1304.812	0.75
0	6			1306.359	1306.89	0.985
0	6			1308.422	1308.953	0.953
0	6			1310.484	1311.015	1.031
0	6			1312.547	1313.078	1.031
0	6			1314.625	1315.156	0.937
0	6			1316.687	1317.219	1.266
1	8			1318.75	1319.281	1.25
0	6			1320.812	1321.344	0.719
0	6			1322.875	1323.422	1.672
1	6			1324.953	1325.484	1.031
0	6			1327.015	1327.547	0.547
1	8			1329.078	1329.609	1.281
0	6			1331.14	1331.687	0.75
0	6			1333.219	1333.75	0.718
0	6			1335.281	1335.812	0.797
0	6			1337.344	1337.875	0.937
0	6			1339.406	1339.937	0.75
0	6			1341.484	1342.015	0.766
1	6			1343.547	1344.078	0.922
0	6			1345.609	1346.14	0.813
0	6			1347.672	1348.203	1.109
0	6			1349.75	1350.281	1.234
0	6			1351.812	1352.344	0.907
1	6			1353.875	1354.406	0.953
0	6			1355.937	1356.469	1.375
0	6			1358	1358.547	1.015
0	6			1360.078	1360.609	0.703
0	6			1362.14	1362.672	0.797
0	6			1364.203	1364.734	1.172
0	6			1366.265	1366.812	0.985
0	0			1368.344	1368.875	0
0	6			1370.406	1370.937	0.016
0	6			1372.469	1373	0.937
0	6			1374.531	1375.062	0.766
0	6			1376.609	1377.14	0.922
0	6			1378.672	1379.203	0.937
0	6			1380.734	1381.265	0.875
0	0			1382.797	1383.328	0
0	6			1384.875	1385.406	0.859
0	6			1386.937	1387.469	1.391
0	6			1389	1389.531	1.062
0	6			1391.062	1391.594	0.985
0	6			1393.125	1393.672	0.844
0	6			1395.203	1395.734	0.875
1	8			1397.265	1397.797	1.047
0	6			1399.328	1399.859	0.75
0	6			1401.39	1401.937	0.704
0	6			1403.469	1404	0.656
0	6			1405.531	1406.062	0.672
0	6			1407.594	1408.125	0.953
0	6			1409.656	1410.203	0.906
0	6			1411.734	1412.265	1.016
0	6			1413.797	1414.328	0.843
1	8			1415.859	1416.39	0.672
0	6			1417.922	1418.453	0.422
1	6			1420	1420.531	0.562
1	6			1422.062	1422.594	0.75
0	6			1424.125	1424.656	0.937
1	6			1426.187	1426.719	0.766
0	6			1428.25	1428.797	0.75
0	6			1430.328	1430.859	0.672
0	6			1432.39	1432.922	0.86
0	6			1434.453	1434.984	1.016
0	6			1436.515	1437.062	0.938
1	6			1438.594	1439.125	1.031
1	8			1440.656	1441.187	1.109
1	8			1442.719	1443.25	0.937
0	6			1444.781	1445.328	0.484
0	6			1446.859	1447.39	0.485
1	6			1448.922	1449.453	0.781
0	6			1450.984	1451.515	0.86
1	6			1453.047	1453.578	0.75
0	6			1455.125	1455.656	0.844
1	6			1457.187	1457.719	0.844
0	6			1459.25	1459.781	0.828
1	8			1461.312	1461.844	0.547
1	6			1463.406	1463.937	0.828
0	8			1465.469	1466	0.671
0	6			1467.531	1468.062	0.703
0	6			1469.594	1470.125	0.75
1	6			1471.687	1472.219	0.797
0	6			1473.75	1474.281	1.187
1	8			1475.812	1476.344	1.391
0	6			1477.875	1478.406	0.812
0	6			1479.953	1480.484	0.797
0	6			1482.015	1482.547	0.86
0	6			1484.078	1484.609	0.75
0	6			1486.14	1486.672	0.829
0	6			1488.203	1488.75	0.922
0	6			1490.281	1490.812	1.094
1	8			1492.344	1492.875	0.906
0	6			1494.406	1494.937	1.016
0	6			1496.469	1497.015	1.062
0	6			1498.547	1499.078	0.843
0	6			1500.609	1501.14	0.906
0	6			1502.672	1503.203	0.828
0	6			1504.734	1505.265	0.781
0	6			1506.812	1507.344	1.047
0	8			1508.875	1509.406	1.453
0	6			1510.937	1511.469	0.688
0	6			1513	1513.531	0.765
0	6			1515.078	1515.609	0.828
0	6			1517.14	1517.672	0.969
0	6			1519.203	1519.734	1.047
0	6			1521.265	1521.797	0.969
0	6			1523.328	1523.875	0.953
0	6			1525.406	1525.937	1.281
0	6			1527.469	1528	0.828
0	6			1529.531	1530.062	1.156
0	8			1531.609	1532.156	1.328
0	6			1533.687	1534.219	0.828
0	6			1535.75	1536.281	0.906
0	6			1537.812	1538.344	0.719
0	6			1539.875	1540.422	0.937
0	6			1541.953	1542.484	1.281
0	6			1544.015	1544.547	1.235
1	8			1546.078	1546.609	0.766
1	6			1548.14	1548.672	1.391
1	6			1550.219	1550.75	1.281
1	8			1552.281	1552.812	1.156
0	6			1554.344	1554.875	0.89
0	6			1556.406	1556.937	0.844
0	6			1558.484	1559.015	0.735
0	6			1560.547	1561.078	1.468
1	8			1562.609	1563.14	1.016
0	6			1564.672	1565.203	1.093
