# Supplementary material for: Does excitatory fronto-extracerebral tDCS lead to improved working memory performance?
Source: F1000Res. 2013 Dec 10;2:219. Originally published 2013 Oct 17. [Version 2] doi: 10.12688/f1000research.2-219.v2 (PMC3869492; doi:10.12688/f1000research.2-219.v2)
Supplement: 3-back scores of participants before, during and after tDCS stimulation to their left dorsolateral prefronatal cortex — Files are named by date, subject code, day and task condition. There are four different conditions: Exposure, Baseline, DCS and Test. Exposure was a brief training on the n-back task. Baseline was a 5 minute period of the 3-back. Exposure and Baseline occurred only on day 1. DCS stands for direct current stimulation and indicates performance of the 3-back (10 minutes) that occurred while participants were stimulated. The test condition (10 minutes of 3-back) occurred post-stimulation. Both DCS and the Test conditions occurred on days 1 and 2. For example: 01-Jan-2012_AA01_1_DCS - indicates the performance during stimulation on day 1 01-Jan-2012_AA01_2_Test - indicates the performance during post-stimulation test phase on day 2 Variables in the files are presented in the following order: shudaprsd = indicates instances where the letter on screen was the same as the letter 3-back (1) or not (0) key_press = the key pressed (6 = F, letter on screen is not the same as 3-back; 8 = h, letter on screen is the same as letter 3-back) instructions = time relative to the start of the file when the instructions appeared on screen fixation = time relative to the start of the file when the first fixation cross appeared on screen letter_onscreen = time relative to the start of the file when the letter appeared on screen stimulus_interval = time relative to the start of the file when the fixation cross disappeared off screen RT = reaction time in seconds from the time stimulus onset to the button press Hits = the amount of correct hits (3-back) CRs = the number of correct rejections FAs = false alarms, pressing the hit button at the wrong occasion Misses = incorrect rejection of hit trial (opposite to false alarm) or = omitted rejection response oh = omitted hit response HR = hit rate calculated as the number of hits per chances FAR = false alarm rate calculated as the number of false alarms per opportunity Z_HR = Z normalised hit rate, where Z is the inverse of the cumulative Gauss [file f1000research-2-3252-s0000.tgz › 18_Oct_2012_KL14_1_Test]

shudaprsd	key_press	instructions	fixation	letter_onscreen	stimulus_interval	RT	Hits	CRs	FAs	Misses	or	oh	HR	FAR	Z_HR	Z_FAR	d
0	6	1623.859	1637.515	1639.047	1639.578	0.703	41	230	9	19	1	0	0.68333	0.0375	0.47704	-1.7805	2.2575
0	6			1641.109	1641.64	0.36
0	6			1643.172	1643.703	0.656
1	8			1645.234	1645.765	0.781
0	6			1647.312	1647.844	0.797
1	8			1649.375	1649.906	0.875
0	6			1651.437	1651.969	0.891
0	6			1653.5	1654.031	0.812
0	6			1655.578	1656.109	0.891
1	8			1657.64	1658.172	1.172
0	6			1659.703	1660.234	0.828
0	8			1661.765	1662.297	1.485
0	6			1663.828	1664.375	0.937
0	6			1665.906	1666.437	0.938
1	8			1667.969	1668.5	1.015
0	6			1670.031	1670.562	1.031
1	8			1672.094	1672.64	1.203
1	6			1674.172	1674.703	0.703
0	6			1676.234	1676.765	0.656
0	6			1678.297	1678.828	0.75
0	6			1680.359	1680.906	0.797
0	6			1682.437	1682.969	0.828
1	8			1684.5	1685.031	1.297
0	6			1686.562	1687.094	1.047
0	6			1688.625	1689.156	0.875
0	6			1690.703	1691.234	0.766
0	6			1692.765	1693.297	0.844
0	6			1694.828	1695.359	0.922
0	6			1696.89	1697.422	1
0	6			1698.953	1699.5	1.281
0	6			1701.031	1701.562	0.984
0	6			1703.094	1703.625	1
0	6			1705.156	1705.687	1.141
0	6			1707.219	1707.765	1.14
0	6			1709.297	1709.828	0.922
0	6			1711.359	1711.89	1.016
0	6			1713.422	1713.953	0.922
0	6			1715.484	1716.031	1.688
0	6			1717.562	1718.094	1.422
0	6			1719.625	1720.156	1.14
0	6			1721.687	1722.219	1.016
0	6			1723.75	1724.281	1.219
0	6			1725.828	1726.359	1.375
0	6			1727.89	1728.422	1.36
0	6			1729.953	1730.484	0.984
0	6			1732.015	1732.547	0.938
0	6			1734.109	1734.64	0.953
1	8			1736.172	1736.703	1.718
0	6			1738.234	1738.765	0.953
1	8			1740.297	1740.828	1.156
0	6			1742.39	1742.922	0.813
0	6			1744.453	1744.984	1.078
0	6			1746.515	1747.047	0.938
1	8			1748.578	1749.109	1.203
0	6			1750.656	1751.187	0.969
0	6			1752.719	1753.25	1.078
0	6			1754.781	1755.312	0.984
0	6			1756.844	1757.375	0.843
0	6			1758.906	1759.453	0.984
0	6			1760.984	1761.515	1.094
0	6			1763.047	1763.578	1.078
0	6			1765.109	1765.64	1.328
0	6			1767.172	1767.719	1.5
0	8			1769.25	1769.781	1.328
0	6			1771.312	1771.844	1.016
1	6			1773.375	1773.906	1.172
0	6			1775.437	1775.969	0.875
0	6			1777.515	1778.047	0.985
0	6			1779.578	1780.109	1.016
1	6			1781.64	1782.172	0.938
0	6			1783.703	1784.234	1.375
0	0			1785.781	1786.312	0
0	6			1787.844	1788.375	0.14
0	8			1789.906	1790.437	0.859
0	6			1791.969	1792.5	0.984
0	6			1794.031	1794.578	0.922
0	6			1796.109	1796.64	1.141
0	6			1798.172	1798.703	0.812
0	6			1800.234	1800.765	0.797
0	6			1802.297	1802.844	1.39
0	6			1804.375	1804.906	1.656
1	6			1806.437	1806.969	1.61
0	6			1808.5	1809.031	1.359
0	8			1810.562	1811.094	1.344
0	6			1812.64	1813.172	1.125
0	6			1814.703	1815.234	1.203
0	6			1816.765	1817.297	1.188
1	8			1818.828	1819.359	1.094
0	6			1820.906	1821.437	1.078
0	6			1822.969	1823.5	1.468
0	6			1825.031	1825.562	1.016
0	6			1827.094	1827.625	0.937
0	6			1829.156	1829.703	1.078
0	6			1831.234	1831.765	0.969
0	6			1833.297	1833.828	1.406
0	6			1835.359	1835.89	1.641
0	6			1837.422	1837.969	1.39
0	8			1839.5	1840.031	1.234
0	6			1841.562	1842.094	0.922
0	6			1843.625	1844.156	0.859
0	6			1845.687	1846.219	1.094
0	6			1847.765	1848.297	1.063
0	6			1849.828	1850.359	0.859
0	8			1851.89	1852.422	1.907
0	6			1853.953	1854.484	1.172
0	6			1856.031	1856.562	1.234
0	6			1858.094	1858.625	0.968
1	8			1860.156	1860.687	0.75
0	6			1862.219	1862.75	0.875
0	6			1864.281	1864.828	1
0	6			1866.359	1866.89	0.938
0	6			1868.422	1868.953	1.609
1	8			1870.484	1871.015	0.844
0	6			1872.547	1873.094	0.937
0	6			1874.625	1875.156	0.89
0	6			1876.687	1877.219	1
0	6			1878.75	1879.281	1.062
1	8			1880.812	1881.344	0.735
0	6			1882.89	1883.422	0.735
0	6			1884.953	1885.484	0.844
0	6			1887.015	1887.547	1.047
1	8			1889.078	1889.609	1.781
0	6			1891.156	1891.687	1.297
0	6			1893.219	1893.75	0.968
0	6			1895.281	1895.812	0.875
0	6			1897.344	1897.875	0.906
1	8			1899.406	1899.953	0.734
0	6			1901.484	1902.015	0.656
0	6			1903.547	1904.078	0.968
0	6			1905.609	1906.14	0.813
1	8			1907.672	1908.219	0.718
0	6			1909.75	1910.281	0.797
0	6			1911.812	1912.344	0.797
1	8			1913.875	1914.406	0.922
0	6			1915.937	1916.469	0.735
0	6			1918.015	1918.547	1.047
0	6			1920.078	1920.609	0.828
0	6			1922.14	1922.672	0.75
0	6			1924.203	1924.734	1.203
0	6			1926.281	1926.812	0.828
1	8			1928.344	1928.875	1.015
1	6			1930.406	1930.937	0.719
0	6			1932.469	1933	0.968
0	6			1934.531	1935.078	1.047
0	6			1936.609	1937.14	0.875
0	6			1938.672	1939.203	1.703
0	6			1940.734	1941.265	0.86
0	6			1942.797	1943.344	0.859
0	6			1944.875	1945.406	0.859
1	8			1946.937	1947.469	0.875
0	6			1949	1949.531	0.922
0	6			1951.062	1951.594	0.688
0	6			1953.14	1953.672	0.86
1	8			1955.203	1955.734	1.219
0	6			1957.265	1957.797	0.782
1	6			1959.328	1959.859	0.969
0	6			1961.406	1961.937	0.906
0	6			1963.469	1964	1.125
0	6			1965.531	1966.062	0.969
0	6			1967.594	1968.125	1.296
1	6			1969.656	1970.203	1.313
1	6			1971.734	1972.265	1.016
0	6			1973.797	1974.328	1.218
0	6			1975.859	1976.39	1.266
0	6			1977.922	1978.469	1.156
0	8			1980	1980.531	1.187
1	6			1982.062	1982.594	0.391
0	6			1984.125	1984.656	0.75
0	6			1986.187	1986.719	0.985
0	6			1988.265	1988.797	0.813
0	6			1990.328	1990.859	0.844
0	6			1992.39	1992.922	0.75
0	6			1994.453	1994.984	0.797
0	6			1996.531	1997.062	0.922
0	6			1998.594	1999.125	0.875
1	8			2000.656	2001.187	1.641
1	6			2002.719	2003.25	0.906
0	6			2004.781	2005.328	0.813
0	6			2006.859	2007.39	0.953
0	6			2008.922	2009.453	0.984
0	6			2010.984	2011.515	1.047
0	6			2013.047	2013.594	1.125
0	6			2015.125	2015.656	1.14
0	6			2017.187	2017.719	1.203
0	6			2019.25	2019.781	1.187
0	6			2021.312	2021.844	0.891
0	6			2023.39	2023.922	1.282
0	6			2025.453	2025.984	1.016
0	6			2027.515	2028.047	0.86
0	6			2029.578	2030.109	0.969
0	6			2031.656	2032.187	0.906
0	6			2033.719	2034.25	1.125
1	8			2035.781	2036.312	1.266
0	6			2037.844	2038.375	1.109
0	6			2039.906	2040.453	1.078
1	8			2041.984	2042.515	0.891
0	6			2044.047	2044.578	0.797
1	8			2046.109	2046.64	0.813
1	8			2048.219	2048.75	0.953
0	6			2050.281	2050.812	0.969
0	6			2052.344	2052.875	1.312
0	6			2054.406	2054.937	1.108
1	8			2056.5	2057.031	1.094
0	6			2058.562	2059.094	0.938
0	6			2060.625	2061.156	1.594
0	8			2062.687	2063.219	0.952
0	6			2064.765	2065.312	0.266
1	6			2066.844	2067.375	0.828
0	6			2068.906	2069.437	0.906
0	6			2070.969	2071.5	0.937
1	8			2073.047	2073.578	1.297
0	6			2075.109	2075.64	1.203
0	6			2077.187	2077.719	1.422
0	6			2079.25	2079.781	1.656
0	6			2081.328	2081.859	1.609
0	6			2083.39	2083.937	1.36
1	8			2085.469	2086	0.781
0	6			2087.531	2088.062	0.797
0	6			2089.609	2090.14	0.985
1	8			2091.687	2092.219	0.827
0	6			2093.75	2094.281	0.844
0	6			2095.812	2096.344	1.219
0	6			2097.89	2098.422	1.422
1	8			2099.953	2100.484	1.625
1	6			2102.015	2102.547	1.454
0	6			2104.078	2104.609	1.234
0	6			2106.14	2106.687	0.922
0	6			2108.219	2108.75	0.843
1	8			2110.281	2110.812	0.953
1	8			2112.344	2112.875	1.265
0	6			2114.406	2114.953	0.922
1	8			2116.484	2117.015	1.297
0	6			2118.547	2119.078	1.047
0	6			2120.609	2121.14	1.547
0	6			2122.672	2123.219	1.172
0	6			2124.75	2125.281	0.906
0	6			2126.812	2127.344	0.953
0	6			2128.875	2129.406	1.265
1	8			2130.937	2131.469	0.922
1	8			2133.015	2133.547	1.344
0	6			2135.078	2135.609	0.844
0	6			2137.14	2137.672	1.172
1	6			2139.203	2139.734	1.141
1	6			2141.265	2141.812	1.157
1	8			2143.344	2143.875	0.937
0	6			2145.406	2145.937	0.969
0	6			2147.469	2148	1.109
1	6			2149.531	2150.078	1.438
1	8			2151.609	2152.14	0.985
1	6			2153.672	2154.203	1.906
0	6			2155.734	2156.265	1.594
0	6			2157.797	2158.344	1.156
0	6			2159.875	2160.406	1.094
0	6			2161.937	2162.469	1.157
1	8			2164	2164.531	1.453
0	6			2166.062	2166.594	1.172
1	6			2168.14	2168.672	1.344
0	6			2170.203	2170.734	1.453
0	6			2172.265	2172.797	1.235
0	6			2174.328	2174.859	1.078
0	6			2176.39	2176.937	1.36
0	6			2178.469	2179	1.687
1	8			2180.531	2181.062	1.172
0	6			2182.594	2183.125	1.078
0	6			2184.656	2185.203	0.938
0	6			2186.734	2187.265	0.86
0	6			2188.797	2189.328	0.922
0	6			2190.859	2191.39	1.188
0	6			2192.922	2193.469	1.109
0	6			2195	2195.531	1.203
0	6			2197.062	2197.594	1.344
0	6			2199.125	2199.656	1.406
0	6			2201.187	2201.719	1.282
1	6			2203.265	2203.797	1.282
0	6			2205.328	2205.859	1.547
0	6			2207.39	2207.922	1.297
0	6			2209.453	2209.984	1.266
0	6			2211.547	2212.078	1.39
0	6			2213.609	2214.14	1.11
1	8			2215.672	2216.203	1.312
0	6			2217.734	2218.265	0.906
0	6			2219.828	2220.359	1.328
0	6			2221.89	2222.422	1.547
0	6			2223.953	2224.484	1.094
0	6			2226.015	2226.547	1.157
0	6			2228.094	2228.625	1.187
0	6			2230.156	2230.687	1.109
0	6			2232.219	2232.75	1.125
0	6			2234.281	2234.812	0.984
0	6			2236.344	2236.89	0.984
0	6			2238.422	2238.953	1.047
0	6			2240.484	2241.015	0.985
1	8			2242.547	2243.078	0.797
0	6			2244.609	2245.156	0.86
0	6			2246.687	2247.219	1.125
0	6			2248.75	2249.281	0.844
0	6			2250.812	2251.344	1.094
0	6			2252.875	2253.406	1.422
0	8			2254.953	2255.484	1.078
1	6			2257.015	2257.547	1
