# Supplementary material for: Does excitatory fronto-extracerebral tDCS lead to improved working memory performance?
Source: F1000Res. 2013 Dec 10;2:219. Originally published 2013 Oct 17. [Version 2] doi: 10.12688/f1000research.2-219.v2 (PMC3869492; doi:10.12688/f1000research.2-219.v2)
Supplement: 3-back scores of participants before, during and after tDCS stimulation to their left dorsolateral prefronatal cortex — Files are named by date, subject code, day and task condition. There are four different conditions: Exposure, Baseline, DCS and Test. Exposure was a brief training on the n-back task. Baseline was a 5 minute period of the 3-back. Exposure and Baseline occurred only on day 1. DCS stands for direct current stimulation and indicates performance of the 3-back (10 minutes) that occurred while participants were stimulated. The test condition (10 minutes of 3-back) occurred post-stimulation. Both DCS and the Test conditions occurred on days 1 and 2. For example: 01-Jan-2012_AA01_1_DCS - indicates the performance during stimulation on day 1 01-Jan-2012_AA01_2_Test - indicates the performance during post-stimulation test phase on day 2 Variables in the files are presented in the following order: shudaprsd = indicates instances where the letter on screen was the same as the letter 3-back (1) or not (0) key_press = the key pressed (6 = F, letter on screen is not the same as 3-back; 8 = h, letter on screen is the same as letter 3-back) instructions = time relative to the start of the file when the instructions appeared on screen fixation = time relative to the start of the file when the first fixation cross appeared on screen letter_onscreen = time relative to the start of the file when the letter appeared on screen stimulus_interval = time relative to the start of the file when the fixation cross disappeared off screen RT = reaction time in seconds from the time stimulus onset to the button press Hits = the amount of correct hits (3-back) CRs = the number of correct rejections FAs = false alarms, pressing the hit button at the wrong occasion Misses = incorrect rejection of hit trial (opposite to false alarm) or = omitted rejection response oh = omitted hit response HR = hit rate calculated as the number of hits per chances FAR = false alarm rate calculated as the number of false alarms per opportunity Z_HR = Z normalised hit rate, where Z is the inverse of the cumulative Gauss [file f1000research-2-3252-s0000.tgz › 18_Oct_2012_MS15_1_baseline]

shudaprsd	key_press	instructions	fixation	letter_onscreen	stimulus_interval	RT	Hits	CRs	FAs	Misses	or	oh	HR	FAR	Z_HR	Z_FAR	d
0	6	325.277	349.171	350.704	351.238	1.931	8	91	21	21	8	1	0.26667	0.175	-0.62293	-0.93459	0.31166
0	6			352.771	353.304	0.749
0	6			354.837	355.37	0.347
0	6			356.903	357.436	0.507
0	6			358.969	359.502	0.773
0	8			361.035	361.569	0.676
0	6			363.102	363.635	1.322
0	8			365.167	365.7	0.98
0	6			367.234	367.767	0.483
0	6			369.3	369.833	0.685
0	8			371.366	371.9	0.951
0	6			373.432	373.965	0.795
0	6			375.498	376.031	0.803
0	6			377.565	378.098	1.05
1	6			379.631	380.164	1.088
0	6			381.696	382.231	1.015
0	6			383.763	384.296	0.87
0	6			385.829	386.363	0.814
0	6			387.896	388.429	1.079
1	6			389.962	390.495	0.917
0	6			392.028	392.561	0.556
0	8			394.094	394.627	0.635
0	6			396.16	396.694	0.696
0	6			398.227	398.76	0.767
0	6			400.292	400.825	0.917
0	6			402.359	402.892	1.053
0	6			404.425	404.958	1.032
1	8			406.491	407.025	1.175
0	6			408.557	409.09	1.008
1	6			410.623	411.156	0.776
1	8			412.69	413.223	0.918
0	6			414.756	415.289	0.99
0	6			416.821	417.355	1.046
0	6			418.888	419.421	0.556
0	6			420.954	421.488	0.992
1	8			423.021	423.554	0.782
0	6			425.087	425.62	0.79
0	6			427.153	427.686	0.822
0	6			429.219	429.752	0.935
0	6			431.285	431.819	0.821
0	6			433.352	433.885	0.927
1	8			435.417	435.95	1.03
0	6			437.484	438.017	0.639
0	6			439.55	440.083	0.548
0	6			441.616	442.15	0.58
0	6			443.682	444.215	0.84
0	6			445.748	446.281	0.871
0	6			447.815	448.348	0.533
0	8			449.881	450.414	0.863
0	6			451.947	452.481	0.538
0	6			454.013	454.546	0.434
0	6			456.079	456.613	0.648
0	8			458.146	458.679	1.094
0	0			460.212	460.745	0
0	6			462.278	462.811	0.273
0	0			464.344	464.877	0
0	0			466.41	466.944	0
0	6			468.477	469.01	0.168
1	6			470.542	471.075	0.593
1	0			472.609	473.142	0
1	6			474.675	475.208	0.603
0	6			476.741	477.275	0.394
0	6			478.807	479.34	0.478
0	6			480.873	481.406	0.774
0	6			482.94	483.473	0.81
0	6			485.006	485.539	0.795
0	6			487.072	487.606	0.627
1	6			489.138	489.671	0.724
0	8			491.204	491.738	0.825
0	6			493.271	493.804	1.805
0	0			495.337	495.87	0
0	6			497.403	497.936	0.304
0	6			499.469	500.002	0.904
0	0			501.535	502.069	0
1	8			503.602	504.135	0.562
0	6			505.667	506.2	1.603
0	8			507.734	508.267	1.311
0	6			509.8	510.333	1.712
0	0			511.866	512.4	0
0	0			513.932	514.465	0
1	8			515.998	516.531	0.464
0	6			518.065	518.598	0.566
0	6			520.131	520.664	0.715
0	8			522.197	522.731	0.482
0	6			524.263	524.796	0.778
0	6			526.329	526.863	0.904
0	8			528.396	528.929	0.477
1	6			530.462	530.995	0.878
0	8			532.528	533.061	0.793
0	6			534.594	535.127	0.654
1	6			536.66	537.194	0.68
1	6			538.727	539.26	0.998
0	6			540.792	541.325	0.814
0	6			542.859	543.392	0.85
0	8			544.925	545.458	0.653
0	6			546.991	547.525	1.019
0	6			549.057	549.59	0.722
0	6			551.123	551.656	0.69
0	6			553.19	553.723	0.843
1	6			555.256	555.789	0.723
0	6			557.322	557.856	1.112
0	8			559.388	559.921	0.798
0	6			561.454	561.988	0.583
1	6			563.521	564.054	0.591
0	6			565.587	566.12	0.61
0	0			567.653	568.186	0
1	6			569.719	570.252	0.574
0	8			572.085	572.618	0.675
0	6			574.152	574.685	0.301
0	6			576.218	576.751	0.731
0	6			578.283	578.817	0.975
0	6			580.35	580.883	1.035
0	8			582.416	582.949	1.16
0	6			584.483	585.016	0.851
0	8			586.548	587.081	0.784
1	6			588.614	589.148	0.775
0	6			590.681	591.214	0.934
0	6			592.747	593.28	0.702
1	6			594.813	595.346	1.191
0	6			596.879	597.412	1.246
0	6			598.946	599.479	1.3
0	6			601.012	601.545	1.654
1	6			603.077	603.612	1.523
0	6			605.144	605.677	1.202
0	8			607.21	607.743	1.064
1	6			609.277	609.81	1.176
1	6			611.343	611.876	1.173
1	6			613.408	613.942	0.836
0	6			615.475	616.008	0.656
0	6			617.541	618.074	0.477
1	8			619.608	620.141	0.507
0	6			621.673	622.206	1.489
0	6			623.739	624.273	1.017
1	8			625.806	626.339	0.497
1	6			627.872	628.405	0.921
0	6			629.938	630.471	1.216
0	8			632.004	632.537	0.861
0	6			634.071	634.604	0.986
0	6			636.137	636.67	0.795
0	6			638.202	638.737	0.716
0	8			640.269	640.802	0.518
1	6			642.335	642.868	0.849
0	6			644.402	644.935	0.586
1	6			646.468	647.001	0.565
0	8			648.533	649.067	0.504
0	6			650.6	651.133	0.834
0	6			652.666	653.199	0.766
0	6			654.733	655.266	0.896
0	6			656.798	657.331	0.741
0	8			658.864	659.398	0.943
