# Supplementary material for: Does excitatory fronto-extracerebral tDCS lead to improved working memory performance?
Source: F1000Res. 2013 Dec 10;2:219. Originally published 2013 Oct 17. [Version 2] doi: 10.12688/f1000research.2-219.v2 (PMC3869492; doi:10.12688/f1000research.2-219.v2)
Supplement: 3-back scores of participants before, during and after tDCS stimulation to their left dorsolateral prefronatal cortex — Files are named by date, subject code, day and task condition. There are four different conditions: Exposure, Baseline, DCS and Test. Exposure was a brief training on the n-back task. Baseline was a 5 minute period of the 3-back. Exposure and Baseline occurred only on day 1. DCS stands for direct current stimulation and indicates performance of the 3-back (10 minutes) that occurred while participants were stimulated. The test condition (10 minutes of 3-back) occurred post-stimulation. Both DCS and the Test conditions occurred on days 1 and 2. For example: 01-Jan-2012_AA01_1_DCS - indicates the performance during stimulation on day 1 01-Jan-2012_AA01_2_Test - indicates the performance during post-stimulation test phase on day 2 Variables in the files are presented in the following order: shudaprsd = indicates instances where the letter on screen was the same as the letter 3-back (1) or not (0) key_press = the key pressed (6 = F, letter on screen is not the same as 3-back; 8 = h, letter on screen is the same as letter 3-back) instructions = time relative to the start of the file when the instructions appeared on screen fixation = time relative to the start of the file when the first fixation cross appeared on screen letter_onscreen = time relative to the start of the file when the letter appeared on screen stimulus_interval = time relative to the start of the file when the fixation cross disappeared off screen RT = reaction time in seconds from the time stimulus onset to the button press Hits = the amount of correct hits (3-back) CRs = the number of correct rejections FAs = false alarms, pressing the hit button at the wrong occasion Misses = incorrect rejection of hit trial (opposite to false alarm) or = omitted rejection response oh = omitted hit response HR = hit rate calculated as the number of hits per chances FAR = false alarm rate calculated as the number of false alarms per opportunity Z_HR = Z normalised hit rate, where Z is the inverse of the cumulative Gauss [file f1000research-2-3252-s0000.tgz › 18_Oct_2012_MS15_1_DCS]

shudaprsd	key_press	instructions	fixation	letter_onscreen	stimulus_interval	RT	Hits	CRs	FAs	Misses	or	oh	HR	FAR	Z_HR	Z_FAR	d
0	6	848.17	863.582	865.115	865.649	1.206	28	213	23	32	4	0	0.46667	0.095833	-0.083652	-1.3057	1.222
0	6			867.182	867.715	0.838
0	6			869.248	869.781	0.875
0	6			871.315	871.848	0.531
0	6			873.38	873.913	0.692
0	8			875.446	875.98	0.912
1	6			877.513	878.046	0.878
0	6			879.579	880.113	0.786
0	6			881.645	882.178	0.718
1	8			883.711	884.244	0.469
0	6			885.778	886.311	1.22
1	8			887.844	888.377	0.953
0	6			889.909	890.443	0.728
0	6			891.976	892.509	1.555
0	6			894.042	894.575	0.532
0	8			896.109	896.642	0.897
0	6			898.174	898.707	0.537
0	6			900.24	900.774	0.832
0	6			902.307	902.84	0.722
1	8			904.373	904.906	0.549
0	6			906.44	906.973	1.013
0	6			908.505	909.038	0.864
0	6			910.571	911.105	0.585
1	8			912.638	913.171	0.358
0	6			914.704	915.238	0.642
1	6			916.77	917.303	0.627
0	6			918.836	919.369	0.629
0	8			920.903	921.436	0.531
1	6			922.969	923.502	0.621
0	6			925.034	925.568	0.408
0	6			927.101	927.634	0.438
0	6			929.167	929.7	0.564
1	6			931.234	931.767	1.174
0	6			933.3	933.833	1.106
0	6			935.365	935.899	1.11
0	8			937.432	937.965	1.047
0	6			939.498	940.031	0.61
1	6			941.565	942.098	1.42
0	6			943.63	944.163	0.714
1	8			945.696	946.23	0.57
0	6			947.763	948.296	0.765
0	6			949.829	950.363	1.001
1	6			951.895	952.428	0.904
0	6			953.961	954.494	0.789
1	6			956.028	956.561	1.142
0	8			958.094	958.627	1.004
0	6			960.159	960.693	0.925
0	6			962.226	962.759	1.026
1	8			964.292	964.825	0.437
0	6			966.359	966.892	0.837
0	6			968.425	968.958	0.757
0	6			970.49	971.024	0.76
0	6			972.557	973.09	0.785
0	6			974.623	975.156	0.817
0	8			976.69	977.223	1.07
0	6			978.755	979.288	1.425
0	6			980.821	981.355	0.806
0	6			982.888	983.421	0.802
0	6			984.954	985.488	0.687
0	6			987.02	987.553	0.965
1	6			989.086	989.619	1.26
1	8			991.153	991.686	1.302
0	0			993.219	993.752	0
0	6			995.284	995.818	0.06
0	6			997.351	997.884	1.198
0	6			999.417	999.95	1.048
0	8			1001.484	1002.017	1.149
0	6			1003.55	1004.083	0.993
0	6			1005.615	1006.149	0.534
0	6			1007.682	1008.215	0.64
1	8			1009.748	1010.281	0.608
0	6			1011.815	1012.348	1.242
0	6			1013.88	1014.413	1.052
0	6			1015.946	1016.48	1.101
0	6			1018.013	1018.546	1.167
0	6			1020.079	1020.613	0.9
0	6			1022.145	1022.678	0.926
0	8			1024.211	1024.744	0.787
0	6			1026.278	1026.811	0.49
0	6			1028.344	1028.877	0.573
1	6			1030.409	1030.943	0.753
0	6			1032.476	1033.009	0.642
0	6			1034.542	1035.075	1.267
0	6			1036.609	1037.142	0.811
1	6			1038.675	1039.207	1.142
0	6			1040.74	1041.274	0.776
0	6			1042.807	1043.34	0.764
0	6			1044.873	1045.406	1.196
0	6			1046.94	1047.473	0.664
1	6			1049.005	1049.538	0.966
0	6			1051.071	1051.605	0.787
0	6			1053.138	1053.671	0.636
1	6			1055.204	1055.738	0.732
0	6			1057.27	1057.803	1.279
1	6			1059.336	1059.869	0.625
0	6			1061.403	1061.936	0.656
0	8			1063.469	1064.002	0.682
0	6			1065.534	1066.068	0.603
1	6			1067.601	1068.134	0.716
0	6			1069.667	1070.2	0.859
0	8			1071.734	1072.267	1.03
0	6			1073.799	1074.332	0.846
0	6			1075.865	1076.399	0.719
0	6			1077.932	1078.465	0.791
0	6			1079.998	1080.531	1.432
1	8			1082.065	1082.598	0.882
1	6			1084.13	1084.663	0.546
0	6			1086.196	1086.73	0.982
0	6			1088.263	1088.796	0.901
1	8			1090.329	1090.863	0.312
0	6			1092.395	1092.928	0.806
0	6			1094.461	1094.994	0.574
0	6			1096.528	1097.061	0.599
0	6			1098.594	1099.127	0.59
0	6			1100.659	1101.193	0.511
0	6			1102.726	1103.259	0.46
0	6			1104.792	1105.325	0.767
0	6			1106.859	1107.392	0.92
0	6			1108.924	1109.457	0.742
0	6			1110.99	1111.524	0.821
0	6			1113.057	1113.59	0.658
1	8			1115.123	1115.656	0.449
0	6			1117.19	1117.723	0.855
1	6			1119.255	1119.788	0.595
0	6			1121.321	1121.855	0.603
1	8			1123.388	1123.921	0.61
0	6			1125.454	1125.988	1.767
0	6			1127.52	1128.053	0.656
0	6			1129.586	1130.119	0.606
0	6			1131.653	1132.186	0.988
1	8			1133.719	1134.252	0.902
1	6			1135.784	1136.318	0.771
0	6			1137.851	1138.384	1.03
0	6			1139.917	1140.45	0.581
0	6			1141.984	1142.517	0.67
0	6			1144.049	1144.582	0.943
0	6			1146.115	1146.649	1.016
1	8			1148.182	1148.715	0.701
0	6			1150.248	1150.781	0.627
0	6			1152.315	1152.848	0.605
0	6			1154.38	1154.913	0.667
1	8			1156.446	1156.98	0.365
0	6			1158.513	1159.046	0.641
1	6			1160.579	1161.113	0.509
0	6			1162.645	1163.178	0.488
1	8			1164.711	1165.244	0.42
0	6			1166.778	1167.311	0.966
0	6			1168.844	1169.377	1.115
0	6			1170.909	1171.443	1.288
0	6			1172.976	1173.509	0.845
0	6			1175.042	1175.575	1.439
0	6			1177.109	1177.642	0.995
0	6			1179.174	1179.707	1.244
0	6			1181.24	1181.774	0.784
0	6			1183.307	1183.84	0.504
0	8			1185.373	1185.906	0.91
0	6			1187.439	1187.972	0.544
0	6			1189.505	1190.038	0.482
0	6			1191.571	1192.105	0.818
0	6			1193.638	1194.171	0.854
0	6			1195.704	1196.238	0.95
0	6			1197.77	1198.303	1.527
0	0			1199.836	1200.369	0
0	6			1201.903	1202.436	0.71
0	6			1203.969	1204.502	0.402
0	6			1206.034	1206.568	0.324
0	6			1208.101	1208.634	1.38
0	6			1210.167	1210.7	1.646
1	8			1212.234	1212.767	1.143
0	8			1214.299	1214.832	0.883
0	6			1216.365	1216.899	0.428
1	6			1218.432	1218.965	0.594
0	6			1220.498	1221.031	0.707
0	6			1222.564	1223.097	1.12
0	8			1224.63	1225.163	1.157
0	6			1226.696	1227.23	1.007
0	6			1228.763	1229.296	0.897
1	6			1230.829	1231.363	1.269
0	6			1232.895	1233.428	0.967
0	6			1234.961	1235.494	0.758
0	6			1237.028	1237.561	0.765
0	6			1239.094	1239.627	1.084
0	6			1241.159	1241.693	0.706
0	6			1243.226	1243.759	1.165
0	8			1245.292	1245.825	0.915
0	6			1247.359	1247.892	0.846
0	6			1249.424	1249.957	0.785
0	6			1251.49	1252.024	0.647
1	6			1253.557	1254.09	0.842
0	6			1255.623	1256.156	1.043
0	6			1257.689	1258.223	1.069
0	8			1259.755	1260.288	0.702
0	6			1261.821	1262.355	1.8
0	6			1263.888	1264.421	1.216
0	6			1265.954	1266.488	0.45
1	6			1268.02	1268.553	0.377
0	6			1270.086	1270.619	0.947
0	6			1272.153	1272.686	0.709
0	6			1274.219	1274.752	0.693
0	6			1276.284	1276.818	1.072
0	6			1278.351	1278.884	0.997
0	8			1280.417	1280.95	1.111
0	6			1282.484	1283.017	0.919
0	6			1284.549	1285.082	0.998
0	6			1286.615	1287.149	0.971
0	0			1288.682	1289.215	0
0	6			1290.748	1291.281	0.33
0	6			1292.814	1293.347	0.696
0	8			1294.88	1295.413	0.575
1	8			1296.946	1297.48	0.765
1	6			1299.013	1299.546	0.62
0	6			1301.079	1301.613	1.431
0	6			1303.145	1303.678	1.427
0	6			1305.211	1305.744	1.846
1	6			1307.278	1307.811	1.314
0	6			1309.344	1309.877	1.644
0	6			1311.409	1311.943	1.238
0	8			1313.476	1314.009	0.876
0	6			1315.542	1316.075	1.587
0	6			1317.609	1318.142	0.962
1	6			1319.674	1320.207	1.018
1	8			1321.74	1322.274	0.422
0	6			1323.807	1324.34	0.793
0	6			1325.873	1326.406	0.537
1	6			1327.939	1328.472	0.721
0	6			1330.005	1330.538	0.888
1	8			1332.071	1332.605	0.966
0	6			1334.138	1334.671	0.921
0	6			1336.203	1336.738	0.959
0	6			1338.27	1338.803	0.826
0	8			1340.336	1340.869	0.688
0	6			1342.403	1342.936	1.164
0	0			1344.469	1345.002	0
0	6			1346.534	1347.068	-0.008
1	8			1348.601	1349.134	0.614
0	6			1350.667	1351.2	0.962
0	6			1352.734	1353.267	0.835
0	6			1354.799	1355.332	0.861
0	6			1356.865	1357.399	0.805
0	6			1358.932	1359.465	0.771
0	6			1360.998	1361.531	1.201
0	6			1363.064	1363.597	0.893
0	6			1365.13	1365.663	1.007
0	6			1367.196	1367.73	0.781
1	8			1369.263	1369.796	0.876
0	6			1371.328	1371.862	1.26
0	6			1373.395	1373.928	0.922
0	6			1375.461	1375.994	0.584
1	8			1377.528	1378.061	0.574
0	6			1379.594	1380.127	1.016
1	6			1381.659	1382.193	0.779
0	6			1383.726	1384.259	0.932
0	6			1385.792	1386.325	0.695
0	8			1387.859	1388.392	0.573
0	6			1389.924	1390.457	0.225
1	6			1391.99	1392.524	0.239
0	6			1394.057	1394.59	0.597
0	6			1396.123	1396.656	0.787
1	8			1398.189	1398.722	0.696
0	6			1400.255	1400.788	0.915
0	6			1402.321	1402.855	0.583
0	6			1404.388	1404.921	0.679
0	6			1406.453	1406.987	1.924
0	6			1408.52	1409.053	1.457
1	8			1410.586	1411.119	0.996
0	6			1412.653	1413.186	0.822
0	6			1414.719	1415.251	1.322
0	6			1416.784	1417.318	0.57
1	6			1418.851	1419.384	0.677
0	8			1420.917	1421.45	1.042
0	6			1422.984	1423.517	0.897
1	6			1425.049	1425.582	0.713
0	6			1427.115	1427.649	0.563
1	8			1429.182	1429.715	1.144
0	6			1431.248	1431.781	0.959
0	6			1433.314	1433.847	0.469
0	6			1435.38	1435.913	0.853
1	8			1437.446	1437.98	0.773
0	6			1439.513	1440.046	1.272
0	6			1441.578	1442.112	0.784
0	8			1443.645	1444.178	1.066
0	6			1445.711	1446.244	1.115
0	6			1447.778	1448.311	0.935
0	6			1449.843	1450.376	0.81
0	6			1451.909	1452.443	0.66
0	6			1453.976	1454.509	1.018
0	8			1456.042	1456.575	0.435
0	6			1458.109	1458.642	0.624
1	6			1460.174	1460.707	1.395
1	6			1462.24	1462.774	0.7
0	6			1464.307	1464.84	0.713
0	6			1466.373	1466.906	0.744
0	6			1468.439	1468.972	0.688
0	6			1470.505	1471.038	0.462
0	6			1472.571	1473.105	0.617
0	6			1474.638	1475.171	0.501
0	6			1476.703	1477.237	0.809
0	6			1478.77	1479.303	0.781
1	8			1480.836	1481.369	0.748
0	6			1482.903	1483.436	0.603
