# Supplementary material for: Does excitatory fronto-extracerebral tDCS lead to improved working memory performance?
Source: F1000Res. 2013 Dec 10;2:219. Originally published 2013 Oct 17. [Version 2] doi: 10.12688/f1000research.2-219.v2 (PMC3869492; doi:10.12688/f1000research.2-219.v2)
Supplement: 3-back scores of participants before, during and after tDCS stimulation to their left dorsolateral prefronatal cortex — Files are named by date, subject code, day and task condition. There are four different conditions: Exposure, Baseline, DCS and Test. Exposure was a brief training on the n-back task. Baseline was a 5 minute period of the 3-back. Exposure and Baseline occurred only on day 1. DCS stands for direct current stimulation and indicates performance of the 3-back (10 minutes) that occurred while participants were stimulated. The test condition (10 minutes of 3-back) occurred post-stimulation. Both DCS and the Test conditions occurred on days 1 and 2. For example: 01-Jan-2012_AA01_1_DCS - indicates the performance during stimulation on day 1 01-Jan-2012_AA01_2_Test - indicates the performance during post-stimulation test phase on day 2 Variables in the files are presented in the following order: shudaprsd = indicates instances where the letter on screen was the same as the letter 3-back (1) or not (0) key_press = the key pressed (6 = F, letter on screen is not the same as 3-back; 8 = h, letter on screen is the same as letter 3-back) instructions = time relative to the start of the file when the instructions appeared on screen fixation = time relative to the start of the file when the first fixation cross appeared on screen letter_onscreen = time relative to the start of the file when the letter appeared on screen stimulus_interval = time relative to the start of the file when the fixation cross disappeared off screen RT = reaction time in seconds from the time stimulus onset to the button press Hits = the amount of correct hits (3-back) CRs = the number of correct rejections FAs = false alarms, pressing the hit button at the wrong occasion Misses = incorrect rejection of hit trial (opposite to false alarm) or = omitted rejection response oh = omitted hit response HR = hit rate calculated as the number of hits per chances FAR = false alarm rate calculated as the number of false alarms per opportunity Z_HR = Z normalised hit rate, where Z is the inverse of the cumulative Gauss [file f1000research-2-3252-s0000.tgz › 18_Oct_2012_MS15_1_Test]

shudaprsd	key_press	instructions	fixation	letter_onscreen	stimulus_interval	RT	Hits	CRs	FAs	Misses	or	oh	HR	FAR	Z_HR	Z_FAR	d
0	6	1516.044	1532.307	1533.84	1534.373	0.971	27	215	22	32	3	1	0.45	0.091667	-0.12566	-1.3306	1.2049
0	6			1535.906	1536.44	0.352
0	6			1537.973	1538.506	0.693
0	6			1540.038	1540.571	0.743
1	8			1542.105	1542.638	1.014
0	6			1544.171	1544.704	1.292
0	6			1546.238	1546.771	1.006
0	6			1548.303	1548.836	0.898
0	8			1550.369	1550.903	0.631
0	6			1552.436	1552.969	0.732
0	6			1554.502	1555.035	0.406
0	6			1556.569	1557.102	0.589
0	6			1558.634	1559.167	1.073
0	6			1560.7	1561.234	1.064
0	6			1562.767	1563.3	0.854
1	6			1564.833	1565.366	0.575
0	6			1566.899	1567.432	0.736
0	8			1568.965	1569.498	0.504
1	8			1571.031	1571.565	0.981
0	6			1573.098	1573.631	0.959
0	6			1575.163	1575.696	0.687
1	6			1577.23	1577.763	0.77
0	6			1579.296	1579.829	0.872
0	6			1581.363	1581.896	0.516
0	8			1583.428	1583.961	1.258
0	6			1585.494	1586.028	0.75
0	6			1587.561	1588.094	0.717
0	6			1589.627	1590.16	0.502
0	6			1591.693	1592.226	0.598
0	6			1593.759	1594.292	0.741
0	6			1595.825	1596.359	0.597
0	6			1597.892	1598.425	1.284
0	6			1599.958	1600.491	1.046
0	6			1602.024	1602.557	0.814
1	8			1604.09	1604.623	0.547
0	6			1606.156	1606.69	1.012
0	6			1608.223	1608.756	0.668
0	6			1610.288	1610.821	0.952
0	6			1612.355	1612.888	0.608
1	8			1614.421	1614.954	0.71
1	6			1616.488	1617.021	0.735
0	6			1618.553	1619.086	1.066
0	6			1620.619	1621.153	0.764
0	6			1622.686	1623.219	0.812
0	6			1624.752	1625.285	0.932
0	6			1626.818	1627.351	0.753
0	6			1628.884	1629.417	0.854
0	6			1630.95	1631.484	0.804
1	8			1633.017	1633.55	0.501
0	6			1635.083	1635.616	0.644
0	6			1637.149	1637.682	0.312
0	6			1639.215	1639.748	0.654
0	6			1641.281	1641.815	0.862
0	6			1643.348	1643.881	1.045
0	6			1645.413	1645.946	0.995
0	6			1647.48	1648.013	1.067
1	8			1649.546	1650.079	0.624
1	6			1651.613	1652.146	1.088
0	6			1653.678	1654.211	1.15
0	0			1655.744	1656.278	0
0	6			1657.811	1658.344	0.029
0	8			1659.877	1660.41	0.817
1	6			1661.943	1662.476	1.346
0	6			1664.009	1664.542	1.19
1	6			1666.075	1666.609	1.105
0	6			1668.142	1668.675	0.807
1	6			1670.207	1670.74	0.899
0	8			1672.274	1672.807	1.093
0	0			1674.34	1674.873	0
0	6			1676.406	1676.94	0.073
0	6			1678.472	1679.006	0.28
0	8			1680.538	1681.071	1.243
0	6			1682.605	1683.138	1.479
1	6			1684.671	1685.204	0.866
0	6			1686.738	1687.271	0.791
0	6			1688.803	1689.336	1.076
0	6			1690.869	1691.403	0.692
0	6			1692.936	1693.469	0.394
1	8			1695.002	1695.535	0.42
0	6			1697.068	1697.601	0.78
0	6			1699.134	1699.667	0.847
0	6			1701.2	1701.734	0.814
0	6			1703.267	1703.8	0.921
0	8			1705.332	1705.865	1.094
0	6			1707.399	1707.932	1.142
1	8			1709.465	1709.998	1.068
0	6			1711.531	1712.065	1.381
1	0			1713.598	1714.13	0
0	6			1715.663	1716.196	0.859
1	6			1717.73	1718.263	0.239
0	6			1719.796	1720.329	0.493
1	8			1721.863	1722.396	0.53
0	6			1723.928	1724.461	0.533
0	6			1725.994	1726.528	0.43
0	6			1728.061	1728.594	0.765
1	8			1730.127	1730.66	0.498
0	8			1732.193	1732.726	1.104
1	8			1734.259	1734.792	0.919
0	6			1736.325	1736.859	0.652
0	6			1738.392	1738.925	0.559
0	6			1740.457	1740.99	0.756
0	6			1742.524	1743.057	0.646
0	8			1744.59	1745.123	0.742
0	6			1746.656	1747.19	0.762
0	6			1748.722	1749.255	0.77
0	6			1750.788	1751.321	0.761
0	6			1752.855	1753.388	0.745
1	8			1754.921	1755.454	0.548
0	6			1756.987	1757.52	0.779
1	6			1759.053	1759.586	0.658
1	6			1761.119	1761.653	0.76
0	6			1763.186	1763.719	0.761
0	6			1765.252	1765.785	0.746
0	8			1767.318	1767.851	0.825
0	6			1769.384	1769.917	0.886
0	6			1771.45	1771.984	0.701
0	6			1773.517	1774.05	1.012
0	6			1775.582	1776.115	0.694
0	6			1777.649	1778.182	1.035
0	6			1779.715	1780.248	0.791
0	6			1781.781	1782.315	0.864
0	8			1783.847	1784.38	0.749
0	6			1785.913	1786.446	1.103
0	6			1787.98	1788.513	1.116
0	6			1790.046	1790.579	0.966
0	8			1792.113	1792.646	1.079
0	6			1794.178	1794.711	0.842
0	6			1796.244	1796.778	1.155
0	6			1798.311	1798.844	0.857
0	6			1800.377	1800.91	0.895
1	8			1802.443	1802.976	0.422
0	6			1804.509	1805.042	1.034
0	6			1806.575	1807.109	1.001
0	8			1808.642	1809.175	0.71
1	6			1810.707	1811.24	0.643
0	6			1812.774	1813.307	0.767
0	6			1814.84	1815.373	0.488
0	6			1816.906	1817.44	1.147
0	6			1818.972	1819.505	0.698
0	6			1821.038	1821.571	0.906
0	6			1823.105	1823.638	0.784
0	6			1825.171	1825.704	0.681
0	6			1827.237	1827.77	0.859
1	8			1829.303	1829.836	0.703
0	6			1831.369	1831.903	1.696
0	6			1833.436	1833.969	1.035
0	6			1835.501	1836.034	1.935
0	6			1837.568	1838.101	0.676
1	8			1839.634	1840.167	0.784
1	6			1841.7	1842.234	0.968
0	6			1843.767	1844.3	1.737
0	6			1845.832	1846.365	0.75
0	6			1847.899	1848.432	0.535
0	6			1849.965	1850.498	0.754
0	6			1852.031	1852.565	0.569
1	8			1854.097	1854.63	0.331
0	6			1856.163	1856.696	0.702
0	6			1858.23	1858.763	0.598
0	6			1860.296	1860.829	0.847
0	6			1862.362	1862.895	0.761
0	6			1864.428	1864.961	0.863
0	6			1866.494	1867.028	0.737
0	8			1868.561	1869.094	0.445
0	6			1870.626	1871.159	0.261
1	6			1872.693	1873.226	0.368
0	6			1874.759	1875.292	0.511
0	6			1876.825	1877.359	0.601
0	6			1878.892	1879.425	0.714
0	6			1880.957	1881.49	1.203
0	6			1883.024	1883.557	1.422
1	6			1885.09	1885.623	1.395
0	6			1887.156	1887.69	0.975
1	6			1889.222	1889.755	0.708
0	6			1891.288	1891.821	0.716
1	6			1893.355	1893.888	0.507
1	6			1895.421	1895.954	0.948
1	6			1897.487	1898.02	0.693
0	6			1899.553	1900.086	0.76
0	6			1901.619	1902.153	0.358
0	6			1903.686	1904.219	0.552
1	8			1905.751	1906.284	0.31
0	6			1907.818	1908.351	0.639
0	6			1909.884	1910.417	0.806
0	6			1911.95	1912.484	0.978
0	6			1914.017	1914.549	1.143
1	8			1916.082	1916.615	0.895
0	6			1918.149	1918.682	0.75
0	6			1920.215	1920.748	0.658
1	6			1922.281	1922.815	0.743
0	6			1924.347	1924.88	0.938
0	8			1926.413	1926.946	0.824
0	8			1928.48	1929.013	1.077
0	6			1930.546	1931.079	0.775
0	6			1932.612	1933.145	1.011
0	6			1934.678	1935.211	0.92
0	6			1936.744	1937.278	1.022
0	6			1938.811	1939.344	0.76
0	6			1940.876	1941.409	0.851
0	6			1942.943	1943.476	0.987
0	6			1945.009	1945.542	0.685
0	6			1947.075	1947.609	0.681
0	6			1949.141	1949.674	1.023
1	8			1951.207	1951.74	1.049
0	6			1953.274	1953.807	1.068
0	6			1955.34	1955.873	0.602
0	0			1957.405	1957.94	0
1	6			1959.472	1960.005	0.143
1	6			1961.538	1962.071	0.661
0	6			1963.605	1964.138	0.27
0	6			1965.671	1966.204	0.513
0	6			1967.737	1968.27	0.574
0	6			1969.803	1970.336	0.523
0	6			1971.869	1972.403	0.702
0	6			1973.936	1974.469	0.943
0	6			1976.001	1976.534	0.771
0	6			1978.068	1978.601	0.702
0	8			1980.134	1980.667	0.645
0	6			1982.2	1982.734	0.736
0	6			1984.266	1984.799	0.779
0	6			1986.332	1986.865	0.893
0	6			1988.399	1988.932	0.824
1	6			1990.465	1990.998	0.902
0	6			1992.53	1993.065	0.853
0	6			1994.597	1995.13	1.206
0	6			1996.663	1997.196	1.138
0	6			1998.73	1999.263	0.805
0	6			2000.796	2001.329	0.913
0	6			2002.862	2003.395	1.167
0	6			2004.928	2005.461	0.812
0	6			2006.994	2007.528	0.768
0	6			2009.061	2009.594	0.769
1	8			2011.126	2011.659	0.802
1	6			2013.193	2013.726	1.178
0	6			2015.259	2015.792	0.618
0	6			2017.325	2017.859	0.632
0	6			2019.391	2019.924	0.728
0	6			2021.457	2021.99	0.754
0	6			2023.524	2024.057	0.744
0	6			2025.59	2026.123	0.717
1	8			2027.655	2028.189	0.38
1	6			2029.722	2030.255	0.622
0	6			2031.788	2032.321	0.624
1	6			2033.855	2034.388	0.719
0	6			2035.921	2036.454	0.786
0	6			2037.987	2038.52	0.507
0	6			2040.053	2040.586	0.615
1	8			2042.119	2042.653	0.366
0	6			2044.186	2044.719	0.554
1	6			2046.251	2046.784	0.64
0	6			2048.318	2048.851	0.606
0	6			2050.384	2050.917	0.562
0	6			2052.45	2052.984	0.429
0	6			2054.516	2055.049	0.842
0	6			2056.582	2057.115	0.938
0	6			2058.649	2059.182	0.939
0	6			2060.715	2061.248	0.665
0	6			2062.78	2063.314	0.658
0	6			2064.847	2065.38	1.198
0	8			2066.913	2067.446	0.714
1	6			2068.98	2069.513	0.751
0	6			2071.045	2071.578	0.883
0	6			2073.112	2073.645	0.866
0	6			2075.178	2075.711	0.717
0	6			2077.244	2077.778	0.712
1	8			2079.311	2079.843	0.386
0	6			2081.376	2081.909	0.459
0	6			2083.443	2083.976	0.642
1	6			2085.509	2086.042	0.54
0	6			2087.575	2088.109	0.994
0	8			2089.641	2090.174	0.926
0	8			2091.707	2092.24	1.063
0	6			2093.774	2094.307	0.554
0	6			2095.84	2096.373	0.743
0	6			2097.905	2098.439	0.777
1	8			2099.972	2100.505	0.45
0	6			2102.038	2102.571	0.564
0	6			2104.105	2104.638	0.723
1	6			2106.17	2106.703	0.768
1	8			2108.237	2108.77	0.365
0	6			2110.303	2110.836	0.666
0	6			2112.369	2112.903	1.307
0	6			2114.435	2114.968	0.735
0	6			2116.501	2117.034	1.605
0	6			2118.568	2119.101	0.897
1	8			2120.634	2121.167	0.7
0	6			2122.7	2123.234	0.544
0	6			2124.766	2125.299	0.746
0	8			2126.832	2127.365	1.035
1	8			2128.899	2129.432	0.709
0	6			2130.965	2131.498	0.482
1	6			2133.03	2133.564	0.574
0	6			2135.097	2135.63	0.985
1	6			2137.163	2137.696	0.888
0	6			2139.23	2139.763	1.012
0	8			2141.295	2141.828	0.875
0	6			2143.362	2143.895	0.736
0	6			2145.428	2145.961	0.955
0	6			2147.494	2148.028	1.227
0	6			2149.56	2150.093	0.819
0	6			2151.626	2152.159	0.821
