# Supplementary material for: Does excitatory fronto-extracerebral tDCS lead to improved working memory performance?
Source: F1000Res. 2013 Dec 10;2:219. Originally published 2013 Oct 17. [Version 2] doi: 10.12688/f1000research.2-219.v2 (PMC3869492; doi:10.12688/f1000research.2-219.v2)
Supplement: 3-back scores of participants before, during and after tDCS stimulation to their left dorsolateral prefronatal cortex — Files are named by date, subject code, day and task condition. There are four different conditions: Exposure, Baseline, DCS and Test. Exposure was a brief training on the n-back task. Baseline was a 5 minute period of the 3-back. Exposure and Baseline occurred only on day 1. DCS stands for direct current stimulation and indicates performance of the 3-back (10 minutes) that occurred while participants were stimulated. The test condition (10 minutes of 3-back) occurred post-stimulation. Both DCS and the Test conditions occurred on days 1 and 2. For example: 01-Jan-2012_AA01_1_DCS - indicates the performance during stimulation on day 1 01-Jan-2012_AA01_2_Test - indicates the performance during post-stimulation test phase on day 2 Variables in the files are presented in the following order: shudaprsd = indicates instances where the letter on screen was the same as the letter 3-back (1) or not (0) key_press = the key pressed (6 = F, letter on screen is not the same as 3-back; 8 = h, letter on screen is the same as letter 3-back) instructions = time relative to the start of the file when the instructions appeared on screen fixation = time relative to the start of the file when the first fixation cross appeared on screen letter_onscreen = time relative to the start of the file when the letter appeared on screen stimulus_interval = time relative to the start of the file when the fixation cross disappeared off screen RT = reaction time in seconds from the time stimulus onset to the button press Hits = the amount of correct hits (3-back) CRs = the number of correct rejections FAs = false alarms, pressing the hit button at the wrong occasion Misses = incorrect rejection of hit trial (opposite to false alarm) or = omitted rejection response oh = omitted hit response HR = hit rate calculated as the number of hits per chances FAR = false alarm rate calculated as the number of false alarms per opportunity Z_HR = Z normalised hit rate, where Z is the inverse of the cumulative Gauss [file f1000research-2-3252-s0000.tgz › 18_Oct_2012_TS13_2_DCS]

shudaprsd	key_press	instructions	fixation	letter_onscreen	stimulus_interval	RT	Hits	CRs	FAs	Misses	or	oh	HR	FAR	Z_HR	Z_FAR	d
0	6	24.25	43.422	44.953	45.484	1.094	48	236	4	12	0	0	0.8	0.016667	0.84162	-2.128	2.9697
0	6			47.015	47.547	0.61
0	6			49.078	49.609	0.734
0	6			51.156	51.687	0.609
1	8			53.219	53.75	0.593
1	8			55.281	55.812	0.578
0	6			57.344	57.875	0.828
1	8			59.406	59.953	0.641
0	6			61.484	62.015	0.672
1	8			63.547	64.078	0.656
1	8			65.609	66.14	0.61
1	8			67.672	68.219	0.531
1	8			69.75	70.281	1.062
0	6			71.812	72.344	0.657
0	6			73.875	74.406	0.734
0	6			75.937	76.469	0.625
1	8			78.015	78.547	0.75
0	6			80.078	80.609	0.734
0	6			82.14	82.672	0.735
0	6			84.203	84.734	0.625
0	6			86.281	86.812	0.563
0	6			88.344	88.875	0.656
0	6			90.406	90.937	0.703
1	8			92.469	93	0.875
1	8			94.531	95.078	0.75
0	6			96.609	97.14	0.485
0	6			98.672	99.203	0.64
0	6			100.734	101.265	0.625
0	6			102.797	103.344	0.687
0	6			104.875	105.406	0.672
0	6			106.937	107.469	0.625
0	6			109	109.531	0.656
0	6			111.062	111.594	0.641
0	6			113.14	113.672	0.657
0	6			115.203	115.734	0.578
0	6			117.265	117.797	0.61
0	6			119.328	119.859	0.672
0	6			121.406	121.937	0.563
0	6			123.469	124	0.687
0	6			125.531	126.062	0.688
0	6			127.594	128.125	0.703
0	6			129.656	130.203	0.766
0	6			131.734	132.265	0.735
0	6			133.797	134.328	0.734
0	6			135.859	136.39	0.938
0	6			137.922	138.469	0.734
0	6			140	140.531	0.594
0	6			142.062	142.594	0.625
0	6			144.125	144.656	0.703
0	6			146.187	146.719	0.828
0	6			148.265	148.797	0.672
1	8			150.328	150.859	0.859
0	6			152.39	152.922	0.672
0	6			154.453	154.984	1.062
0	6			156.531	157.062	0.75
0	6			158.594	159.125	0.625
1	8			160.656	161.187	0.781
0	6			162.719	163.25	1.031
0	6			164.781	165.328	0.813
0	6			166.859	167.39	0.625
0	6			168.922	169.453	0.578
0	6			170.984	171.515	0.672
0	6			173.047	173.594	0.656
1	8			175.125	175.656	0.609
0	6			177.187	177.719	0.61
1	8			179.25	179.781	0.812
0	6			181.312	181.859	0.828
1	8			183.39	183.922	0.969
0	6			185.453	185.984	0.734
0	6			187.515	188.047	0.672
0	6			189.578	190.109	0.719
0	6			191.656	192.187	1.125
1	8			193.719	194.25	0.703
0	6			195.781	196.312	0.516
0	6			197.844	198.375	0.812
1	8			199.937	200.469	0.828
0	6			202	202.531	0.656
0	6			204.062	204.594	0.688
0	6			206.125	206.656	0.656
0	6			208.219	208.75	0.671
0	6			210.281	210.812	0.688
0	6			212.344	212.875	0.703
0	6			214.406	214.937	0.734
0	6			216.484	217.015	0.656
0	6			218.547	219.078	0.828
0	6			220.609	221.14	0.656
1	8			222.672	223.203	0.703
0	6			224.734	225.281	0.703
0	6			226.812	227.344	0.657
1	8			228.875	229.406	0.64
1	8			230.937	231.469	0.735
0	6			233	233.547	0.687
0	6			235.078	235.609	1.109
0	8			237.14	237.672	0.735
0	6			239.203	239.734	0.625
0	6			241.265	241.797	0.719
0	6			243.344	243.875	0.781
0	6			245.406	245.937	0.625
0	6			247.469	248	0.625
0	6			249.531	250.062	0.766
0	6			251.609	252.14	0.656
0	6			253.672	254.203	0.687
1	8			255.734	256.281	0.672
0	6			257.812	258.344	0.594
0	6			259.89	260.422	1.047
1	8			261.969	262.5	0.64
0	6			264.031	264.562	0.672
0	6			266.094	266.625	0.671
0	6			268.172	268.703	0.64
0	6			270.234	270.765	0.61
0	6			272.297	272.828	0.609
0	6			274.359	274.89	0.641
0	6			276.453	276.984	0.641
0	6			278.515	279.047	0.719
1	8			280.578	281.109	0.703
0	6			282.64	283.172	0.657
0	6			284.734	285.265	0.672
1	6			286.797	287.328	0.781
1	6			288.859	289.39	0.766
0	6			290.922	291.453	0.687
0	6			293	293.531	0.734
0	6			295.062	295.594	0.797
0	6			297.125	297.656	0.672
1	8			299.187	299.719	1.61
1	8			301.25	301.797	0.875
0	6			303.328	303.859	0.672
0	6			305.39	305.922	0.704
0	6			307.453	307.984	0.719
0	6			309.515	310.062	0.75
0	6			311.594	312.125	0.921
0	6			313.656	314.187	0.703
1	8			315.719	316.25	0.75
0	6			317.781	318.312	0.703
0	6			319.859	320.39	0.547
0	6			321.922	322.453	0.562
0	6			323.984	324.515	0.61
0	6			326.047	326.578	0.625
0	6			328.125	328.656	0.609
0	8			330.187	330.719	0.844
0	6			332.25	332.781	1.203
1	6			334.312	334.844	0.766
0	6			336.375	336.922	0.765
0	6			338.453	338.984	0.687
1	8			340.515	341.047	0.719
0	6			342.578	343.109	1.453
1	6			344.64	345.187	0.719
0	6			346.719	347.25	0.859
0	6			348.781	349.312	1.078
1	8			350.844	351.375	0.64
0	6			352.906	353.437	0.875
1	8			354.984	355.515	0.953
0	6			357.047	357.578	0.687
0	6			359.109	359.64	0.672
1	8			361.172	361.703	0.937
0	6			363.25	363.781	0.703
0	6			365.312	365.844	0.735
0	6			367.375	367.906	0.844
0	6			369.437	369.969	0.828
0	6			371.5	372.047	0.781
0	6			373.578	374.109	0.703
1	8			375.64	376.172	0.672
0	6			377.703	378.234	0.672
0	6			379.765	380.312	0.797
0	6			381.844	382.375	0.734
1	8			383.906	384.437	0.813
1	8			385.969	386.5	0.937
0	6			388.031	388.578	0.656
0	6			390.109	390.64	0.656
1	8			392.172	392.703	0.718
0	6			394.234	394.765	0.719
0	6			396.297	396.828	0.734
0	6			398.375	398.906	0.953
0	6			400.437	400.969	0.797
0	6			402.5	403.031	0.812
1	8			404.562	405.094	0.641
0	6			406.625	407.172	0.578
1	8			408.703	409.234	0.75
1	8			410.765	411.297	0.766
0	6			412.828	413.359	0.625
0	6			414.89	415.437	0.594
0	6			416.969	417.5	0.64
0	6			419.031	419.562	0.734
0	6			421.094	421.625	0.796
0	6			423.156	423.703	0.719
0	6			425.234	425.765	0.641
0	6			427.297	427.828	0.64
0	6			429.359	429.89	0.469
1	6			431.422	431.953	0.5
0	6			433.5	434.031	0.609
1	8			435.562	436.094	0.578
0	6			437.625	438.156	0.469
0	6			439.687	440.219	0.453
0	6			441.781	442.312	0.563
0	6			443.844	444.375	0.625
0	6			445.906	446.437	0.813
0	6			447.969	448.5	0.64
0	6			450.047	450.578	0.718
0	6			452.109	452.64	0.61
0	6			454.172	454.703	0.625
0	6			456.234	456.765	0.594
0	6			458.297	458.844	0.672
0	6			460.375	460.906	0.672
0	6			462.437	462.969	0.578
0	6			464.5	465.031	0.578
0	6			466.562	467.109	0.578
0	6			468.64	469.172	0.563
0	6			470.703	471.234	0.672
0	6			472.765	473.297	0.672
0	6			474.828	475.359	0.875
0	6			476.906	477.437	0.547
1	8			478.969	479.5	0.656
0	6			481.031	481.562	0.609
0	6			483.094	483.625	0.64
0	6			485.172	485.703	0.64
0	6			487.234	487.765	0.594
0	6			489.297	489.828	0.547
0	6			491.359	491.89	0.563
0	8			493.422	493.969	0.609
0	6			495.5	496.031	0.64
0	6			497.562	498.094	0.672
1	8			499.625	500.156	0.719
0	6			501.687	502.234	0.703
0	6			503.765	504.297	0.5
0	6			505.828	506.359	0.625
0	6			507.89	508.422	0.704
0	6			509.953	510.484	0.562
0	6			512.031	512.578	0.906
0	6			514.109	514.656	0.735
0	6			516.203	516.734	0.672
0	6			518.297	518.828	0.483
1	6			520.359	520.906	0.719
1	8			522.453	522.984	0.702
0	6			524.515	525.062	0.594
0	6			526.594	527.125	0.765
0	6			528.656	529.187	0.688
0	6			530.719	531.25	0.562
1	6			532.781	533.312	0.641
0	6			534.859	535.39	0.61
0	6			536.922	537.453	0.578
0	6			538.984	539.515	0.641
0	6			541.047	541.578	0.593
0	6			543.125	543.656	0.547
1	8			545.187	545.719	0.547
1	8			547.25	547.781	0.719
0	6			549.312	549.844	0.594
0	6			551.375	551.922	0.578
0	6			553.453	553.984	0.609
0	6			555.515	556.047	0.579
0	6			557.578	558.109	0.734
0	8			559.64	560.187	0.594
1	8			561.719	562.25	0.609
0	6			563.781	564.312	0.594
0	6			565.844	566.375	0.781
0	6			567.906	568.437	0.75
0	6			569.984	570.515	0.688
0	6			572.047	572.578	0.468
0	6			574.109	574.64	1.063
0	6			576.172	576.703	0.687
0	6			578.25	578.781	0.609
1	6			580.312	580.844	0.594
1	6			582.375	582.906	0.625
0	6			584.437	584.969	1.063
1	8			586.5	587.047	0.625
0	6			588.578	589.109	0.625
0	6			590.64	591.172	0.532
0	6			592.703	593.234	0.531
0	6			594.765	595.312	0.563
1	8			596.844	597.375	0.562
0	6			598.906	599.437	0.516
0	6			600.969	601.5	0.484
0	6			603.031	603.562	0.547
1	6			605.109	605.64	0.516
0	6			607.172	607.703	0.484
0	6			609.234	609.765	0.406
0	6			611.297	611.828	0.531
1	6			613.375	613.906	0.656
0	6			615.437	615.969	0.532
0	6			617.5	618.031	0.609
0	6			619.562	620.094	0.469
0	6			621.625	622.172	0.64
1	8			623.703	624.234	0.719
0	6			625.765	626.297	0.625
1	8			627.828	628.359	0.594
0	6			629.89	630.437	0.485
0	6			631.969	632.5	0.656
1	6			634.031	634.562	0.609
0	6			636.094	636.625	0.718
0	6			638.156	638.703	0.75
0	6			640.234	640.765	0.531
0	6			642.297	642.828	0.656
0	6			644.359	644.89	0.688
0	6			646.422	646.953	0.718
0	6			648.5	649.031	0.531
0	6			650.562	651.094	0.547
0	6			652.625	653.156	0.609
0	6			654.687	655.219	0.766
0	6			656.781	657.312	0.625
0	6			658.844	659.375	0.64
0	6			660.906	661.437	0.563
0	6			662.969	663.5	0.734
