# Supplementary material for: Does excitatory fronto-extracerebral tDCS lead to improved working memory performance?
Source: F1000Res. 2013 Dec 10;2:219. Originally published 2013 Oct 17. [Version 2] doi: 10.12688/f1000research.2-219.v2 (PMC3869492; doi:10.12688/f1000research.2-219.v2)
Supplement: 3-back scores of participants before, during and after tDCS stimulation to their left dorsolateral prefronatal cortex — Files are named by date, subject code, day and task condition. There are four different conditions: Exposure, Baseline, DCS and Test. Exposure was a brief training on the n-back task. Baseline was a 5 minute period of the 3-back. Exposure and Baseline occurred only on day 1. DCS stands for direct current stimulation and indicates performance of the 3-back (10 minutes) that occurred while participants were stimulated. The test condition (10 minutes of 3-back) occurred post-stimulation. Both DCS and the Test conditions occurred on days 1 and 2. For example: 01-Jan-2012_AA01_1_DCS - indicates the performance during stimulation on day 1 01-Jan-2012_AA01_2_Test - indicates the performance during post-stimulation test phase on day 2 Variables in the files are presented in the following order: shudaprsd = indicates instances where the letter on screen was the same as the letter 3-back (1) or not (0) key_press = the key pressed (6 = F, letter on screen is not the same as 3-back; 8 = h, letter on screen is the same as letter 3-back) instructions = time relative to the start of the file when the instructions appeared on screen fixation = time relative to the start of the file when the first fixation cross appeared on screen letter_onscreen = time relative to the start of the file when the letter appeared on screen stimulus_interval = time relative to the start of the file when the fixation cross disappeared off screen RT = reaction time in seconds from the time stimulus onset to the button press Hits = the amount of correct hits (3-back) CRs = the number of correct rejections FAs = false alarms, pressing the hit button at the wrong occasion Misses = incorrect rejection of hit trial (opposite to false alarm) or = omitted rejection response oh = omitted hit response HR = hit rate calculated as the number of hits per chances FAR = false alarm rate calculated as the number of false alarms per opportunity Z_HR = Z normalised hit rate, where Z is the inverse of the cumulative Gauss [file f1000research-2-3252-s0000.tgz › 18_Oct_2012_TS13_2_Test]

shudaprsd	key_press	instructions	fixation	letter_onscreen	stimulus_interval	RT	Hits	CRs	FAs	Misses	or	oh	HR	FAR	Z_HR	Z_FAR	d
0	6	696.078	704.547	706.078	706.609	0.734	49	235	5	11	0	0	0.81667	0.020833	0.90273	-2.0368	2.9396
0	6			708.14	708.672	0.516
0	6			710.219	710.75	0.625
0	6			712.281	712.812	0.531
0	6			714.344	714.875	0.578
0	6			716.406	716.937	0.625
0	6			718.484	719.015	0.641
0	6			720.547	721.078	0.625
0	6			722.609	723.14	0.531
0	6			724.672	725.203	0.547
0	6			726.734	727.281	0.531
1	8			728.812	729.344	0.563
0	6			730.875	731.406	0.515
0	6			732.937	733.469	0.578
0	6			735	735.547	0.547
0	6			737.078	737.609	0.578
0	6			739.14	739.672	0.516
0	6			741.203	741.734	0.578
0	6			743.265	743.797	0.594
0	6			745.344	745.875	0.625
0	6			747.406	747.937	0.5
0	6			749.469	750	0.5
0	6			751.531	752.062	0.484
0	6			753.609	754.14	0.75
1	6			755.672	756.203	0.703
0	6			757.734	758.265	0.61
0	6			759.797	760.328	0.656
0	6			761.859	762.406	0.688
0	6			763.937	764.469	0.657
0	6			766	766.531	0.672
1	8			768.062	768.594	0.625
0	6			770.125	770.672	0.515
0	6			772.203	772.734	0.547
1	8			774.265	774.797	0.86
1	8			776.328	776.859	0.687
0	6			778.39	778.922	0.657
0	6			780.469	781	0.734
0	6			782.531	783.062	0.719
0	6			784.594	785.125	0.734
0	6			786.656	787.187	0.531
1	8			788.734	789.265	0.563
0	6			790.797	791.328	0.531
1	6			792.859	793.39	0.656
1	8			794.922	795.453	0.547
0	6			796.984	797.531	0.5
1	8			799.062	799.594	0.563
1	8			801.125	801.656	0.64
0	6			803.187	803.719	0.657
1	8			805.25	805.797	0.672
1	8			807.328	807.859	1.047
0	8			809.39	809.922	0.985
0	6			811.453	811.984	0.719
0	6			813.515	814.047	0.922
0	6			815.594	816.125	0.75
0	6			817.656	818.187	0.719
1	6			819.719	820.25	1.39
0	6			821.781	822.312	0.828
0	6			823.859	824.39	0.75
0	6			825.922	826.453	0.75
0	6			827.984	828.515	0.703
0	6			830.047	830.578	0.703
0	6			832.109	832.656	0.703
1	8			834.187	834.719	0.641
1	8			836.25	836.781	0.734
0	6			838.312	838.844	0.719
0	6			840.375	840.922	0.719
1	8			842.453	842.984	0.719
0	6			844.515	845.047	0.625
0	6			846.578	847.109	0.672
0	6			848.64	849.172	0.719
1	6			850.719	851.25	0.75
0	6			852.781	853.312	0.719
1	8			854.844	855.375	0.656
0	6			856.906	857.437	0.641
0	6			858.984	859.515	0.625
0	6			861.047	861.578	0.64
0	6			863.109	863.64	0.656
0	6			865.172	865.703	0.687
0	6			867.234	867.781	0.485
0	6			869.312	869.844	0.578
0	6			871.375	871.906	0.672
0	6			873.437	873.969	0.641
0	6			875.5	876.047	0.531
0	6			877.578	878.109	0.609
0	6			879.64	880.172	0.657
0	6			881.703	882.234	0.719
1	6			883.765	884.297	0.719
0	6			885.844	886.375	0.703
0	6			887.906	888.437	0.688
0	6			889.969	890.5	0.687
0	6			892.031	892.562	0.609
1	8			894.109	894.64	0.735
0	6			896.172	896.703	0.672
1	6			898.234	898.765	0.735
0	6			900.297	900.828	0.687
0	6			902.359	902.906	0.703
0	6			904.437	904.969	0.657
1	6			906.5	907.031	0.703
0	6			908.562	909.094	0.688
0	6			910.625	911.172	0.64
0	6			912.703	913.234	0.734
0	6			914.765	915.297	0.641
0	6			916.828	917.359	0.672
0	6			918.89	919.437	0.61
0	6			920.969	921.5	0.656
0	6			923.031	923.562	0.625
1	8			925.094	925.625	0.578
1	8			927.156	927.687	0.578
0	6			929.234	929.765	0.672
0	6			931.297	931.828	0.625
0	6			933.359	933.89	0.719
0	6			935.422	935.953	0.984
0	6			937.515	938.047	0.657
0	6			939.578	940.109	0.641
0	6			941.64	942.172	0.657
0	6			943.703	944.234	0.812
0	6			945.797	946.328	0.64
0	6			947.859	948.39	0.625
1	8			949.922	950.453	0.703
1	8			951.984	952.515	0.703
0	6			954.062	954.594	0.657
0	6			956.125	956.656	0.687
0	6			958.187	958.719	0.735
0	6			960.25	960.781	0.75
1	6			962.312	962.859	0.672
0	6			964.39	964.922	0.688
0	6			966.453	966.984	0.641
0	6			968.515	969.047	0.657
0	6			970.578	971.125	0.672
0	6			972.656	973.187	0.641
0	6			974.719	975.25	0.625
0	6			976.781	977.312	0.625
0	6			978.844	979.375	0.734
0	6			980.922	981.453	0.593
1	8			982.984	983.515	0.735
0	6			985.047	985.578	0.562
0	6			987.109	987.64	0.656
0	6			989.187	989.719	0.641
0	6			991.25	991.781	0.656
0	6			993.312	993.844	0.563
0	6			995.375	995.906	0.578
0	6			997.437	997.984	0.657
0	6			999.515	1000.047	0.594
0	6			1001.578	1002.109	0.562
0	6			1003.64	1004.172	0.594
0	6			1005.703	1006.25	0.578
0	6			1007.781	1008.312	0.516
0	6			1009.844	1010.375	0.578
1	8			1011.906	1012.437	0.5
1	6			1013.969	1014.5	0.421
0	6			1016.047	1016.578	0.453
1	8			1018.109	1018.64	0.594
0	6			1020.172	1020.703	0.734
0	6			1022.234	1022.765	0.641
0	6			1024.312	1024.859	0.671
0	6			1026.406	1026.937	0.641
0	6			1028.484	1029.031	0.641
1	8			1030.594	1031.125	0.592
1	8			1032.656	1033.187	0.609
0	6			1034.734	1035.281	0.624
0	6			1036.812	1037.375	0.671
0	6			1038.906	1039.437	0.641
1	8			1040.984	1041.531	0.624
0	6			1043.062	1043.625	0.61
0	6			1045.156	1045.687	0.563
1	8			1047.234	1047.781	0.624
0	6			1049.312	1049.844	0.641
0	6			1051.375	1051.922	0.703
1	8			1053.453	1053.984	0.672
0	6			1055.515	1056.047	0.594
0	6			1057.578	1058.109	0.641
1	8			1059.64	1060.187	0.547
0	6			1061.719	1062.25	0.64
1	8			1063.781	1064.312	0.625
0	8			1065.844	1066.375	0.734
0	6			1067.906	1068.437	0.688
0	6			1069.984	1070.515	0.703
0	6			1072.047	1072.578	0.609
0	6			1074.109	1074.64	0.594
1	8			1076.172	1076.703	0.687
0	6			1078.25	1078.781	0.531
0	6			1080.312	1080.844	0.578
0	6			1082.375	1082.906	0.64
0	6			1084.437	1084.969	0.657
0	6			1086.5	1087.047	0.656
0	6			1088.578	1089.109	0.516
0	6			1090.64	1091.172	0.641
1	6			1092.703	1093.234	0.687
0	6			1094.765	1095.312	0.672
0	6			1096.844	1097.375	0.64
0	6			1098.906	1099.437	0.672
0	6			1100.969	1101.5	0.625
0	6			1103.031	1103.562	0.547
0	6			1105.109	1105.64	0.688
0	6			1107.172	1107.703	0.625
0	6			1109.234	1109.765	0.625
1	8			1111.297	1111.828	0.75
0	6			1113.375	1113.906	1.047
0	6			1115.437	1115.969	0.61
0	6			1117.5	1118.031	0.64
1	8			1119.562	1120.094	0.75
0	6			1121.625	1122.172	0.609
0	6			1123.703	1124.234	0.672
0	6			1125.765	1126.297	0.657
0	6			1127.828	1128.359	0.625
0	6			1129.89	1130.437	0.657
0	6			1131.969	1132.5	0.843
0	6			1134.031	1134.562	0.594
0	6			1136.094	1136.625	0.656
0	6			1138.156	1138.687	0.594
0	6			1140.234	1140.765	0.688
0	6			1142.297	1142.828	0.625
0	6			1144.359	1144.89	0.563
0	6			1146.422	1146.953	0.656
0	6			1148.5	1149.031	0.687
0	6			1150.562	1151.094	0.657
1	8			1152.625	1153.156	0.703
0	6			1154.687	1155.219	0.625
0	6			1156.75	1157.297	0.687
0	6			1158.828	1159.359	0.609
0	6			1160.89	1161.422	0.641
0	6			1162.953	1163.484	0.734
0	6			1165.015	1165.562	0.719
0	6			1167.094	1167.625	0.656
0	6			1169.156	1169.687	0.578
0	6			1171.219	1171.75	0.546
0	6			1173.281	1173.812	0.578
0	6			1175.359	1175.89	0.594
0	6			1177.422	1177.953	0.515
0	6			1179.484	1180.015	0.406
0	6			1181.547	1182.078	0.578
0	6			1183.625	1184.156	0.578
0	6			1185.687	1186.219	0.594
0	8			1187.75	1188.281	1
0	6			1189.812	1190.344	0.735
0	6			1191.875	1192.422	0.687
0	6			1193.953	1194.484	0.641
1	8			1196.015	1196.547	0.688
0	6			1198.078	1198.609	0.687
0	6			1200.14	1200.687	0.641
0	6			1202.219	1202.75	0.687
1	6			1204.281	1204.812	0.625
0	6			1206.344	1206.875	0.718
1	8			1208.406	1208.937	0.625
0	6			1210.484	1211.015	0.672
0	6			1212.547	1213.078	0.765
0	6			1214.609	1215.14	0.656
1	8			1216.672	1217.203	0.593
1	8			1218.75	1219.281	0.562
0	6			1220.812	1221.344	0.563
0	6			1222.875	1223.406	0.469
1	8			1224.937	1225.469	0.641
0	6			1227	1227.547	0.656
0	6			1229.078	1229.609	0.797
0	6			1231.14	1231.672	0.532
0	6			1233.203	1233.734	0.641
1	8			1235.265	1235.812	0.485
0	8			1237.344	1237.875	0.609
0	6			1239.406	1239.937	0.484
0	6			1241.469	1242	0.593
0	6			1243.531	1244.062	0.594
0	6			1245.609	1246.14	0.516
1	8			1247.672	1248.203	0.687
1	8			1249.734	1250.265	0.594
0	6			1251.797	1252.328	0.562
1	8			1253.875	1254.406	0.469
0	6			1255.937	1256.469	0.594
1	8			1258	1258.531	0.578
0	8			1260.062	1260.594	0.5
0	6			1262.125	1262.672	0.5
0	6			1264.203	1264.734	0.484
0	6			1266.265	1266.797	0.625
0	6			1268.328	1268.859	0.641
0	6			1270.39	1270.937	0.672
0	6			1272.469	1273	0.531
0	6			1274.531	1275.062	0.484
0	6			1276.594	1277.125	0.468
0	6			1278.656	1279.203	0.531
0	6			1280.734	1281.265	0.641
0	6			1282.797	1283.328	0.531
0	6			1284.859	1285.39	0.5
0	6			1286.922	1287.453	0.39
0	6			1289	1289.531	0.5
0	6			1291.062	1291.594	0.469
0	6			1293.125	1293.656	0.578
1	8			1295.187	1295.719	0.563
0	6			1297.281	1297.812	0.469
1	8			1299.344	1299.875	0.531
1	8			1301.406	1301.937	0.5
0	6			1303.469	1304	0.671
1	8			1305.562	1306.094	0.703
0	6			1307.625	1308.156	0.547
0	6			1309.687	1310.219	0.61
0	6			1311.75	1312.281	0.609
0	6			1313.828	1314.359	0.641
0	6			1315.89	1316.422	0.641
1	8			1317.953	1318.484	0.672
0	6			1320.015	1320.547	0.563
1	8			1322.078	1322.625	0.703
0	6			1324.156	1324.687	0.766
