# Supplementary material for: Does excitatory fronto-extracerebral tDCS lead to improved working memory performance?
Source: F1000Res. 2013 Dec 10;2:219. Originally published 2013 Oct 17. [Version 2] doi: 10.12688/f1000research.2-219.v2 (PMC3869492; doi:10.12688/f1000research.2-219.v2)
Supplement: 3-back scores of participants before, during and after tDCS stimulation to their left dorsolateral prefronatal cortex — Files are named by date, subject code, day and task condition. There are four different conditions: Exposure, Baseline, DCS and Test. Exposure was a brief training on the n-back task. Baseline was a 5 minute period of the 3-back. Exposure and Baseline occurred only on day 1. DCS stands for direct current stimulation and indicates performance of the 3-back (10 minutes) that occurred while participants were stimulated. The test condition (10 minutes of 3-back) occurred post-stimulation. Both DCS and the Test conditions occurred on days 1 and 2. For example: 01-Jan-2012_AA01_1_DCS - indicates the performance during stimulation on day 1 01-Jan-2012_AA01_2_Test - indicates the performance during post-stimulation test phase on day 2 Variables in the files are presented in the following order: shudaprsd = indicates instances where the letter on screen was the same as the letter 3-back (1) or not (0) key_press = the key pressed (6 = F, letter on screen is not the same as 3-back; 8 = h, letter on screen is the same as letter 3-back) instructions = time relative to the start of the file when the instructions appeared on screen fixation = time relative to the start of the file when the first fixation cross appeared on screen letter_onscreen = time relative to the start of the file when the letter appeared on screen stimulus_interval = time relative to the start of the file when the fixation cross disappeared off screen RT = reaction time in seconds from the time stimulus onset to the button press Hits = the amount of correct hits (3-back) CRs = the number of correct rejections FAs = false alarms, pressing the hit button at the wrong occasion Misses = incorrect rejection of hit trial (opposite to false alarm) or = omitted rejection response oh = omitted hit response HR = hit rate calculated as the number of hits per chances FAR = false alarm rate calculated as the number of false alarms per opportunity Z_HR = Z normalised hit rate, where Z is the inverse of the cumulative Gauss [file f1000research-2-3252-s0000.tgz › 18_Sep_2012_BB02_1_baseline]

shudaprsd	key_press	fixation	letter_onscreen	stimulus_interval	RT	Hits	CRs	FAs	Misses	or	oh	HR	FAR	Z_HR	Z_FAR	d
0	0	1475.723	1477.241	1477.758	0	9	99	18	19	3	2	0.3	0.15	-0.5244	-1.0364	0.51203
0	8		1479.277	1479.794	0.588
0	6		1481.313	1481.83	1.212
1	6		1483.349	1483.865	0.521
0	6		1485.385	1485.902	0.46
1	6		1487.421	1487.937	0.529
1	6		1489.457	1489.973	0.638
0	6		1491.493	1492.009	0.312
1	6		1493.513	1494.03	0.428
0	8		1495.549	1496.066	0.752
0	8		1497.585	1498.102	0.421
0	6		1499.621	1500.138	0.32
0	6		1501.657	1502.174	0.239
0	6		1503.693	1504.21	0.303
1	6		1505.729	1506.246	0.527
0	6		1507.765	1508.281	0.961
1	6		1509.801	1510.318	0.456
0	6		1511.838	1512.354	0.359
0	6		1513.874	1514.39	1.038
0	6		1515.91	1516.426	0.457
0	6		1517.946	1518.462	0.526
0	6		1519.982	1520.498	0.69
0	0		1522.018	1522.534	0
0	8		1524.054	1524.57	0.663
1	0		1526.09	1526.606	0
0	6		1528.127	1528.643	0.246
0	6		1530.163	1530.679	1.395
1	0		1532.199	1532.715	0
0	6		1534.234	1534.751	0.974
0	6		1536.27	1536.787	1.288
1	8		1538.307	1538.823	0.876
0	6		1540.342	1540.859	0.991
0	6		1542.378	1542.895	0.965
0	6		1544.414	1544.931	0.905
0	6		1546.451	1546.968	1.278
0	6		1548.487	1549.004	0.807
1	8		1550.523	1551.04	0.876
0	6		1552.559	1553.076	0.55
1	8		1554.595	1555.112	0.859
0	6		1556.631	1557.148	0.928
1	6		1558.667	1559.184	0.747
1	8		1560.703	1561.22	1.326
0	6		1562.74	1563.257	0.765
0	6		1564.776	1565.293	0.989
0	6		1566.812	1567.329	0.923
1	6		1568.848	1569.365	1.142
0	6		1570.884	1571.401	1.176
0	8		1572.92	1573.437	0.685
0	6		1574.956	1575.473	0.634
1	6		1576.992	1577.509	0.613
0	6		1579.028	1579.545	0.897
0	8		1581.065	1581.582	1.116
0	6		1583.101	1583.617	0.665
0	6		1585.137	1585.653	0.479
0	8		1587.173	1587.689	1.498
0	6		1589.209	1589.725	0.797
0	8		1591.245	1591.761	0.746
0	6		1593.281	1593.797	0.895
0	6		1595.317	1595.833	0.834
0	6		1597.352	1597.87	0.56
0	8		1599.39	1599.906	0.787
1	6		1601.426	1601.942	0.916
1	6		1603.461	1603.978	0.866
0	6		1605.498	1606.014	0.694
0	8		1607.533	1608.05	1.329
0	6		1609.57	1610.086	0.582
0	8		1611.605	1612.122	0.752
1	6		1613.641	1614.158	0.861
0	6		1615.679	1616.195	0.489
0	6		1617.714	1618.231	0.539
0	6		1619.75	1620.267	0.698
0	6		1621.786	1622.303	0.967
0	8		1623.823	1624.339	0.87
0	6		1625.858	1626.375	0.565
0	6		1627.894	1628.411	0.689
0	8		1629.93	1630.447	0.758
0	6		1631.966	1632.484	0.808
0	6		1634.003	1634.52	0.861
0	6		1636.039	1636.556	0.81
0	6		1638.075	1638.592	1.514
0	8		1640.111	1640.628	1.663
0	6		1642.147	1642.664	1.317
0	6		1644.183	1644.7	0.761
0	6		1646.219	1646.736	1.02
1	8		1648.255	1648.772	0.424
0	6		1650.292	1650.809	0.803
0	6		1652.328	1652.845	0.727
0	6		1654.364	1654.881	0.501
0	6		1656.4	1656.917	0.76
0	6		1658.436	1658.953	0.864
1	8		1660.472	1660.989	0.708
0	6		1662.508	1663.025	0.697
0	6		1664.544	1665.06	0.656
0	6		1666.58	1667.096	0.555
0	6		1668.6	1669.117	0.736
0	6		1670.636	1671.153	0.37
0	6		1672.672	1673.189	0.529
0	6		1674.708	1675.225	0.938
0	6		1676.744	1677.261	0.512
0	6		1678.78	1679.297	0.361
1	6		1680.816	1681.332	0.43
0	6		1682.852	1683.369	0.304
0	6		1684.889	1685.405	1.048
0	8		1686.925	1687.442	1.202
0	6		1688.961	1689.477	0.656
0	6		1690.997	1691.513	0.835
0	6		1693.033	1693.549	0.669
0	6		1695.069	1695.585	1.513
0	8		1697.104	1697.621	0.933
0	6		1699.141	1699.657	0.896
0	6		1701.176	1701.693	0.391
0	6		1703.197	1703.714	0.426
0	6		1705.233	1705.75	0.495
0	6		1707.269	1707.785	0.784
0	6		1709.305	1709.822	0.483
0	0		1711.341	1711.857	0
1	6		1713.377	1713.893	1.166
0	6		1715.413	1715.929	0.545
1	6		1717.449	1717.965	0.539
0	6		1719.485	1720.002	0.904
0	6		1721.522	1722.038	0.507
1	6		1723.558	1724.074	0.616
0	6		1725.594	1726.11	1.165
0	6		1727.63	1728.146	1.184
0	6		1729.665	1730.182	0.759
0	6		1731.702	1732.218	1.177
0	6		1733.737	1734.254	0.717
0	6		1735.773	1736.29	0.746
1	8		1737.794	1738.31	0.526
0	6		1739.83	1740.346	0.855
0	6		1741.866	1742.382	0.694
0	6		1743.901	1744.418	0.539
0	6		1745.937	1746.454	1.403
1	8		1747.974	1748.49	0.966
0	8		1750.01	1750.526	0.43
0	6		1752.046	1752.562	0.559
1	6		1754.082	1754.598	0.538
0	6		1756.119	1756.635	1.022
0	6		1758.155	1758.671	1.926
0	6		1760.191	1760.707	0.72
0	8		1762.226	1762.743	0.605
0	6		1764.262	1764.779	0.674
1	6		1766.299	1766.815	0.507
0	6		1768.334	1768.851	0.742
0	6		1770.37	1770.887	0.971
0	6		1772.407	1772.924	0.85
1	8		1774.443	1774.96	1.234
0	6		1776.48	1776.996	0.877
0	6		1778.516	1779.032	1.076
1	6		1780.551	1781.068	0.921
