# Supplementary material for: Does excitatory fronto-extracerebral tDCS lead to improved working memory performance?
Source: F1000Res. 2013 Dec 10;2:219. Originally published 2013 Oct 17. [Version 2] doi: 10.12688/f1000research.2-219.v2 (PMC3869492; doi:10.12688/f1000research.2-219.v2)
Supplement: 3-back scores of participants before, during and after tDCS stimulation to their left dorsolateral prefronatal cortex — Files are named by date, subject code, day and task condition. There are four different conditions: Exposure, Baseline, DCS and Test. Exposure was a brief training on the n-back task. Baseline was a 5 minute period of the 3-back. Exposure and Baseline occurred only on day 1. DCS stands for direct current stimulation and indicates performance of the 3-back (10 minutes) that occurred while participants were stimulated. The test condition (10 minutes of 3-back) occurred post-stimulation. Both DCS and the Test conditions occurred on days 1 and 2. For example: 01-Jan-2012_AA01_1_DCS - indicates the performance during stimulation on day 1 01-Jan-2012_AA01_2_Test - indicates the performance during post-stimulation test phase on day 2 Variables in the files are presented in the following order: shudaprsd = indicates instances where the letter on screen was the same as the letter 3-back (1) or not (0) key_press = the key pressed (6 = F, letter on screen is not the same as 3-back; 8 = h, letter on screen is the same as letter 3-back) instructions = time relative to the start of the file when the instructions appeared on screen fixation = time relative to the start of the file when the first fixation cross appeared on screen letter_onscreen = time relative to the start of the file when the letter appeared on screen stimulus_interval = time relative to the start of the file when the fixation cross disappeared off screen RT = reaction time in seconds from the time stimulus onset to the button press Hits = the amount of correct hits (3-back) CRs = the number of correct rejections FAs = false alarms, pressing the hit button at the wrong occasion Misses = incorrect rejection of hit trial (opposite to false alarm) or = omitted rejection response oh = omitted hit response HR = hit rate calculated as the number of hits per chances FAR = false alarm rate calculated as the number of false alarms per opportunity Z_HR = Z normalised hit rate, where Z is the inverse of the cumulative Gauss [file f1000research-2-3252-s0000.tgz › 18_Sep_2012_BB02_1_DCS]

shudaprsd	key_press	instructions	fixation	letter_onscreen	stimulus_interval	RT	Hits	CRs	FAs	Misses	or	oh	HR	FAR	Z_HR	Z_FAR	d
0	6	628.462	1471.309	1472.842	1473.376	0.498	14	214	17	43	9	3	0.23333	0.070833	-0.72791	-1.4696	0.7417
0	6			1474.909	1475.442	0.652
0	6			1476.975	1477.507	0.701
0	6			1479.041	1479.574	1.442
1	8			1481.107	1481.64	1.339
0	6			1483.173	1483.707	1.195
0	6			1485.24	1485.773	1.161
0	8			1487.305	1487.839	1.123
1	6			1489.372	1489.905	1.078
0	6			1491.438	1491.971	1.297
0	6			1493.505	1494.038	0.906
0	6			1495.57	1496.103	0.968
0	6			1497.636	1498.17	0.859
0	6			1499.703	1500.236	0.696
0	6			1501.769	1502.302	1.396
1	8			1503.835	1504.368	0.877
0	6			1505.901	1506.434	1.166
0	6			1507.967	1508.501	0.905
0	6			1510.034	1510.567	1.158
1	6			1512.099	1512.632	0.892
1	6			1514.166	1514.699	1.087
0	6			1516.232	1516.765	0.907
0	8			1518.298	1518.832	1.003
1	6			1520.364	1520.897	0.824
0	6			1522.43	1522.964	0.92
0	6			1524.497	1525.03	0.787
1	8			1526.563	1527.096	1.662
1	6			1528.629	1529.162	1.319
0	6			1530.695	1531.228	0.899
0	6			1532.761	1533.295	0.814
0	6			1534.828	1535.361	1.255
1	6			1536.893	1537.426	1.715
0	8			1538.96	1539.493	0.046
0	6			1541.026	1541.559	0.963
0	6			1543.092	1543.626	1.03
0	6			1545.159	1545.692	0.627
0	6			1547.224	1547.757	1.017
0	6			1549.291	1549.824	1.118
1	8			1551.357	1551.89	1.618
1	8			1553.423	1553.957	1.662
0	6			1555.489	1556.022	0.738
1	6			1557.555	1558.089	0.864
0	6			1559.622	1560.155	0.525
0	6			1561.688	1562.221	0.58
0	6			1563.754	1564.287	0.6
0	6			1565.82	1566.353	0.52
1	6			1567.886	1568.42	0.611
0	6			1569.953	1570.486	0.448
0	6			1572.018	1572.551	0.446
1	6			1574.085	1574.618	0.312
0	6			1576.151	1576.684	0.713
0	6			1578.217	1578.751	0.879
0	8			1580.283	1580.816	1.028
0	6			1582.349	1582.882	1.212
0	6			1584.416	1584.949	0.821
1	6			1586.482	1587.015	1.093
0	6			1588.547	1589.081	0.668
0	6			1590.614	1591.147	0.6
0	6			1592.68	1593.214	1.012
0	6			1594.747	1595.28	0.761
1	8			1596.812	1597.345	0.958
0	6			1598.879	1599.412	0.555
0	6			1600.945	1601.478	0.921
1	6			1603.011	1603.545	1.035
1	8			1605.078	1605.611	1.522
0	0			1607.143	1607.676	0
0	6			1609.21	1609.743	0.818
1	6			1611.276	1611.809	1.277
0	6			1613.342	1613.876	0.67
0	6			1615.408	1615.941	1.03
1	6			1617.474	1618.007	1.355
0	6			1619.541	1620.074	0.542
0	6			1621.607	1622.14	1.37
0	6			1623.672	1624.206	0.594
1	6			1625.739	1626.272	0.93
0	6			1627.805	1628.339	0.744
0	6			1629.872	1630.405	0.652
0	6			1631.937	1632.47	1.112
0	6			1634.004	1634.537	0.973
0	6			1636.07	1636.603	0.759
0	0			1638.136	1638.67	0
1	8			1640.202	1640.735	0.013
0	6			1642.268	1642.801	0.42
0	6			1644.335	1644.868	0.826
0	6			1646.401	1646.934	1.303
0	6			1648.466	1649	0.826
0	6			1650.533	1651.066	0.739
0	6			1652.599	1653.132	1.855
0	8			1654.666	1655.199	0.76
0	0			1656.731	1657.264	0
0	6			1658.797	1659.331	0.942
0	0			1660.864	1661.397	0
1	6			1662.93	1663.464	0.512
1	6			1664.997	1665.53	0.707
0	6			1667.062	1667.595	1.366
1	6			1669.129	1669.662	0.999
0	6			1671.195	1671.728	1.06
0	6			1673.261	1673.795	0.898
0	6			1675.327	1675.86	1.357
1	8			1677.393	1677.926	0.686
0	6			1679.46	1679.993	0.793
1	8			1681.526	1682.059	1.281
1	0			1683.591	1684.125	0
0	6			1685.658	1686.191	0.12
0	6			1687.724	1688.257	0.462
0	6			1689.791	1690.324	0.71
0	6			1691.856	1692.389	0.83
0	6			1693.922	1694.456	0.915
0	6			1695.989	1696.522	0.769
0	6			1698.055	1698.589	0.807
0	6			1700.121	1700.654	1.553
0	6			1702.187	1702.72	0.882
0	6			1704.254	1704.787	1.147
0	6			1706.32	1706.853	0.815
0	8			1708.385	1708.919	0.86
0	6			1710.452	1710.985	0.762
0	6			1712.518	1713.051	0.424
0	6			1714.585	1715.118	0.367
0	6			1716.651	1717.183	0.604
1	6			1718.716	1719.25	0.396
0	6			1720.783	1721.316	0.479
0	6			1722.849	1723.382	0.558
0	6			1724.916	1725.449	0.794
0	6			1726.981	1727.514	0.504
1	6			1729.047	1729.581	0.647
0	6			1731.114	1731.647	0.695
1	6			1733.18	1733.714	0.534
0	0			1735.246	1735.779	0
0	6			1737.312	1737.845	0.409
1	6			1739.379	1739.912	0.686
1	0			1741.445	1741.978	0
1	0			1743.51	1744.044	0
0	6			1745.577	1746.11	0.394
0	6			1747.643	1748.176	0.66
0	6			1749.71	1750.243	0.849
0	6			1751.775	1752.308	0.548
0	6			1753.841	1754.375	0.562
1	8			1755.908	1756.441	1.05
0	8			1757.974	1758.507	0.9
0	6			1760.04	1760.573	1.3
0	6			1762.106	1762.639	1.408
1	6			1764.172	1764.706	0.678
0	8			1766.239	1766.772	1.541
0	6			1768.304	1768.838	1.234
0	0			1770.371	1770.904	0
0	6			1772.437	1772.97	0.652
0	6			1774.504	1775.037	0.46
1	6			1776.569	1777.102	0.416
0	6			1778.635	1779.169	0.436
0	6			1780.702	1781.235	0.402
1	6			1782.768	1783.301	0.516
1	6			1784.835	1785.368	0.441
0	6			1786.9	1787.433	1.065
0	6			1788.966	1789.5	0.828
0	8			1791.033	1791.566	1.046
0	6			1793.099	1793.632	0.515
0	6			1795.165	1795.698	0.242
0	6			1797.231	1797.764	0.244
0	6			1799.297	1799.831	0.434
0	6			1801.364	1801.897	0.424
1	6			1803.429	1803.963	0.48
0	6			1805.496	1806.029	0.411
0	6			1807.562	1808.095	0.595
0	6			1809.629	1810.162	0.754
0	6			1811.694	1812.227	0.934
0	6			1813.76	1814.294	1.287
0	6			1815.827	1816.36	0.75
0	6			1817.893	1818.426	0.512
1	6			1819.959	1820.492	0.69
0	6			1822.025	1822.558	0.558
0	8			1824.091	1824.625	0.783
0	6			1826.158	1826.691	0.561
0	6			1828.223	1828.756	0.336
0	6			1830.29	1830.823	0.783
1	6			1832.356	1832.889	0.762
0	6			1834.422	1834.956	0.465
0	6			1836.488	1837.021	0.38
0	6			1838.554	1839.088	0.394
0	8			1840.621	1841.154	1.555
0	6			1842.687	1843.22	0.626
0	6			1844.754	1845.287	0.422
0	6			1846.819	1847.352	0.379
0	6			1848.885	1849.419	0.457
0	0			1850.952	1851.485	0
0	6			1853.018	1853.551	0.965
0	6			1855.084	1855.617	0.797
0	6			1857.15	1857.683	0.583
0	6			1859.216	1859.75	0.697
0	6			1861.283	1861.816	1.05
0	6			1863.348	1863.881	1.399
1	8			1865.415	1865.948	0.896
0	6			1867.481	1868.014	0.699
0	6			1869.547	1870.081	0.848
0	6			1871.613	1872.146	0.552
0	6			1873.679	1874.213	1.128
0	6			1875.746	1876.279	1.264
0	6			1877.812	1878.345	0.997
0	6			1879.878	1880.411	1.082
0	6			1881.944	1882.477	0.82
1	6			1884.01	1884.544	0.928
0	6			1886.077	1886.61	0.59
0	6			1888.142	1888.675	0.868
0	6			1890.209	1890.742	0.389
0	6			1892.275	1892.808	0.649
0	6			1894.341	1894.875	0.751
0	6			1896.407	1896.94	0.777
0	6			1898.473	1899.006	0.528
1	6			1900.54	1901.073	0.945
1	6			1902.606	1903.139	0.836
0	6			1904.672	1905.206	0.516
0	6			1906.738	1907.271	0.466
1	8			1908.804	1909.338	1.072
1	6			1910.871	1911.404	0.593
0	6			1912.937	1913.47	0.759
0	6			1915.003	1915.536	0.632
1	6			1917.069	1917.602	0.465
0	6			1919.135	1919.669	0.731
0	6			1921.202	1921.735	0.65
0	6			1923.267	1923.8	0.759
1	6			1925.334	1925.867	0.508
1	6			1927.4	1927.933	0.839
1	6			1929.466	1930	0.999
1	8			1931.532	1932.065	0.574
0	6			1933.598	1934.131	0.547
0	6			1935.665	1936.198	0.56
1	6			1937.731	1938.264	0.475
1	6			1939.797	1940.33	0.512
0	6			1941.863	1942.396	0.989
0	6			1943.929	1944.463	0.699
0	6			1945.996	1946.529	0.495
0	8			1948.061	1948.594	0.75
0	6			1950.128	1950.661	1.408
0	6			1952.194	1952.727	0.76
0	6			1954.26	1954.794	0.938
0	6			1956.326	1956.859	0.829
0	6			1958.392	1958.925	1.775
0	8			1960.459	1960.992	0.862
0	6			1962.525	1963.058	0.724
0	6			1964.59	1965.124	1.149
0	6			1966.657	1967.19	0.441
0	6			1968.723	1969.256	0.356
0	6			1970.79	1971.323	0.299
0	6			1972.855	1973.388	0.284
0	6			1974.922	1975.455	0.204
0	6			1976.988	1977.521	0.206
0	6			1979.054	1979.588	0.449
0	6			1981.121	1981.654	0.233
0	6			1983.186	1983.719	0.74
0	6			1985.253	1985.786	0.531
0	6			1987.319	1987.852	0.434
0	6			1989.385	1989.919	0.418
0	6			1991.451	1991.984	0.38
1	6			1993.517	1994.05	0.382
0	6			1995.584	1996.117	0.354
0	8			1997.65	1998.183	0.778
0	6			1999.715	2000.249	0.424
0	6			2001.782	2002.315	0.484
0	8			2003.848	2004.381	1.91
0	6			2005.915	2006.448	1.449
0	6			2007.98	2008.513	0.421
1	6			2010.047	2010.58	0.399
0	6			2012.113	2012.646	1.684
0	6			2014.179	2014.713	0.533
0	6			2016.245	2016.778	0.5
0	6			2018.311	2018.844	0.549
0	0			2020.378	2020.911	0
0	6			2022.444	2022.977	0.447
1	6			2024.509	2025.043	0.527
0	6			2026.576	2027.109	1.009
0	0			2028.642	2029.175	0
0	6			2030.709	2031.242	0.221
0	6			2032.774	2033.307	0.219
0	6			2034.84	2035.374	0.526
0	6			2036.907	2037.44	0.369
0	6			2038.973	2039.506	0.489
0	6			2041.039	2041.572	0.38
0	6			2043.105	2043.638	0.4
0	6			2045.172	2045.705	0.29
0	6			2047.238	2047.771	0.702
0	6			2049.304	2049.838	0.54
0	6			2051.37	2051.903	0.724
0	8			2053.436	2053.969	1.359
0	6			2055.503	2056.036	1.285
0	6			2057.569	2058.102	1.438
0	6			2059.634	2060.168	1.496
0	6			2061.701	2062.234	0.775
1	6			2063.767	2064.3	0.544
0	6			2065.834	2066.367	0.972
0	6			2067.899	2068.432	0.519
0	6			2069.965	2070.499	0.516
0	6			2072.032	2072.565	0.617
0	8			2074.098	2074.631	1.176
0	6			2076.164	2076.697	0.874
0	6			2078.23	2078.763	0.665
1	6			2080.297	2080.83	0.502
0	6			2082.363	2082.896	0.311
0	6			2084.428	2084.962	0.409
0	6			2086.495	2087.028	0.668
0	6			2088.561	2089.094	0.617
0	6			2090.628	2091.161	0.419
