# Supplementary material for: Does excitatory fronto-extracerebral tDCS lead to improved working memory performance?
Source: F1000Res. 2013 Dec 10;2:219. Originally published 2013 Oct 17. [Version 2] doi: 10.12688/f1000research.2-219.v2 (PMC3869492; doi:10.12688/f1000research.2-219.v2)
Supplement: 3-back scores of participants before, during and after tDCS stimulation to their left dorsolateral prefronatal cortex — Files are named by date, subject code, day and task condition. There are four different conditions: Exposure, Baseline, DCS and Test. Exposure was a brief training on the n-back task. Baseline was a 5 minute period of the 3-back. Exposure and Baseline occurred only on day 1. DCS stands for direct current stimulation and indicates performance of the 3-back (10 minutes) that occurred while participants were stimulated. The test condition (10 minutes of 3-back) occurred post-stimulation. Both DCS and the Test conditions occurred on days 1 and 2. For example: 01-Jan-2012_AA01_1_DCS - indicates the performance during stimulation on day 1 01-Jan-2012_AA01_2_Test - indicates the performance during post-stimulation test phase on day 2 Variables in the files are presented in the following order: shudaprsd = indicates instances where the letter on screen was the same as the letter 3-back (1) or not (0) key_press = the key pressed (6 = F, letter on screen is not the same as 3-back; 8 = h, letter on screen is the same as letter 3-back) instructions = time relative to the start of the file when the instructions appeared on screen fixation = time relative to the start of the file when the first fixation cross appeared on screen letter_onscreen = time relative to the start of the file when the letter appeared on screen stimulus_interval = time relative to the start of the file when the fixation cross disappeared off screen RT = reaction time in seconds from the time stimulus onset to the button press Hits = the amount of correct hits (3-back) CRs = the number of correct rejections FAs = false alarms, pressing the hit button at the wrong occasion Misses = incorrect rejection of hit trial (opposite to false alarm) or = omitted rejection response oh = omitted hit response HR = hit rate calculated as the number of hits per chances FAR = false alarm rate calculated as the number of false alarms per opportunity Z_HR = Z normalised hit rate, where Z is the inverse of the cumulative Gauss [file f1000research-2-3252-s0000.tgz › 18_Sep_2012_BB02_1_Test]

shudaprsd	key_press	instructions	fixation	letter_onscreen	stimulus_interval	RT	Hits	CRs	FAs	Misses	or	oh	HR	FAR	Z_HR	Z_FAR	d
0	6	2133.3	2137.733	2139.265	2139.798	1.271	9	204	19	47	17	4	0.15	0.079167	-1.0364	-1.4107	0.37427
0	6			2141.332	2141.865	0.762
0	6			2143.398	2143.931	0.73
1	8			2145.464	2145.998	0.966
0	8			2147.53	2148.063	1.139
0	6			2149.596	2150.13	0.707
0	6			2151.663	2152.196	1.125
0	6			2153.729	2154.262	0.875
0	6			2155.795	2156.328	0.461
0	6			2157.861	2158.394	0.534
0	6			2159.927	2160.461	0.425
0	6			2161.994	2162.527	0.274
0	6			2164.059	2164.592	0.213
0	6			2166.126	2166.659	0.214
0	6			2168.192	2168.725	0.357
1	6			2170.258	2170.792	0.196
0	6			2172.324	2172.857	0.239
0	6			2174.39	2174.923	0.406
1	6			2176.457	2176.99	0.243
1	6			2178.523	2179.056	1.06
0	6			2180.589	2181.122	0.458
0	6			2182.655	2183.188	0.385
0	6			2184.721	2185.255	0.328
0	6			2186.788	2187.321	0.453
1	6			2188.853	2189.386	0.245
1	8			2190.92	2191.453	1.167
1	6			2192.986	2193.519	0.712
0	0			2195.052	2195.586	0
0	6			2197.118	2197.651	0.705
0	6			2199.184	2199.717	0.672
0	0			2201.251	2201.784	0
0	6			2203.317	2203.85	0.219
0	6			2205.383	2205.917	0.45
1	6			2207.449	2207.982	0.528
0	6			2209.515	2210.048	0.865
0	6			2211.582	2212.115	1.153
0	8			2213.648	2214.181	0.651
1	8			2215.714	2216.247	1.199
1	6			2217.78	2218.313	1.055
0	6			2219.846	2220.38	0.588
0	6			2221.913	2222.446	0.467
1	6			2223.978	2224.511	1.402
0	6			2226.045	2226.578	1.514
0	0			2228.111	2228.644	0
0	6			2230.177	2230.711	0.505
0	6			2232.243	2232.776	0.537
1	6			2234.309	2234.842	0.545
0	6			2236.376	2236.909	0.74
0	6			2238.442	2238.975	0.777
0	6			2240.507	2241.041	0.775
0	6			2242.574	2243.107	1.257
1	8			2244.64	2245.173	0.896
0	6			2246.707	2247.24	0.932
0	6			2248.772	2249.305	0.578
1	6			2250.839	2251.372	0.468
1	6			2252.905	2253.438	0.4
0	6			2254.971	2255.505	0.467
0	6			2257.037	2257.57	0.247
1	6			2259.103	2259.636	0.331
0	6			2261.17	2261.703	0.456
0	6			2263.236	2263.769	0.546
1	8			2265.301	2265.835	1.358
0	6			2267.368	2267.901	0.773
1	6			2269.434	2269.967	0.447
0	6			2271.501	2272.034	0.513
0	6			2273.566	2274.099	0.739
0	6			2275.632	2276.166	0.888
0	6			2277.699	2278.232	1.434
0	6			2279.765	2280.298	1.173
0	6			2281.832	2282.365	0.858
1	6			2283.897	2284.43	0.68
0	6			2285.964	2286.497	0.787
0	6			2288.03	2288.563	0.484
0	6			2290.096	2290.63	1.131
0	8			2292.162	2292.695	0.606
0	8			2294.228	2294.761	0.802
0	6			2296.295	2296.828	1.096
0	6			2298.361	2298.894	0.718
0	6			2300.426	2300.96	0.346
0	6			2302.493	2303.026	1.179
1	6			2304.559	2305.092	0.426
0	6			2306.626	2307.159	0.679
0	6			2308.691	2309.224	1.298
0	6			2310.757	2311.291	1.687
0	0			2312.824	2313.357	0
0	6			2314.89	2315.423	0.419
1	6			2316.956	2317.489	0.404
0	6			2319.022	2319.555	0.318
0	6			2321.089	2321.622	0.378
0	0			2323.155	2323.688	0
0	6			2325.22	2325.754	0.519
0	0			2327.287	2327.82	0
0	0			2329.353	2329.886	0
0	0			2331.42	2331.953	0
0	0			2333.485	2334.018	0
0	0			2335.551	2336.085	0
0	6			2337.618	2338.151	0.373
0	6			2339.684	2340.217	0.352
0	6			2341.75	2342.283	0.454
0	6			2343.816	2344.349	0.274
0	6			2345.882	2346.416	0.441
1	6			2347.949	2348.482	0.559
0	6			2350.015	2350.547	1.482
0	6			2352.081	2352.614	0.5
0	6			2354.147	2354.68	1.059
0	6			2356.214	2356.747	0.392
0	6			2358.28	2358.813	0.353
0	6			2360.345	2360.879	0.322
0	6			2362.412	2362.945	0.235
0	8			2364.478	2365.011	0.46
0	6			2366.545	2367.078	0.813
0	6			2368.61	2369.143	0.658
0	0			2370.676	2371.21	0
0	6			2372.743	2373.276	2.01
0	0			2374.809	2375.342	0
0	6			2376.875	2377.408	0.631
1	0			2378.941	2379.474	0
0	0			2381.007	2381.541	0
0	6			2383.074	2383.607	0.251
1	6			2385.139	2385.672	0.325
0	6			2387.206	2387.739	0.549
0	6			2389.272	2389.805	0.539
1	8			2391.339	2391.872	0.593
0	6			2393.404	2393.937	0.556
0	6			2395.47	2396.004	0.505
0	6			2397.537	2398.07	0.389
0	6			2399.603	2400.136	0.362
0	6			2401.669	2402.202	0.353
0	6			2403.735	2404.268	0.303
0	6			2405.801	2406.335	0.399
0	6			2407.868	2408.401	0.617
1	6			2409.933	2410.466	0.515
0	6			2412	2412.533	0.305
0	6			2414.066	2414.599	0.231
0	6			2416.132	2416.666	0.298
0	6			2418.198	2418.731	0.424
1	6			2420.264	2420.797	0.959
0	0			2422.331	2422.864	0
0	6			2424.397	2424.93	0.688
1	6			2426.463	2426.996	0.626
0	6			2428.529	2429.062	0.569
1	0			2430.595	2431.129	0
1	0			2432.662	2433.195	0
0	8			2434.728	2435.261	0.347
0	6			2436.794	2437.327	0.191
0	6			2438.86	2439.393	0.217
0	6			2440.926	2441.46	0.524
0	6			2442.993	2443.526	0.414
0	6			2445.058	2445.591	0.406
0	6			2447.125	2447.658	0.571
0	6			2449.191	2449.724	0.439
0	6			2451.257	2451.791	0.271
0	6			2453.323	2453.856	0.795
0	8			2455.389	2455.922	1.377
0	0			2457.456	2457.989	0
0	6			2459.522	2460.055	0.268
1	6			2461.588	2462.121	0.288
1	6			2463.654	2464.187	0.472
0	6			2465.72	2466.254	0.533
0	8			2467.787	2468.32	1.583
0	6			2469.852	2470.385	0.795
1	6			2471.919	2472.452	0.468
0	6			2473.985	2474.518	0.436
0	6			2476.051	2476.585	0.286
0	6			2478.117	2478.65	0.557
0	6			2480.183	2480.716	0.724
1	6			2482.25	2482.783	0.532
1	6			2484.316	2484.849	0.265
0	6			2486.381	2486.915	0.596
0	6			2488.448	2488.981	0.609
0	6			2490.514	2491.047	0.764
0	6			2492.581	2493.114	1.685
1	6			2494.646	2495.179	1.138
0	6			2496.713	2497.246	0.624
1	6			2498.779	2499.312	0.772
0	6			2500.845	2501.379	0.986
1	6			2502.911	2503.445	0.672
1	0			2504.977	2505.51	0
0	6			2507.044	2507.577	0.224
0	6			2509.11	2509.643	0.338
0	6			2511.176	2511.71	0.651
0	6			2513.242	2513.775	0.794
1	6			2515.308	2515.841	0.31
1	6			2517.375	2517.908	0.51
0	6			2519.441	2519.974	0.554
0	6			2521.506	2522.04	0.745
0	8			2523.573	2524.106	1.267
0	6			2525.639	2526.172	0.508
0	8			2527.706	2528.239	0.509
0	6			2529.771	2530.304	0.308
0	6			2531.838	2532.371	0.661
0	6			2533.904	2534.437	1.173
1	6			2535.97	2536.504	0.402
0	6			2538.036	2538.569	0.398
0	6			2540.102	2540.635	0.36
1	6			2542.169	2542.702	0.279
0	6			2544.235	2544.768	0.41
1	8			2546.3	2546.834	0.39
0	6			2548.367	2548.9	0.884
1	6			2550.433	2550.966	1.337
0	6			2552.5	2553.033	1.186
0	6			2554.565	2555.098	0.727
0	6			2556.631	2557.165	0.612
0	6			2558.698	2559.231	0.373
0	6			2560.764	2561.297	0.451
0	6			2562.83	2563.363	0.413
0	6			2564.896	2565.429	0.532
0	6			2566.963	2567.496	0.434
0	6			2569.029	2569.562	0.349
0	6			2571.094	2571.628	0.639
0	6			2573.161	2573.694	0.84
0	6			2575.227	2575.76	0.654
0	6			2577.294	2577.827	0.574
0	6			2579.359	2579.893	0.401
0	6			2581.425	2581.959	0.415
0	6			2583.492	2584.025	0.393
0	6			2585.558	2586.091	0.601
0	6			2587.625	2588.158	0.356
0	6			2589.69	2590.223	0.318
0	6			2591.756	2592.29	0.344
0	6			2593.823	2594.356	0.41
1	6			2595.889	2596.422	0.489
0	8			2597.955	2598.488	0.678
0	6			2600.021	2600.554	0.575
0	6			2602.088	2602.621	0.483
0	6			2604.154	2604.687	0.503
1	6			2606.219	2606.753	0.711
1	6			2608.286	2608.819	0.472
0	6			2610.352	2610.885	0.463
1	8			2612.419	2612.952	0.658
0	6			2614.484	2615.017	0.433
0	6			2616.55	2617.084	0.253
0	0			2618.617	2619.15	0
0	6			2620.683	2621.216	0.263
1	6			2622.749	2623.282	0.593
0	8			2624.815	2625.348	0.742
0	6			2626.881	2627.415	0.475
0	6			2628.948	2629.481	0.494
1	6			2631.013	2631.547	0.439
0	6			2633.08	2633.613	0.557
0	6			2635.146	2635.679	0.607
0	6			2637.213	2637.746	0.62
1	8			2639.278	2639.811	0.723
0	6			2641.344	2641.878	0.813
1	6			2643.411	2643.944	0.574
1	6			2645.477	2646.01	0.453
0	6			2647.543	2648.076	0.256
1	6			2649.609	2650.142	0.722
0	6			2651.675	2652.209	0.806
0	6			2653.742	2654.275	0.415
0	8			2655.807	2656.34	0.764
0	6			2657.874	2658.407	0.519
1	6			2659.94	2660.473	0.316
0	6			2662.006	2662.54	0.266
0	6			2664.073	2664.606	0.221
0	6			2666.138	2666.672	0.212
0	6			2668.205	2668.738	0.466
0	6			2670.271	2670.804	0.368
0	6			2672.338	2672.871	0.551
0	6			2674.403	2674.936	0.736
0	8			2676.469	2677.003	0.657
0	6			2678.536	2679.069	0.775
0	6			2680.602	2681.135	0.326
0	6			2682.668	2683.201	0.458
0	6			2684.734	2685.267	0.513
0	6			2686.8	2687.334	0.638
0	6			2688.867	2689.4	0.511
0	6			2690.932	2691.465	1.434
0	8			2692.999	2693.532	1.177
0	6			2695.065	2695.598	0.963
1	6			2697.131	2697.665	1.229
0	6			2699.197	2699.73	0.933
0	6			2701.263	2701.797	0.87
1	6			2703.33	2703.863	0.544
0	6			2705.396	2705.929	0.552
0	0			2707.462	2707.995	0
0	6			2709.528	2710.061	0.252
0	6			2711.594	2712.128	0.506
0	6			2713.661	2714.194	0.59
1	6			2715.726	2716.259	0.452
0	6			2717.793	2718.326	1.344
0	8			2719.859	2720.392	1.177
0	6			2721.925	2722.459	1.003
0	6			2723.991	2724.524	0.824
0	6			2726.057	2726.59	0.68
0	6			2728.124	2728.657	1.027
0	6			2730.19	2730.723	0.912
0	6			2732.255	2732.789	0.728
0	6			2734.322	2734.855	0.442
0	8			2736.388	2736.922	1.552
0	8			2738.455	2738.988	1.073
0	6			2740.521	2741.054	0.53
0	6			2742.587	2743.12	0.656
0	6			2744.653	2745.186	0.406
0	6			2746.719	2747.253	0.737
0	6			2748.786	2749.319	0.474
0	8			2750.851	2751.384	0.958
0	6			2752.918	2753.451	0.965
1	6			2754.984	2755.517	0.88
0	6			2757.05	2757.584	0.519
