# Supplementary material for: Does excitatory fronto-extracerebral tDCS lead to improved working memory performance?
Source: F1000Res. 2013 Dec 10;2:219. Originally published 2013 Oct 17. [Version 2] doi: 10.12688/f1000research.2-219.v2 (PMC3869492; doi:10.12688/f1000research.2-219.v2)
Supplement: 3-back scores of participants before, during and after tDCS stimulation to their left dorsolateral prefronatal cortex — Files are named by date, subject code, day and task condition. There are four different conditions: Exposure, Baseline, DCS and Test. Exposure was a brief training on the n-back task. Baseline was a 5 minute period of the 3-back. Exposure and Baseline occurred only on day 1. DCS stands for direct current stimulation and indicates performance of the 3-back (10 minutes) that occurred while participants were stimulated. The test condition (10 minutes of 3-back) occurred post-stimulation. Both DCS and the Test conditions occurred on days 1 and 2. For example: 01-Jan-2012_AA01_1_DCS - indicates the performance during stimulation on day 1 01-Jan-2012_AA01_2_Test - indicates the performance during post-stimulation test phase on day 2 Variables in the files are presented in the following order: shudaprsd = indicates instances where the letter on screen was the same as the letter 3-back (1) or not (0) key_press = the key pressed (6 = F, letter on screen is not the same as 3-back; 8 = h, letter on screen is the same as letter 3-back) instructions = time relative to the start of the file when the instructions appeared on screen fixation = time relative to the start of the file when the first fixation cross appeared on screen letter_onscreen = time relative to the start of the file when the letter appeared on screen stimulus_interval = time relative to the start of the file when the fixation cross disappeared off screen RT = reaction time in seconds from the time stimulus onset to the button press Hits = the amount of correct hits (3-back) CRs = the number of correct rejections FAs = false alarms, pressing the hit button at the wrong occasion Misses = incorrect rejection of hit trial (opposite to false alarm) or = omitted rejection response oh = omitted hit response HR = hit rate calculated as the number of hits per chances FAR = false alarm rate calculated as the number of false alarms per opportunity Z_HR = Z normalised hit rate, where Z is the inverse of the cumulative Gauss [file f1000research-2-3252-s0000.tgz › 18_Sep_2012_CM01_1_baseline]

shudaprsd	key_press	instructions	fixation	letter_onscreen	stimulus_interval	RT	Hits	CRs	FAs	Misses	or	oh	HR	FAR	Z_HR	Z_FAR	d
0	6	853.974	890.215	891.749	892.282	0.294	10	111	9	20	0	0	0.33333	0.075	-0.43073	-1.4395	1.0088
0	6			893.815	894.348	0.267
0	6			895.88	896.414	0.247
1	6			897.947	898.48	0.242
0	6			900.013	900.547	0.268
0	6			902.08	902.613	0.416
0	8			904.146	904.679	0.576
0	6			906.212	906.745	0.467
0	6			908.278	908.811	0.763
0	6			910.344	910.878	0.431
0	6			912.411	912.944	0.227
0	6			914.476	915.009	0.354
1	8			916.543	917.076	0.396
0	6			918.609	919.142	0.217
0	6			920.675	921.209	0.225
0	6			922.741	923.274	0.403
0	6			924.807	925.34	0.388
1	8			926.874	927.407	0.483
0	6			928.94	929.473	0.778
1	6			931.006	931.539	0.464
0	6			933.072	933.605	0.467
0	6			935.138	935.672	0.416
0	8			937.205	937.738	0.576
0	6			939.271	939.804	0.332
0	6			941.337	941.87	0.276
0	6			943.403	943.936	0.296
0	8			945.469	946.003	0.415
0	6			947.536	948.069	0.393
1	6			949.601	950.134	0.403
0	6			951.668	952.201	0.339
0	6			953.734	954.267	0.635
1	6			955.8	956.334	0.461
0	6			957.866	958.399	0.903
0	8			959.932	960.465	0.361
1	6			961.999	962.532	0.432
0	6			964.065	964.598	0.317
0	6			966.131	966.665	0.478
0	6			968.197	968.73	0.767
1	6			970.263	970.797	0.612
0	6			972.33	972.863	0.396
1	6			974.396	974.929	0.867
0	6			976.462	976.995	0.553
0	8			978.528	979.061	0.702
0	6			980.594	981.128	0.453
0	6			982.661	983.194	0.448
1	6			984.726	985.259	0.434
0	6			986.793	987.326	0.464
0	6			988.859	989.392	0.432
0	6			990.925	991.459	0.381
0	6			992.992	993.525	0.342
0	6			995.057	995.59	0.304
1	8			997.124	997.657	0.417
0	6			999.19	999.723	0.273
0	6			1001.256	1001.79	0.275
0	6			1003.322	1003.855	0.553
0	6			1005.388	1005.922	0.455
1	6			1007.455	1007.988	0.34
0	6			1009.521	1010.054	0.348
0	6			1011.587	1012.12	0.362
0	6			1013.653	1014.186	0.546
0	6			1015.719	1016.253	0.396
1	8			1017.786	1018.319	0.233
0	6			1019.851	1020.384	0.348
0	6			1021.918	1022.451	0.355
0	6			1023.984	1024.517	0.298
0	6			1026.05	1026.584	0.711
0	6			1028.117	1028.65	0.478
0	6			1030.182	1030.715	0.488
0	8			1032.249	1032.782	0.589
1	6			1034.315	1034.848	0.332
0	6			1036.381	1036.915	0.371
1	6			1038.447	1038.98	0.401
0	6			1040.513	1041.047	0.387
1	6			1042.58	1043.113	0.557
0	6			1044.646	1045.179	0.607
0	6			1046.712	1047.245	0.528
0	6			1048.778	1049.311	1.005
1	6			1050.844	1051.378	0.41
0	6			1052.911	1053.444	0.663
1	8			1054.977	1055.51	0.402
0	6			1057.043	1057.576	0.433
0	6			1059.109	1059.642	0.453
1	8			1061.175	1061.709	0.245
0	6			1063.242	1063.775	0.398
0	6			1065.307	1065.84	0.454
0	6			1067.374	1067.907	0.561
0	6			1069.44	1069.973	0.599
0	6			1071.506	1072.04	0.39
1	6			1073.572	1074.105	0.346
0	6			1075.638	1076.172	0.582
0	6			1077.705	1078.238	0.42
0	6			1079.771	1080.304	0.328
0	6			1081.837	1082.37	0.635
0	6			1083.903	1084.436	0.485
0	6			1085.969	1086.503	0.464
0	6			1088.036	1088.569	0.36
0	6			1090.102	1090.635	0.339
0	6			1092.168	1092.701	0.382
0	6			1094.234	1094.767	0.385
0	6			1096.3	1096.834	0.446
0	6			1098.367	1098.9	0.476
0	6			1100.432	1100.965	0.386
0	6			1102.499	1103.032	0.411
1	8			1104.565	1105.098	0.712
0	6			1106.631	1107.165	0.322
0	6			1108.697	1109.23	0.365
0	6			1110.763	1111.297	0.514
0	6			1112.83	1113.363	0.392
0	6			1114.896	1115.429	0.406
0	6			1116.962	1117.495	0.59
0	6			1119.028	1119.561	0.528
0	6			1121.094	1121.628	0.472
0	6			1123.161	1123.694	0.497
0	6			1125.227	1125.76	0.534
0	8			1127.293	1127.826	0.707
0	6			1129.359	1129.892	0.457
0	6			1131.425	1131.959	0.495
1	6			1133.492	1134.025	0.449
0	6			1135.557	1136.09	0.716
0	8			1137.624	1138.157	0.383
0	6			1139.69	1140.223	0.204
0	6			1141.756	1142.29	0.253
0	6			1143.822	1144.355	0.408
0	6			1145.888	1146.422	0.598
0	6			1147.955	1148.488	0.406
0	6			1150.021	1150.554	0.32
1	8			1152.088	1152.621	0.38
1	6			1154.153	1154.686	0.272
1	6			1156.219	1156.753	0.486
1	6			1158.286	1158.819	0.54
0	6			1160.352	1160.885	0.437
0	6			1162.418	1162.951	0.363
0	6			1164.484	1165.017	0.447
0	6			1166.55	1167.084	0.385
0	6			1168.617	1169.15	0.433
1	6			1170.682	1171.215	0.595
0	8			1172.749	1173.282	0.409
0	6			1174.815	1175.348	0.312
0	6			1176.881	1177.415	0.261
0	6			1178.947	1179.48	0.469
0	6			1181.013	1181.547	0.377
0	6			1183.08	1183.613	0.279
0	6			1185.146	1185.679	0.481
0	6			1187.213	1187.746	0.464
1	8			1189.278	1189.811	0.362
0	6			1191.344	1191.878	0.259
0	6			1193.411	1193.944	0.436
1	6			1195.477	1196.01	0.38
0	6			1197.543	1198.076	0.511
1	8			1199.609	1200.142	0.654
