# Supplementary material for: Does excitatory fronto-extracerebral tDCS lead to improved working memory performance?
Source: F1000Res. 2013 Dec 10;2:219. Originally published 2013 Oct 17. [Version 2] doi: 10.12688/f1000research.2-219.v2 (PMC3869492; doi:10.12688/f1000research.2-219.v2)
Supplement: 3-back scores of participants before, during and after tDCS stimulation to their left dorsolateral prefronatal cortex — Files are named by date, subject code, day and task condition. There are four different conditions: Exposure, Baseline, DCS and Test. Exposure was a brief training on the n-back task. Baseline was a 5 minute period of the 3-back. Exposure and Baseline occurred only on day 1. DCS stands for direct current stimulation and indicates performance of the 3-back (10 minutes) that occurred while participants were stimulated. The test condition (10 minutes of 3-back) occurred post-stimulation. Both DCS and the Test conditions occurred on days 1 and 2. For example: 01-Jan-2012_AA01_1_DCS - indicates the performance during stimulation on day 1 01-Jan-2012_AA01_2_Test - indicates the performance during post-stimulation test phase on day 2 Variables in the files are presented in the following order: shudaprsd = indicates instances where the letter on screen was the same as the letter 3-back (1) or not (0) key_press = the key pressed (6 = F, letter on screen is not the same as 3-back; 8 = h, letter on screen is the same as letter 3-back) instructions = time relative to the start of the file when the instructions appeared on screen fixation = time relative to the start of the file when the first fixation cross appeared on screen letter_onscreen = time relative to the start of the file when the letter appeared on screen stimulus_interval = time relative to the start of the file when the fixation cross disappeared off screen RT = reaction time in seconds from the time stimulus onset to the button press Hits = the amount of correct hits (3-back) CRs = the number of correct rejections FAs = false alarms, pressing the hit button at the wrong occasion Misses = incorrect rejection of hit trial (opposite to false alarm) or = omitted rejection response oh = omitted hit response HR = hit rate calculated as the number of hits per chances FAR = false alarm rate calculated as the number of false alarms per opportunity Z_HR = Z normalised hit rate, where Z is the inverse of the cumulative Gauss [file f1000research-2-3252-s0000.tgz › 18_Sep_2012_CM01_1_DCS]

shudaprsd	key_press	instructions	fixation	letter_onscreen	stimulus_interval	RT	Hits	CRs	FAs	Misses	or	oh	HR	FAR	Z_HR	Z_FAR	d
0	6	1747.062	1775.389	1776.922	1777.455	0.302	18	228	12	42	0	0	0.3	0.05	-0.5244	-1.6449	1.1205
0	6			1778.988	1779.521	0.211
0	6			1781.054	1781.588	0.225
0	6			1783.121	1783.654	0.314
0	6			1785.186	1785.719	0.376
0	6			1787.253	1787.786	0.336
0	6			1789.319	1789.852	0.421
0	6			1791.385	1791.919	0.353
0	6			1793.451	1793.984	0.361
0	6			1795.517	1796.05	0.334
0	6			1797.584	1798.117	0.371
0	8			1799.65	1800.183	0.531
1	6			1801.716	1802.25	0.37
1	6			1803.782	1804.315	0.337
0	6			1805.848	1806.381	0.345
0	6			1807.915	1808.448	0.346
0	6			1809.981	1810.514	0.401
1	6			1812.047	1812.58	0.31
0	6			1814.113	1814.646	0.453
0	8			1816.179	1816.713	0.473
0	6			1818.246	1818.779	0.287
0	6			1820.311	1820.844	0.29
0	6			1822.378	1822.911	0.602
0	6			1824.444	1824.977	0.657
0	6			1826.51	1827.044	0.402
0	6			1828.576	1829.109	0.439
0	6			1830.642	1831.175	0.354
1	8			1832.709	1833.242	0.302
0	6			1834.775	1835.308	0.48
0	6			1836.84	1837.374	0.449
0	6			1838.907	1839.44	0.432
0	6			1840.973	1841.506	0.388
0	6			1843.04	1843.573	0.583
0	6			1845.106	1845.639	0.392
0	6			1847.172	1847.705	0.441
0	6			1849.238	1849.771	0.455
0	6			1851.304	1851.838	0.457
0	6			1853.371	1853.904	0.605
0	6			1855.436	1855.969	0.409
0	6			1857.503	1858.036	0.598
0	6			1859.569	1860.102	0.349
0	6			1861.635	1862.169	0.433
0	8			1863.701	1864.234	0.336
0	6			1865.767	1866.3	0.25
1	6			1867.834	1868.367	0.31
1	6			1869.9	1870.433	0.289
0	6			1871.965	1872.499	0.328
0	6			1874.032	1874.565	0.317
0	6			1876.098	1876.631	0.577
1	8			1878.165	1878.698	0.251
0	6			1880.23	1880.763	0.424
0	6			1882.297	1882.83	0.384
1	6			1884.363	1884.896	0.475
1	6			1886.429	1886.963	0.5
0	6			1888.496	1889.029	0.431
0	6			1890.561	1891.094	0.37
0	6			1892.628	1893.161	0.342
0	6			1894.694	1895.227	0.356
0	6			1896.76	1897.294	0.447
0	6			1898.826	1899.359	0.437
1	6			1900.892	1901.425	0.287
0	6			1902.959	1903.492	0.523
0	6			1905.025	1905.558	0.391
0	6			1907.09	1907.624	0.482
0	6			1909.157	1909.69	0.302
1	8			1911.223	1911.756	0.275
0	6			1913.29	1913.823	0.294
0	6			1915.355	1915.888	0.227
1	6			1917.422	1917.955	0.281
0	6			1919.488	1920.021	0.277
1	8			1921.554	1922.088	0.69
0	6			1923.621	1924.153	0.222
0	6			1925.686	1926.219	0.29
0	6			1927.753	1928.286	0.356
0	6			1929.819	1930.352	0.405
0	6			1931.885	1932.419	0.472
0	8			1933.951	1934.484	0.515
0	6			1936.017	1936.55	0.272
0	6			1938.084	1938.617	0.332
0	6			1940.15	1940.683	0.381
0	6			1942.215	1942.749	0.378
0	6			1944.282	1944.815	0.415
0	8			1946.348	1946.881	0.4
0	6			1948.415	1948.948	0.249
0	6			1950.48	1951.013	0.27
1	6			1952.547	1953.08	0.271
0	6			1954.613	1955.146	0.361
1	8			1956.679	1957.213	0.27
0	6			1958.745	1959.278	0.249
0	6			1960.811	1961.344	0.339
0	6			1962.878	1963.411	0.534
0	8			1964.944	1965.477	0.261
0	6			1967.009	1967.543	0.229
0	6			1969.076	1969.609	0.506
0	6			1971.142	1971.675	0.449
0	6			1973.209	1973.742	0.515
0	6			1975.275	1975.808	0.354
0	6			1977.34	1977.874	0.486
0	6			1979.407	1979.94	0.358
1	6			1981.473	1982.006	0.413
0	6			1983.54	1984.073	0.467
0	6			1985.605	1986.138	0.412
0	6			1987.672	1988.205	0.343
0	6			1989.738	1990.271	0.387
1	8			1991.804	1992.338	0.33
0	6			1993.87	1994.403	0.262
0	6			1995.936	1996.469	0.294
0	6			1998.003	1998.536	0.336
0	6			2000.069	2000.602	0.421
0	6			2002.134	2002.668	0.489
0	6			2004.201	2004.734	0.39
0	6			2006.267	2006.8	0.481
0	6			2008.334	2008.867	0.646
0	6			2010.399	2010.932	0.409
0	6			2012.465	2012.999	0.447
0	6			2014.532	2015.065	0.313
0	6			2016.598	2017.131	0.421
0	6			2018.665	2019.198	0.382
1	6			2020.73	2021.263	0.373
0	6			2022.797	2023.33	0.48
0	6			2024.863	2025.396	0.365
0	6			2026.929	2027.463	0.244
1	6			2028.995	2029.528	0.352
0	6			2031.061	2031.594	0.261
1	8			2033.128	2033.661	0.321
1	6			2035.194	2035.727	0.294
0	6			2037.259	2037.793	0.508
0	6			2039.326	2039.859	0.51
0	6			2041.392	2041.925	0.436
0	6			2043.459	2043.992	0.355
0	6			2045.524	2046.057	0.44
0	6			2047.59	2048.124	0.524
0	6			2049.657	2050.19	0.497
0	6			2051.723	2052.256	0.545
0	6			2053.789	2054.322	0.408
0	6			2055.855	2056.388	0.375
0	6			2057.922	2058.455	0.359
1	6			2059.988	2060.521	0.343
0	6			2062.054	2062.588	0.446
0	6			2064.12	2064.653	0.43
0	6			2066.186	2066.719	0.292
1	6			2068.253	2068.786	0.335
0	6			2070.319	2070.852	0.425
0	6			2072.384	2072.918	0.387
0	6			2074.451	2074.984	0.435
0	6			2076.517	2077.05	0.432
1	6			2078.584	2079.117	0.41
0	8			2080.649	2081.182	0.595
0	6			2082.715	2083.249	0.539
1	6			2084.782	2085.315	0.493
0	6			2086.848	2087.381	0.554
0	6			2088.914	2089.447	0.392
0	6			2090.98	2091.513	0.465
1	8			2093.047	2093.58	0.455
0	6			2095.113	2095.646	0.269
0	6			2097.179	2097.712	0.512
0	6			2099.245	2099.778	0.344
0	6			2101.311	2101.844	0.429
0	6			2103.378	2103.911	0.278
1	6			2105.444	2105.977	0.497
1	6			2107.509	2108.043	0.465
1	6			2109.576	2110.109	0.39
0	6			2111.642	2112.175	0.428
1	8			2113.709	2114.242	0.248
0	6			2115.774	2116.307	0.245
0	6			2117.84	2118.374	0.33
0	6			2119.907	2120.44	0.483
1	6			2121.973	2122.506	0.585
1	8			2124.039	2124.572	0.424
0	6			2126.105	2126.638	0.297
0	6			2128.172	2128.705	0.38
0	6			2130.238	2130.771	0.476
0	6			2132.303	2132.837	0.802
1	8			2134.37	2134.903	0.294
0	6			2136.436	2136.969	0.325
0	6			2138.503	2139.036	0.385
0	6			2140.569	2141.101	0.3
0	6			2142.634	2143.168	0.315
0	6			2144.701	2145.234	0.51
0	6			2146.767	2147.3	0.389
0	8			2148.834	2149.367	0.449
0	6			2150.899	2151.432	0.253
0	6			2152.965	2153.499	0.255
0	6			2155.032	2155.565	0.503
0	6			2157.098	2157.631	0.365
0	8			2159.164	2159.697	0.566
1	6			2161.23	2161.763	0.281
0	6			2163.297	2163.83	0.306
0	6			2165.363	2165.896	0.414
0	6			2167.428	2167.962	0.535
1	6			2169.495	2170.028	0.489
0	6			2171.561	2172.094	0.486
0	6			2173.628	2174.161	0.428
1	6			2175.693	2176.226	0.543
0	6			2177.759	2178.293	0.674
0	6			2179.826	2180.359	0.553
0	6			2181.892	2182.425	0.444
0	6			2183.959	2184.491	0.386
0	6			2186.024	2186.557	0.431
1	6			2188.09	2188.624	0.339
0	6			2190.157	2190.69	0.335
0	6			2192.223	2192.756	0.554
0	6			2194.289	2194.822	0.468
0	6			2196.355	2196.888	0.512
1	6			2198.422	2198.955	0.361
0	6			2200.488	2201.021	0.533
0	6			2202.553	2203.087	0.39
0	6			2204.62	2205.153	0.374
0	6			2206.686	2207.219	0.323
0	6			2208.753	2209.286	0.307
0	8			2210.818	2211.351	0.434
0	6			2212.884	2213.418	0.389
0	6			2214.951	2215.484	0.431
0	6			2217.017	2217.55	0.504
1	8			2219.083	2219.616	0.342
0	6			2221.149	2221.682	0.274
1	6			2223.215	2223.749	0.429
0	6			2225.282	2225.815	0.548
0	6			2227.347	2227.88	0.516
0	6			2229.414	2229.947	0.388
0	6			2231.48	2232.013	0.373
0	6			2233.547	2234.08	0.638
1	6			2235.613	2236.146	0.465
0	6			2237.678	2238.212	0.392
0	6			2239.745	2240.278	0.387
0	6			2241.811	2242.344	0.454
0	6			2243.878	2244.411	0.333
0	6			2245.943	2246.476	0.359
0	6			2248.009	2248.543	0.467
1	8			2250.076	2250.609	0.416
1	8			2252.142	2252.675	0.324
0	6			2254.208	2254.741	0.362
0	6			2256.274	2256.807	0.581
1	8			2258.34	2258.874	0.677
0	6			2260.407	2260.94	0.327
0	6			2262.472	2263.005	0.295
0	6			2264.539	2265.072	0.941
0	6			2266.605	2267.138	0.334
1	6			2268.672	2269.205	0.511
0	6			2270.737	2271.27	0.403
0	6			2272.803	2273.337	0.464
0	6			2274.87	2275.403	0.436
0	6			2276.936	2277.469	0.702
0	6			2279.002	2279.535	0.371
1	6			2281.068	2281.601	0.361
1	8			2283.134	2283.668	0.334
0	6			2285.201	2285.734	0.295
0	6			2287.267	2287.8	0.414
0	6			2289.333	2289.866	0.54
0	6			2291.399	2291.932	0.636
0	6			2293.465	2293.999	0.386
0	6			2295.532	2296.065	0.528
0	6			2297.597	2298.13	0.356
0	6			2299.664	2300.197	0.422
1	6			2301.73	2302.263	0.436
1	6			2303.797	2304.33	0.308
0	6			2305.862	2306.395	0.54
0	8			2307.928	2308.462	0.39
0	6			2309.995	2310.528	0.421
0	6			2312.061	2312.594	0.364
0	6			2314.127	2314.66	0.337
0	6			2316.193	2316.726	0.568
0	6			2318.259	2318.793	0.424
0	6			2320.326	2320.859	0.385
0	6			2322.391	2322.924	0.464
1	6			2324.458	2324.991	0.378
0	6			2326.524	2327.057	0.503
1	6			2328.59	2329.124	0.33
1	6			2330.657	2331.19	0.401
0	6			2332.722	2333.255	0.399
0	6			2334.789	2335.322	0.435
0	6			2336.855	2337.388	0.443
0	6			2338.922	2339.455	0.386
0	6			2340.987	2341.52	0.518
1	8			2343.053	2343.587	0.802
0	6			2345.12	2345.653	0.346
1	6			2347.186	2347.719	0.343
0	6			2349.252	2349.785	0.416
0	6			2351.318	2351.851	0.383
0	6			2353.384	2353.918	0.608
0	6			2355.451	2355.984	0.527
0	6			2357.516	2358.049	0.378
0	6			2359.583	2360.116	0.38
0	6			2361.649	2362.182	0.317
0	6			2363.715	2364.249	0.273
1	8			2365.781	2366.314	0.398
1	6			2367.847	2368.38	0.248
1	6			2369.914	2370.447	0.414
0	6			2371.98	2372.513	0.328
1	6			2374.047	2374.58	0.371
0	6			2376.112	2376.645	0.433
0	6			2378.178	2378.712	0.406
0	8			2380.245	2380.778	0.325
0	6			2382.311	2382.844	0.48
0	6			2384.377	2384.91	0.628
0	6			2386.443	2386.976	0.432
0	6			2388.509	2389.043	0.516
1	6			2390.576	2391.109	0.412
1	6			2392.641	2393.174	0.368
0	6			2394.708	2395.241	0.346
