# Supplementary material for: Does excitatory fronto-extracerebral tDCS lead to improved working memory performance?
Source: F1000Res. 2013 Dec 10;2:219. Originally published 2013 Oct 17. [Version 2] doi: 10.12688/f1000research.2-219.v2 (PMC3869492; doi:10.12688/f1000research.2-219.v2)
Supplement: 3-back scores of participants before, during and after tDCS stimulation to their left dorsolateral prefronatal cortex — Files are named by date, subject code, day and task condition. There are four different conditions: Exposure, Baseline, DCS and Test. Exposure was a brief training on the n-back task. Baseline was a 5 minute period of the 3-back. Exposure and Baseline occurred only on day 1. DCS stands for direct current stimulation and indicates performance of the 3-back (10 minutes) that occurred while participants were stimulated. The test condition (10 minutes of 3-back) occurred post-stimulation. Both DCS and the Test conditions occurred on days 1 and 2. For example: 01-Jan-2012_AA01_1_DCS - indicates the performance during stimulation on day 1 01-Jan-2012_AA01_2_Test - indicates the performance during post-stimulation test phase on day 2 Variables in the files are presented in the following order: shudaprsd = indicates instances where the letter on screen was the same as the letter 3-back (1) or not (0) key_press = the key pressed (6 = F, letter on screen is not the same as 3-back; 8 = h, letter on screen is the same as letter 3-back) instructions = time relative to the start of the file when the instructions appeared on screen fixation = time relative to the start of the file when the first fixation cross appeared on screen letter_onscreen = time relative to the start of the file when the letter appeared on screen stimulus_interval = time relative to the start of the file when the fixation cross disappeared off screen RT = reaction time in seconds from the time stimulus onset to the button press Hits = the amount of correct hits (3-back) CRs = the number of correct rejections FAs = false alarms, pressing the hit button at the wrong occasion Misses = incorrect rejection of hit trial (opposite to false alarm) or = omitted rejection response oh = omitted hit response HR = hit rate calculated as the number of hits per chances FAR = false alarm rate calculated as the number of false alarms per opportunity Z_HR = Z normalised hit rate, where Z is the inverse of the cumulative Gauss [file f1000research-2-3252-s0000.tgz › 18_Sep_2012_CM01_1_Test]

shudaprsd	key_press	instructions	fixation	letter_onscreen	stimulus_interval	RT	Hits	CRs	FAs	Misses	or	oh	HR	FAR	Z_HR	Z_FAR	d
0	6	2496.15	2517.345	2518.879	2519.411	0.775	20	229	10	40	1	0	0.33333	0.041667	-0.43073	-1.7317	1.3009
0	6			2520.944	2521.477	0.245
0	6			2523.01	2523.544	0.23
0	6			2525.077	2525.61	0.261
0	6			2527.143	2527.676	0.321
0	6			2529.209	2529.742	0.3
1	8			2531.275	2531.808	0.227
0	6			2533.341	2533.875	0.282
0	6			2535.408	2535.941	0.353
0	6			2537.473	2538.006	0.363
0	6			2539.54	2540.073	0.399
0	6			2541.606	2542.139	0.39
1	6			2543.672	2544.206	0.246
0	6			2545.738	2546.271	0.377
0	6			2547.804	2548.338	0.409
0	6			2549.871	2550.404	0.398
0	6			2551.937	2552.47	0.412
0	6			2554.003	2554.536	0.333
0	6			2556.069	2556.602	0.317
0	6			2558.135	2558.669	0.326
0	6			2560.202	2560.735	0.421
1	6			2562.267	2562.8	0.471
0	6			2564.334	2564.867	0.42
0	6			2566.4	2566.933	0.422
0	6			2568.466	2569	0.401
0	6			2570.533	2571.066	0.303
1	6			2572.598	2573.131	0.347
0	6			2574.665	2575.198	0.366
0	6			2576.731	2577.264	0.444
0	6			2578.797	2579.331	0.371
0	6			2580.863	2581.396	0.361
0	6			2582.929	2583.463	0.616
0	6			2584.996	2585.529	0.394
0	6			2587.062	2587.595	0.32
0	6			2589.128	2589.661	0.417
0	6			2591.194	2591.727	0.337
0	6			2593.26	2593.794	0.369
0	6			2595.327	2595.86	0.376
0	6			2597.392	2597.925	0.408
0	6			2599.459	2599.992	0.386
1	8			2601.525	2602.058	0.395
1	8			2603.591	2604.125	0.338
1	6			2605.657	2606.19	0.376
0	6			2607.723	2608.256	0.46
0	6			2609.79	2610.323	0.362
0	6			2611.856	2612.389	0.364
1	8			2613.922	2614.455	0.414
0	6			2615.988	2616.521	0.533
0	6			2618.054	2618.588	0.512
0	6			2620.121	2620.654	0.519
0	8			2622.187	2622.72	0.522
0	6			2624.253	2624.786	0.377
0	8			2626.319	2626.852	0.526
0	6			2628.385	2628.919	0.628
0	6			2630.452	2630.985	0.378
0	6			2632.517	2633.05	0.363
0	6			2634.584	2635.117	0.517
1	8			2636.65	2637.183	0.285
0	6			2638.716	2639.25	0.481
1	6			2640.782	2641.315	0.413
0	6			2642.848	2643.381	0.48
0	6			2644.915	2645.448	0.346
0	6			2646.981	2647.514	0.53
0	6			2649.047	2649.58	0.386
0	6			2651.113	2651.646	0.383
0	6			2653.179	2653.713	0.368
1	6			2655.246	2655.779	0.369
1	8			2657.311	2657.844	0.273
0	6			2659.378	2659.911	0.321
0	6			2661.444	2661.977	0.37
0	6			2663.51	2664.044	0.431
0	6			2665.576	2666.11	0.351
0	6			2667.642	2668.175	0.395
1	6			2669.709	2670.242	0.338
0	6			2671.775	2672.308	0.357
0	6			2673.841	2674.375	0.407
0	6			2675.907	2676.44	0.409
1	6			2677.973	2678.506	0.324
0	6			2680.04	2680.573	0.337
0	6			2682.106	2682.639	0.362
0	6			2684.172	2684.705	0.447
0	6			2686.238	2686.771	0.355
1	6			2688.304	2688.838	0.457
1	8			2690.371	2690.904	0.306
0	6			2692.436	2692.969	0.421
0	6			2694.503	2695.036	0.645
0	6			2696.569	2697.102	0.554
0	6			2698.635	2699.169	0.486
0	6			2700.701	2701.234	0.336
0	6			2702.767	2703.3	0.391
0	6			2704.834	2705.367	0.41
0	6			2706.9	2707.433	0.43
0	6			2708.965	2709.499	0.421
0	6			2711.032	2711.565	0.388
0	6			2713.098	2713.631	0.407
0	6			2715.165	2715.698	0.432
0	6			2717.23	2717.763	0.365
1	6			2719.297	2719.83	0.425
0	6			2721.363	2721.896	0.328
0	6			2723.429	2723.963	0.336
0	6			2725.496	2726.029	0.373
0	6			2727.561	2728.094	0.359
0	6			2729.628	2730.161	0.377
0	6			2731.694	2732.227	0.386
0	6			2733.76	2734.294	0.47
0	6			2735.826	2736.359	0.326
0	6			2737.892	2738.425	0.405
0	8			2739.959	2740.492	0.382
1	6			2742.025	2742.558	0.332
0	6			2744.09	2744.624	0.318
1	6			2746.157	2746.69	0.513
0	6			2748.223	2748.756	0.439
0	6			2750.29	2750.823	0.598
0	6			2752.355	2752.888	0.414
0	6			2754.422	2754.955	0.439
0	6			2756.488	2757.021	0.459
0	6			2758.554	2759.088	0.338
0	6			2760.62	2761.153	0.311
0	6			2762.686	2763.219	0.296
0	6			2764.753	2765.286	0.467
1	6			2766.819	2767.352	0.382
0	6			2768.884	2769.418	0.45
0	6			2770.951	2771.484	0.433
0	6			2773.017	2773.55	0.301
0	6			2775.084	2775.617	0.326
0	6			2777.15	2777.683	0.305
1	6			2779.215	2779.749	0.46
0	6			2781.282	2781.815	0.409
0	6			2783.348	2783.881	0.388
0	6			2785.415	2785.948	0.331
0	6			2787.48	2788.013	0.41
0	6			2789.547	2790.08	0.476
0	6			2791.613	2792.146	0.391
0	6			2793.679	2794.213	0.369
0	6			2795.745	2796.278	0.841
0	8			2797.811	2798.344	0.591
0	6			2799.878	2800.411	0.311
1	6			2801.944	2802.477	0.231
1	6			2804.009	2804.543	0.481
0	8			2806.076	2806.609	0.471
0	6			2808.142	2808.675	0.28
0	6			2810.209	2810.742	0.386
0	6			2812.274	2812.807	0.419
0	6			2814.34	2814.874	0.492
0	6			2816.407	2816.94	0.417
0	6			2818.473	2819.006	0.378
1	8			2820.54	2821.072	0.268
0	6			2822.605	2823.138	0.33
0	6			2824.672	2825.205	0.455
0	6			2826.738	2827.271	0.463
0	6			2828.804	2829.338	0.395
0	6			2830.87	2831.403	0.35
1	6			2832.936	2833.469	0.458
0	6			2835.003	2835.536	0.372
0	6			2837.069	2837.602	0.345
0	6			2839.134	2839.668	0.389
0	6			2841.201	2841.734	0.361
0	6			2843.267	2843.8	0.346
0	6			2845.334	2845.867	0.359
0	6			2847.399	2847.932	0.386
1	6			2849.465	2849.999	0.376
1	8			2851.532	2852.065	0.284
0	6			2853.598	2854.131	0.292
0	6			2855.664	2856.197	0.453
0	6			2857.73	2858.263	0.432
0	6			2859.797	2860.33	0.41
0	6			2861.863	2862.396	0.535
1	6			2863.928	2864.462	0.415
0	6			2865.995	2866.528	0.446
1	8			2868.061	2868.594	0.249
0	6			2870.128	2870.661	0.374
1	8			2872.193	2872.726	0.301
1	6			2874.259	2874.793	0.332
0	8			2876.326	2876.859	0.457
1	6			2878.392	2878.925	0.272
0	6			2880.459	2880.992	0.478
1	6			2882.524	2883.057	0.429
0	0			2884.59	2885.124	0
1	6			2886.657	2887.19	0.444
0	6			2888.723	2889.256	0.464
0	6			2890.789	2891.322	0.613
0	6			2892.855	2893.388	0.44
0	6			2894.922	2895.455	0.447
0	6			2896.988	2897.521	0.49
0	6			2899.053	2899.587	0.447
0	6			2901.12	2901.653	0.495
0	6			2903.186	2903.719	0.245
0	6			2905.253	2905.786	0.258
0	6			2907.318	2907.851	0.326
0	6			2909.384	2909.918	0.364
0	6			2911.451	2911.984	0.383
0	6			2913.517	2914.05	0.285
0	6			2915.583	2916.116	0.393
0	8			2917.649	2918.182	0.267
0	6			2919.715	2920.249	0.287
1	8			2921.782	2922.315	0.522
1	6			2923.847	2924.38	0.303
0	6			2925.914	2926.447	0.427
1	6			2927.98	2928.513	0.371
0	8			2930.047	2930.58	0.443
0	6			2932.113	2932.646	0.211
1	6			2934.178	2934.712	0.349
0	6			2936.245	2936.778	0.374
0	6			2938.311	2938.844	0.499
1	8			2940.378	2940.911	0.331
0	6			2942.443	2942.976	0.463
0	6			2944.509	2945.043	0.407
0	6			2946.576	2947.109	0.396
0	6			2948.642	2949.175	0.352
0	6			2950.708	2951.241	0.319
0	6			2952.774	2953.307	0.392
1	6			2954.84	2955.374	0.412
0	6			2956.907	2957.44	0.501
0	6			2958.972	2959.505	0.41
0	6			2961.039	2961.572	0.371
0	6			2963.105	2963.638	0.373
0	6			2965.172	2965.705	0.333
0	6			2967.237	2967.77	0.378
1	8			2969.303	2969.837	0.579
0	6			2971.37	2971.903	0.423
0	6			2973.436	2973.969	0.425
0	6			2975.502	2976.035	0.498
0	6			2977.568	2978.101	0.383
0	6			2979.634	2980.168	0.414
0	6			2981.701	2982.234	0.293
0	6			2983.767	2984.3	0.401
0	6			2985.833	2986.366	0.391
1	6			2987.899	2988.432	0.464
1	6			2989.965	2990.499	0.964
0	6			2992.032	2992.565	0.35
0	6			2994.097	2994.63	0.453
1	6			2996.164	2996.697	0.297
0	6			2998.23	2998.763	0.346
1	6			3000.297	3000.83	0.453
0	6			3002.362	3002.895	0.38
0	6			3004.428	3004.962	0.324
0	6			3006.495	3007.028	0.419
0	6			3008.561	3009.094	0.386
0	6			3010.627	3011.16	0.394
0	6			3012.693	3013.226	0.379
1	8			3014.759	3015.293	0.446
0	6			3016.826	3017.359	0.347
0	6			3018.891	3019.424	0.368
0	6			3020.958	3021.491	0.446
0	6			3023.024	3023.557	0.448
1	8			3025.09	3025.624	0.404
0	6			3027.156	3027.689	0.301
0	6			3029.222	3029.755	0.408
0	6			3031.289	3031.822	0.328
0	6			3033.355	3033.888	0.406
0	6			3035.422	3035.954	0.402
1	6			3037.487	3038.02	0.464
0	6			3039.553	3040.087	0.443
0	6			3041.62	3042.153	0.561
1	6			3043.686	3044.219	0.569
0	6			3045.752	3046.285	0.736
0	6			3047.818	3048.351	0.451
0	6			3049.884	3050.418	0.313
0	6			3051.951	3052.484	0.332
1	8			3054.016	3054.549	0.271
1	6			3056.083	3056.616	0.325
1	8			3058.149	3058.682	0.245
0	8			3060.215	3060.749	0.4
0	6			3062.281	3062.814	0.396
0	6			3064.347	3064.88	0.469
1	6			3066.414	3066.947	0.388
0	6			3068.48	3069.013	0.42
0	6			3070.546	3071.079	0.44
0	6			3072.612	3073.145	0.378
0	6			3074.678	3075.212	0.398
1	8			3076.745	3077.278	0.399
0	6			3078.81	3079.343	0.526
0	6			3080.877	3081.41	0.539
0	6			3082.943	3083.476	0.43
0	6			3085.009	3085.543	0.35
1	6			3087.076	3087.608	0.363
0	6			3089.141	3089.674	0.396
0	6			3091.208	3091.741	0.397
0	6			3093.274	3093.807	0.341
0	6			3095.34	3095.874	0.537
1	6			3097.406	3097.939	0.527
0	6			3099.472	3100.005	0.354
0	6			3101.539	3102.072	0.308
0	6			3103.605	3104.138	0.375
1	6			3105.671	3106.204	0.319
1	8			3107.737	3108.27	0.321
0	6			3109.803	3110.337	0.353
0	6			3111.87	3112.403	0.565
0	6			3113.935	3114.468	0.363
1	6			3116.002	3116.535	0.306
0	6			3118.068	3118.601	0.437
0	6			3120.134	3120.668	0.393
0	6			3122.2	3122.733	0.337
0	6			3124.266	3124.799	0.322
0	8			3126.333	3126.866	0.299
0	6			3128.399	3128.932	0.278
0	6			3130.464	3130.998	0.375
0	6			3132.531	3133.064	0.324
0	6			3134.597	3135.13	0.403
1	6			3136.664	3137.197	0.375
