# Supplementary material for: Does excitatory fronto-extracerebral tDCS lead to improved working memory performance?
Source: F1000Res. 2013 Dec 10;2:219. Originally published 2013 Oct 17. [Version 2] doi: 10.12688/f1000research.2-219.v2 (PMC3869492; doi:10.12688/f1000research.2-219.v2)
Supplement: 3-back scores of participants before, during and after tDCS stimulation to their left dorsolateral prefronatal cortex — Files are named by date, subject code, day and task condition. There are four different conditions: Exposure, Baseline, DCS and Test. Exposure was a brief training on the n-back task. Baseline was a 5 minute period of the 3-back. Exposure and Baseline occurred only on day 1. DCS stands for direct current stimulation and indicates performance of the 3-back (10 minutes) that occurred while participants were stimulated. The test condition (10 minutes of 3-back) occurred post-stimulation. Both DCS and the Test conditions occurred on days 1 and 2. For example: 01-Jan-2012_AA01_1_DCS - indicates the performance during stimulation on day 1 01-Jan-2012_AA01_2_Test - indicates the performance during post-stimulation test phase on day 2 Variables in the files are presented in the following order: shudaprsd = indicates instances where the letter on screen was the same as the letter 3-back (1) or not (0) key_press = the key pressed (6 = F, letter on screen is not the same as 3-back; 8 = h, letter on screen is the same as letter 3-back) instructions = time relative to the start of the file when the instructions appeared on screen fixation = time relative to the start of the file when the first fixation cross appeared on screen letter_onscreen = time relative to the start of the file when the letter appeared on screen stimulus_interval = time relative to the start of the file when the fixation cross disappeared off screen RT = reaction time in seconds from the time stimulus onset to the button press Hits = the amount of correct hits (3-back) CRs = the number of correct rejections FAs = false alarms, pressing the hit button at the wrong occasion Misses = incorrect rejection of hit trial (opposite to false alarm) or = omitted rejection response oh = omitted hit response HR = hit rate calculated as the number of hits per chances FAR = false alarm rate calculated as the number of false alarms per opportunity Z_HR = Z normalised hit rate, where Z is the inverse of the cumulative Gauss [file f1000research-2-3252-s0000.tgz › 19_Oct_2012_AG16_2_DCS]

shudaprsd	key_press	instructions	fixation	letter_onscreen	stimulus_interval	RT	Hits	CRs	FAs	Misses	or	oh	HR	FAR	Z_HR	Z_FAR	d
0	6	127.07	127.952	129.486	130.019	0.277	34	232	8	26	0	0	0.56667	0.033333	0.16789	-1.8339	2.0018
0	6			131.552	132.085	0.238
0	6			133.618	134.152	0.235
1	6			135.684	136.217	0.307
0	6			137.75	138.283	0.327
1	8			139.817	140.35	0.34
0	6			141.883	142.416	0.331
0	6			143.949	144.483	0.287
0	6			146.015	146.548	0.301
1	8			148.081	148.615	0.344
0	6			150.148	150.681	0.316
0	6			152.214	152.747	0.283
0	6			154.28	154.813	0.28
0	6			156.346	156.879	0.352
0	6			158.412	158.946	0.29
0	6			160.479	161.012	0.303
0	6			162.544	163.078	0.313
0	6			164.611	165.144	0.349
1	6			166.677	167.21	0.311
0	6			168.743	169.277	0.383
0	6			170.81	171.343	0.308
0	6			172.875	173.408	0.341
0	6			174.942	175.475	0.284
0	6			177.008	177.541	0.339
0	6			179.074	179.608	0.359
0	6			181.14	181.673	0.285
0	6			183.206	183.74	0.299
1	8			185.273	185.806	0.295
0	6			187.339	187.872	0.244
0	6			189.406	189.939	0.287
0	6			191.471	192.004	0.349
0	6			193.537	194.071	0.38
0	6			195.604	196.137	0.323
0	6			197.67	198.203	0.489
0	6			199.736	200.269	0.345
1	8			201.802	202.335	0.342
0	6			203.868	204.402	0.338
0	6			205.935	206.468	0.328
1	8			208	208.533	0.32
0	6			210.067	210.6	0.368
0	6			212.133	212.666	0.587
0	6			214.199	214.733	0.32
0	6			216.266	216.798	0.292
0	6			218.331	218.865	0.319
0	6			220.398	220.931	0.332
0	6			222.464	222.997	0.317
0	6			224.531	225.064	0.347
0	6			226.596	227.129	0.292
1	8			228.662	229.196	0.335
0	6			230.729	231.262	0.319
0	8			232.795	233.328	0.403
0	6			234.861	235.394	0.271
0	6			236.927	237.46	0.314
1	8			238.993	239.527	0.346
0	6			241.06	241.593	0.318
1	6			243.126	243.658	0.297
0	6			245.192	245.725	0.376
0	6			247.258	247.791	0.337
0	6			249.324	249.858	0.398
0	6			251.391	251.924	0.27
0	6			253.456	253.99	0.332
1	6			255.523	256.056	0.246
0	6			257.589	258.122	0.307
0	6			259.656	260.189	0.32
1	6			261.721	262.254	0.241
0	6			263.787	264.321	0.314
0	6			265.854	266.387	0.344
0	6			267.92	268.453	0.353
0	6			269.987	270.52	0.331
0	6			272.052	272.585	0.322
0	6			274.118	274.652	0.33
0	6			276.185	276.718	0.303
0	6			278.251	278.784	0.311
0	6			280.317	280.85	0.313
0	6			282.383	282.916	0.374
0	6			284.449	284.983	0.33
0	6			286.516	287.049	0.331
0	6			288.581	289.115	0.287
0	6			290.648	291.181	0.271
0	6			292.714	293.247	0.332
1	8			294.781	295.314	0.363
0	6			296.847	297.379	0.33
0	6			298.912	299.446	0.363
0	6			300.979	301.512	0.341
1	6			303.045	303.578	0.302
1	8			305.112	305.645	0.303
0	6			307.177	307.71	0.348
1	6			309.243	309.777	0.385
0	6			311.31	311.843	0.334
0	6			313.376	313.909	0.313
0	6			315.442	315.975	0.303
0	6			317.508	318.041	0.388
0	6			319.574	320.108	0.302
0	6			321.641	322.174	0.309
0	6			323.706	324.24	0.36
0	6			325.773	326.306	0.373
0	6			327.839	328.372	0.346
0	6			329.906	330.439	0.324
1	8			331.972	332.505	0.332
0	6			334.037	334.571	0.341
1	8			336.104	336.637	0.378
0	6			338.17	338.703	0.421
0	6			340.237	340.77	0.335
0	6			342.302	342.835	0.367
0	6			344.368	344.902	0.252
1	8			346.435	346.968	0.312
0	6			348.501	349.034	0.479
0	8			350.567	351.1	0.346
0	6			352.633	353.166	0.319
0	6			354.699	355.233	0.281
1	6			356.766	357.299	0.265
0	6			358.832	359.365	0.314
0	6			360.898	361.431	0.287
0	6			362.964	363.497	0.283
0	6			365.031	365.564	0.337
0	6			367.097	367.63	0.428
0	6			369.162	369.696	0.302
1	8			371.229	371.762	0.292
1	8			373.295	373.828	0.353
0	6			375.362	375.895	0.301
1	8			377.427	377.96	0.305
0	6			379.493	380.027	0.354
0	6			381.56	382.093	0.332
0	6			383.626	384.159	0.381
0	6			385.692	386.225	0.413
1	8			387.758	388.291	0.362
0	6			389.824	390.358	0.388
0	6			391.891	392.424	0.349
0	6			393.957	394.49	0.316
0	6			396.023	396.556	0.324
0	6			398.089	398.622	0.484
0	6			400.156	400.689	0.275
0	6			402.222	402.755	0.312
1	8			404.287	404.821	0.369
0	6			406.354	406.887	0.469
0	6			408.42	408.953	0.325
1	6			410.487	411.02	0.362
0	6			412.552	413.085	0.33
0	6			414.618	415.152	0.344
0	6			416.685	417.218	0.287
0	6			418.751	419.284	0.319
0	6			420.818	421.351	0.308
0	6			422.883	423.416	0.317
0	6			424.949	425.483	0.308
0	6			427.016	427.549	0.298
1	6			429.082	429.615	0.324
1	6			431.148	431.681	0.379
0	6			433.214	433.747	0.322
0	6			435.281	435.814	0.283
0	6			437.347	437.88	0.303
0	6			439.412	439.946	0.3
0	6			441.479	442.012	0.261
0	8			443.545	444.078	0.357
0	6			445.612	446.145	0.34
0	6			447.677	448.21	0.273
0	6			449.743	450.277	0.293
1	6			451.81	452.343	0.318
0	6			453.876	454.409	0.584
0	6			455.943	456.476	0.252
1	6			458.008	458.541	0.296
0	6			460.074	460.608	0.322
0	6			462.141	462.674	0.352
0	6			464.207	464.74	0.29
0	6			466.273	466.806	0.287
1	8			468.339	468.872	0.348
0	6			470.406	470.939	0.384
1	6			472.472	473.005	0.346
0	6			474.537	475.071	0.408
0	6			476.604	477.137	0.268
1	8			478.67	479.203	0.329
0	6			480.737	481.27	0.307
0	6			482.803	483.336	0.321
0	6			484.868	485.402	0.284
0	6			486.935	487.468	0.291
1	6			489.001	489.534	0.281
0	6			491.068	491.601	0.295
0	6			493.133	493.666	0.269
0	6			495.199	495.733	0.294
0	6			497.266	497.799	0.272
0	6			499.332	499.865	0.333
0	6			501.398	501.931	0.312
0	6			503.464	503.997	0.344
1	6			505.531	506.064	0.263
0	6			507.597	508.13	0.254
0	6			509.662	510.196	0.286
1	6			511.729	512.262	0.31
0	6			513.795	514.328	0.32
0	6			515.862	516.395	0.286
0	6			517.928	518.461	0.235
0	6			519.993	520.527	0.227
0	6			522.06	522.593	0.263
1	8			524.126	524.659	0.365
0	6			526.193	526.726	0.273
0	6			528.258	528.791	0.265
0	8			530.324	530.858	0.326
1	6			532.391	532.924	0.415
1	6			534.457	534.99	0.283
0	6			536.523	537.056	0.338
1	8			538.589	539.122	0.369
1	8			540.656	541.189	0.248
0	8			542.722	543.255	0.338
0	6			544.787	545.321	0.347
0	6			546.854	547.387	0.284
1	6			548.92	549.453	0.357
0	8			550.987	551.52	0.417
0	6			553.053	553.586	0.36
0	6			555.118	555.652	0.282
1	6			557.185	557.718	0.248
0	6			559.251	559.784	0.326
0	6			561.318	561.851	0.451
0	6			563.383	563.916	0.319
0	6			565.449	565.983	0.246
1	6			567.516	568.049	0.311
0	6			569.582	570.115	0.279
0	6			571.648	572.181	0.316
0	6			573.714	574.247	0.283
0	8			575.781	576.314	0.349
0	6			577.847	578.38	0.381
0	6			579.912	580.446	0.255
1	8			581.979	582.512	0.374
0	6			584.045	584.578	0.335
0	6			586.112	586.645	0.319
0	6			588.178	588.711	0.21
1	8			590.243	590.777	0.506
1	8			592.31	592.843	0.361
1	6			594.376	594.909	0.334
0	6			596.443	596.976	0.429
0	6			598.508	599.041	0.286
0	6			600.574	601.108	0.347
1	8			602.641	603.174	0.349
1	6			604.707	605.24	0.24
0	6			606.773	607.306	0.383
0	6			608.839	609.372	0.467
0	6			610.906	611.439	0.334
0	6			612.972	613.505	0.324
0	6			615.037	615.571	0.304
0	6			617.104	617.637	0.335
1	8			619.17	619.703	0.413
0	6			621.237	621.77	0.274
1	8			623.303	623.836	0.376
1	8			625.368	625.902	0.28
0	6			627.435	627.968	0.334
0	6			629.501	630.034	0.489
0	6			631.568	632.101	0.384
0	6			633.633	634.166	0.317
0	6			635.699	636.233	0.302
1	6			637.766	638.299	0.298
0	6			639.832	640.365	0.423
0	6			641.898	642.431	0.42
1	8			643.964	644.497	0.457
0	6			646.031	646.564	0.541
0	6			648.097	648.63	0.42
0	6			650.162	650.696	0.253
0	6			652.229	652.762	0.249
0	6			654.295	654.828	0.298
0	6			656.362	656.895	0.358
0	6			658.428	658.961	0.284
0	6			660.493	661.027	0.311
0	6			662.56	663.093	0.306
0	6			664.626	665.159	0.326
0	6			666.693	667.226	0.357
0	6			668.758	669.291	0.325
0	6			670.824	671.358	0.31
0	6			672.891	673.424	0.452
0	6			674.957	675.49	0.284
1	8			677.023	677.556	0.334
0	6			679.089	679.622	0.406
0	8			681.156	681.689	0.343
1	6			683.222	683.755	0.334
0	6			685.287	685.821	0.296
0	6			687.354	687.887	0.257
0	6			689.42	689.953	0.294
0	6			691.487	692.02	0.313
0	6			693.553	694.086	0.392
0	6			695.618	696.152	0.272
1	8			697.685	698.218	0.344
0	6			699.751	700.284	0.264
0	6			701.818	702.351	0.318
0	6			703.883	704.416	0.327
0	6			705.949	706.483	0.335
0	6			708.016	708.549	0.401
0	6			710.082	710.615	0.322
1	8			712.148	712.681	0.418
0	6			714.214	714.747	0.35
0	6			716.281	716.814	0.334
0	6			718.347	718.88	0.301
0	6			720.412	720.946	0.357
0	6			722.479	723.012	0.294
0	6			724.545	725.078	0.331
0	6			726.612	727.145	0.327
0	6			728.678	729.211	0.37
0	6			730.743	731.277	0.309
0	6			732.81	733.343	0.422
1	8			734.876	735.409	0.477
0	6			736.943	737.476	0.273
0	6			739.008	739.541	0.253
0	6			741.074	741.608	0.355
0	6			743.141	743.674	0.362
0	6			745.207	745.74	0.294
0	6			747.273	747.806	0.332
