# Supplementary material for: Does excitatory fronto-extracerebral tDCS lead to improved working memory performance?
Source: F1000Res. 2013 Dec 10;2:219. Originally published 2013 Oct 17. [Version 2] doi: 10.12688/f1000research.2-219.v2 (PMC3869492; doi:10.12688/f1000research.2-219.v2)
Supplement: 3-back scores of participants before, during and after tDCS stimulation to their left dorsolateral prefronatal cortex — Files are named by date, subject code, day and task condition. There are four different conditions: Exposure, Baseline, DCS and Test. Exposure was a brief training on the n-back task. Baseline was a 5 minute period of the 3-back. Exposure and Baseline occurred only on day 1. DCS stands for direct current stimulation and indicates performance of the 3-back (10 minutes) that occurred while participants were stimulated. The test condition (10 minutes of 3-back) occurred post-stimulation. Both DCS and the Test conditions occurred on days 1 and 2. For example: 01-Jan-2012_AA01_1_DCS - indicates the performance during stimulation on day 1 01-Jan-2012_AA01_2_Test - indicates the performance during post-stimulation test phase on day 2 Variables in the files are presented in the following order: shudaprsd = indicates instances where the letter on screen was the same as the letter 3-back (1) or not (0) key_press = the key pressed (6 = F, letter on screen is not the same as 3-back; 8 = h, letter on screen is the same as letter 3-back) instructions = time relative to the start of the file when the instructions appeared on screen fixation = time relative to the start of the file when the first fixation cross appeared on screen letter_onscreen = time relative to the start of the file when the letter appeared on screen stimulus_interval = time relative to the start of the file when the fixation cross disappeared off screen RT = reaction time in seconds from the time stimulus onset to the button press Hits = the amount of correct hits (3-back) CRs = the number of correct rejections FAs = false alarms, pressing the hit button at the wrong occasion Misses = incorrect rejection of hit trial (opposite to false alarm) or = omitted rejection response oh = omitted hit response HR = hit rate calculated as the number of hits per chances FAR = false alarm rate calculated as the number of false alarms per opportunity Z_HR = Z normalised hit rate, where Z is the inverse of the cumulative Gauss [file f1000research-2-3252-s0000.tgz › 19_Oct_2012_AG16_2_Test]

shudaprsd	key_press	instructions	fixation	letter_onscreen	stimulus_interval	RT	Hits	CRs	FAs	Misses	or	oh	HR	FAR	Z_HR	Z_FAR	d
0	6	777.582	787.947	789.48	790.013	0.277	35	235	5	25	0	0	0.58333	0.020833	0.21043	-2.0368	2.2473
0	6			791.546	792.079	0.25
0	6			793.612	794.145	0.253
0	6			795.678	796.211	0.278
1	8			797.744	798.278	0.263
1	8			799.811	800.344	0.276
1	8			801.876	802.409	0.326
0	6			803.943	804.476	0.363
0	6			806.009	806.542	0.295
0	6			808.075	808.609	0.268
0	6			810.142	810.675	0.322
0	6			812.207	812.74	0.314
1	6			814.274	814.807	0.303
0	6			816.34	816.873	0.288
0	6			818.406	818.94	0.308
0	6			820.472	821.005	0.322
0	6			822.538	823.072	0.289
1	8			824.605	825.138	0.355
0	6			826.671	827.204	0.287
1	8			828.737	829.27	0.36
0	6			830.803	831.336	0.263
0	6			832.869	833.403	0.283
0	6			834.936	835.469	0.266
0	6			837.001	837.534	0.416
0	6			839.068	839.601	0.324
0	6			841.134	841.667	0.338
1	6			843.2	843.734	0.299
0	6			845.267	845.8	0.277
1	8			847.332	847.865	0.363
0	6			849.399	849.932	0.282
0	6			851.465	851.998	0.337
0	6			853.531	854.065	0.386
0	6			855.597	856.13	0.248
0	6			857.663	858.197	0.444
1	8			859.73	860.263	0.451
0	6			861.796	862.329	0.289
0	6			863.862	864.395	0.297
0	6			865.928	866.461	0.282
0	6			867.994	868.528	0.302
0	6			870.061	870.594	0.321
1	8			872.126	872.659	0.36
1	8			874.193	874.726	0.332
0	6			876.259	876.792	0.34
0	6			878.325	878.859	0.383
0	6			880.391	880.924	0.298
0	6			882.457	882.99	0.37
0	6			884.524	885.057	0.348
1	6			886.59	887.123	0.316
0	6			888.656	889.189	0.447
0	6			890.722	891.255	0.285
0	6			892.788	893.322	0.252
0	6			894.855	895.388	0.383
0	6			896.921	897.454	0.274
0	6			898.987	899.52	0.299
0	6			901.053	901.586	0.308
0	6			903.119	903.653	0.31
0	6			905.186	905.719	0.282
0	6			907.251	907.784	0.344
0	6			909.318	909.851	0.416
0	6			911.384	911.917	0.324
0	6			913.45	913.984	0.321
0	6			915.516	916.049	0.317
1	6			917.582	918.115	0.32
0	6			919.649	920.182	0.315
0	6			921.715	922.248	0.452
0	6			923.781	924.315	1.222
0	6			925.847	926.38	0.469
0	6			927.913	928.447	0.325
0	6			929.98	930.513	0.256
0	6			932.046	932.579	0.311
0	6			934.112	934.645	0.336
1	8			936.178	936.711	0.339
1	8			938.244	938.778	0.365
0	8			940.311	940.844	0.337
0	6			942.376	942.909	0.352
0	6			944.443	944.976	0.3
0	6			946.509	947.042	0.338
0	6			948.575	949.109	0.299
0	6			950.641	951.174	0.266
1	8			952.707	953.24	0.304
0	6			954.774	955.307	0.317
0	6			956.84	957.373	0.331
1	6			958.906	959.439	0.316
1	6			960.972	961.505	0.389
0	6			963.038	963.572	0.315
0	6			965.105	965.638	0.322
0	6			967.17	967.703	0.267
0	8			969.237	969.77	0.297
0	6			971.303	971.836	0.47
0	6			973.369	973.903	0.331
0	6			975.436	975.969	0.345
1	8			977.501	978.034	0.383
0	6			979.568	980.101	0.343
0	6			981.634	982.167	0.703
0	6			983.7	984.234	0.272
1	8			985.766	986.299	0.304
0	6			987.832	988.365	0.4
0	6			989.899	990.432	0.278
0	6			991.965	992.498	0.321
0	6			994.031	994.564	0.259
0	6			996.097	996.63	0.379
0	6			998.163	998.697	0.299
0	6			1000.23	1000.763	0.306
0	6			1002.295	1002.828	0.339
1	6			1004.362	1004.895	0.288
0	6			1006.428	1006.961	0.284
0	6			1008.494	1009.028	0.322
0	6			1010.56	1011.094	0.388
0	6			1012.626	1013.159	0.321
1	8			1014.693	1015.226	0.287
1	6			1016.759	1017.292	0.465
0	6			1018.825	1019.359	0.315
1	6			1020.891	1021.424	0.335
0	6			1022.957	1023.49	0.302
1	8			1025.024	1025.557	0.321
0	6			1027.09	1027.623	0.364
0	6			1029.156	1029.689	0.273
1	8			1031.222	1031.755	0.334
1	6			1033.288	1033.822	0.319
0	6			1035.355	1035.888	0.301
0	6			1037.42	1037.953	0.92
1	8			1039.487	1040.02	0.319
0	6			1041.553	1042.086	0.415
1	6			1043.619	1044.153	0.329
0	6			1045.685	1046.218	0.279
0	6			1047.751	1048.284	0.305
1	8			1049.818	1050.351	0.306
0	6			1051.884	1052.417	0.32
0	6			1053.949	1054.483	0.341
0	6			1056.016	1056.549	0.407
0	6			1058.082	1058.615	0.427
0	6			1060.149	1060.682	0.352
0	6			1062.215	1062.748	0.331
0	6			1064.281	1064.814	0.322
0	6			1066.347	1066.88	0.353
0	6			1068.413	1068.947	0.35
0	6			1070.48	1071.013	0.334
0	6			1072.545	1073.078	0.355
0	6			1074.612	1075.145	0.344
0	6			1076.678	1077.211	0.3
0	6			1078.744	1079.278	0.355
0	6			1080.81	1081.343	0.346
1	6			1082.876	1083.409	0.324
0	6			1084.943	1085.476	0.349
0	6			1087.009	1087.542	0.352
1	8			1089.074	1089.608	0.367
0	6			1091.141	1091.674	0.339
0	6			1093.207	1093.74	0.335
0	6			1095.274	1095.807	0.354
0	6			1097.339	1097.872	0.311
0	6			1099.406	1099.939	0.312
0	6			1101.472	1102.005	0.32
0	6			1103.538	1104.072	0.317
0	6			1105.605	1106.137	0.336
0	6			1107.67	1108.203	0.345
0	6			1109.737	1110.27	0.335
0	6			1111.803	1112.336	0.313
0	6			1113.869	1114.403	0.292
0	6			1115.935	1116.468	0.289
0	6			1118.001	1118.534	0.28
0	6			1120.068	1120.601	0.281
0	6			1122.134	1122.667	0.318
1	6			1124.199	1124.733	0.31
0	6			1126.266	1126.799	0.3
0	6			1128.332	1128.865	0.296
1	6			1130.399	1130.932	0.286
0	6			1132.464	1132.997	0.365
0	6			1134.531	1135.064	0.279
0	6			1136.597	1137.13	0.31
0	6			1138.663	1139.197	0.289
1	8			1140.729	1141.262	0.309
0	6			1142.795	1143.328	0.335
0	6			1144.862	1145.395	0.342
0	6			1146.928	1147.461	0.298
0	6			1148.993	1149.527	0.401
0	6			1151.06	1151.593	0.349
1	8			1153.126	1153.659	0.322
0	6			1155.193	1155.726	0.4
0	6			1157.259	1157.791	0.285
1	8			1159.324	1159.858	0.371
0	6			1161.391	1161.924	0.29
0	6			1163.457	1163.99	0.31
0	6			1165.524	1166.057	0.305
0	6			1167.589	1168.122	0.338
0	6			1169.656	1170.189	0.363
1	8			1171.722	1172.255	0.365
1	6			1173.788	1174.322	0.327
0	6			1175.854	1176.387	0.259
0	8			1177.92	1178.453	0.384
1	6			1179.987	1180.52	0.379
0	6			1182.053	1182.586	0.312
0	6			1184.118	1184.652	0.391
0	6			1186.185	1186.718	0.293
0	6			1188.251	1188.784	0.307
0	6			1190.318	1190.851	0.279
0	6			1192.383	1192.916	0.3
0	6			1194.449	1194.983	0.314
0	6			1196.516	1197.049	0.292
1	8			1198.582	1199.115	0.423
0	6			1200.649	1201.182	0.331
0	6			1202.714	1203.247	0.293
0	6			1204.781	1205.314	0.318
0	6			1206.847	1207.38	0.279
0	6			1208.913	1209.447	0.241
0	6			1210.979	1211.512	0.331
0	6			1213.045	1213.578	0.263
1	6			1215.112	1215.645	0.446
1	6			1217.178	1217.711	0.706
0	6			1219.243	1219.777	0.229
1	6			1221.31	1221.843	0.301
1	6			1223.376	1223.909	0.321
0	6			1225.443	1225.976	0.275
0	6			1227.508	1228.041	0.478
0	6			1229.574	1230.108	0.363
1	8			1231.641	1232.174	0.399
0	6			1233.707	1234.24	0.267
0	6			1235.773	1236.306	0.287
1	6			1237.839	1238.372	0.336
0	6			1239.906	1240.439	0.285
1	8			1241.972	1242.505	0.351
1	8			1244.037	1244.571	0.261
0	8			1246.104	1246.637	0.344
0	6			1248.17	1248.703	0.335
0	6			1250.237	1250.77	0.342
0	6			1252.303	1252.836	0.257
0	6			1254.368	1254.902	0.307
0	6			1256.435	1256.968	0.402
0	6			1258.501	1259.034	0.364
0	6			1260.568	1261.101	0.388
0	6			1262.633	1263.166	0.362
0	6			1264.699	1265.233	0.341
1	6			1266.766	1267.299	0.307
1	6			1268.832	1269.365	0.351
0	6			1270.898	1271.431	0.324
0	6			1272.964	1273.497	0.326
0	6			1275.031	1275.564	0.375
1	8			1277.097	1277.63	0.359
0	6			1279.162	1279.696	0.369
0	6			1281.229	1281.762	0.323
1	8			1283.295	1283.828	0.325
0	6			1285.362	1285.895	0.327
1	8			1287.427	1287.96	0.318
1	8			1289.493	1290.027	0.338
0	6			1291.56	1292.093	0.404
0	6			1293.626	1294.159	0.36
0	6			1295.692	1296.225	0.38
0	6			1297.758	1298.291	0.388
1	8			1299.824	1300.358	0.332
0	6			1301.891	1302.424	0.479
0	6			1303.957	1304.49	0.324
0	6			1306.023	1306.556	0.32
0	6			1308.089	1308.622	0.428
0	6			1310.156	1310.689	0.412
0	6			1312.222	1312.755	0.338
0	6			1314.287	1314.821	0.335
0	6			1316.354	1316.887	0.296
0	6			1318.42	1318.953	0.327
1	6			1320.487	1321.02	0.393
0	6			1322.552	1323.085	0.326
0	6			1324.618	1325.152	0.446
0	6			1326.685	1327.218	0.359
0	6			1328.751	1329.284	0.338
1	6			1330.817	1331.35	0.305
1	8			1332.883	1333.416	0.355
0	6			1334.949	1335.483	0.345
0	6			1337.016	1337.549	0.411
0	6			1339.081	1339.615	0.315
0	6			1341.148	1341.681	0.351
0	6			1343.214	1343.747	0.318
0	6			1345.281	1345.814	0.384
0	6			1347.346	1347.88	0.452
0	8			1349.412	1349.946	0.372
0	6			1351.479	1352.012	0.303
1	8			1353.545	1354.078	0.37
0	6			1355.611	1356.145	0.373
0	6			1357.677	1358.21	0.316
0	6			1359.743	1360.277	0.366
0	6			1361.81	1362.343	0.32
0	6			1363.876	1364.409	0.328
0	6			1365.942	1366.475	0.348
0	6			1368.008	1368.541	0.31
0	6			1370.074	1370.608	0.306
0	6			1372.141	1372.674	0.331
0	6			1374.206	1374.74	0.328
0	6			1376.273	1376.806	0.283
0	6			1378.339	1378.872	0.338
0	6			1380.406	1380.939	0.322
0	6			1382.471	1383.004	0.319
0	6			1384.537	1385.071	0.339
0	6			1386.604	1387.137	0.329
0	6			1388.67	1389.203	0.284
0	6			1390.736	1391.269	0.334
0	6			1392.802	1393.335	0.342
0	6			1394.868	1395.402	0.35
0	6			1396.935	1397.468	0.281
0	6			1399	1399.533	0.284
0	6			1401.067	1401.6	0.321
0	6			1403.133	1403.666	0.241
0	6			1405.199	1405.733	0.384
0	6			1407.266	1407.799	0.263
