# Supplementary material for: Does excitatory fronto-extracerebral tDCS lead to improved working memory performance?
Source: F1000Res. 2013 Dec 10;2:219. Originally published 2013 Oct 17. [Version 2] doi: 10.12688/f1000research.2-219.v2 (PMC3869492; doi:10.12688/f1000research.2-219.v2)
Supplement: 3-back scores of participants before, during and after tDCS stimulation to their left dorsolateral prefronatal cortex — Files are named by date, subject code, day and task condition. There are four different conditions: Exposure, Baseline, DCS and Test. Exposure was a brief training on the n-back task. Baseline was a 5 minute period of the 3-back. Exposure and Baseline occurred only on day 1. DCS stands for direct current stimulation and indicates performance of the 3-back (10 minutes) that occurred while participants were stimulated. The test condition (10 minutes of 3-back) occurred post-stimulation. Both DCS and the Test conditions occurred on days 1 and 2. For example: 01-Jan-2012_AA01_1_DCS - indicates the performance during stimulation on day 1 01-Jan-2012_AA01_2_Test - indicates the performance during post-stimulation test phase on day 2 Variables in the files are presented in the following order: shudaprsd = indicates instances where the letter on screen was the same as the letter 3-back (1) or not (0) key_press = the key pressed (6 = F, letter on screen is not the same as 3-back; 8 = h, letter on screen is the same as letter 3-back) instructions = time relative to the start of the file when the instructions appeared on screen fixation = time relative to the start of the file when the first fixation cross appeared on screen letter_onscreen = time relative to the start of the file when the letter appeared on screen stimulus_interval = time relative to the start of the file when the fixation cross disappeared off screen RT = reaction time in seconds from the time stimulus onset to the button press Hits = the amount of correct hits (3-back) CRs = the number of correct rejections FAs = false alarms, pressing the hit button at the wrong occasion Misses = incorrect rejection of hit trial (opposite to false alarm) or = omitted rejection response oh = omitted hit response HR = hit rate calculated as the number of hits per chances FAR = false alarm rate calculated as the number of false alarms per opportunity Z_HR = Z normalised hit rate, where Z is the inverse of the cumulative Gauss [file f1000research-2-3252-s0000.tgz › 19_Oct_2012_KL14_2_DCS]

shudaprsd	key_press	instructions	fixation	letter_onscreen	stimulus_interval	RT	Hits	CRs	FAs	Misses	or	oh	HR	FAR	Z_HR	Z_FAR	d
0	6	117.875	150.796	152.328	152.859	0.718	41	227	13	18	0	1	0.68333	0.054167	0.47704	-1.6057	2.0828
0	6			154.39	154.921	0.672
0	6			156.453	157	0.797
0	6			158.531	159.062	0.859
1	8			160.593	161.125	0.719
0	6			162.656	163.187	1.125
0	6			164.718	165.25	1.016
0	6			166.796	167.328	0.86
1	8			168.859	169.39	1.094
1	8			170.921	171.453	1.219
0	6			172.984	173.515	0.812
0	8			175.062	175.593	1.375
1	6			177.125	177.656	0.968
0	6			179.187	179.718	0.891
1	8			181.25	181.781	0.968
0	6			183.312	183.859	1.031
0	6			185.39	185.921	1
0	6			187.453	187.984	1.031
0	6			189.515	190.046	0.875
0	6			191.578	192.125	0.937
0	6			193.656	194.187	0.922
0	6			195.718	196.25	1.391
0	6			197.781	198.312	0.953
0	6			199.843	200.375	0.922
0	6			201.921	202.453	0.954
0	6			203.984	204.515	0.875
0	6			206.046	206.578	0.922
0	6			208.109	208.64	0.844
0	6			210.187	210.718	0.813
0	6			212.25	212.781	0.796
0	6			214.312	214.843	1.188
1	8			216.375	216.906	1.375
0	6			218.437	218.984	0.906
0	6			220.515	221.046	0.938
1	8			222.578	223.109	0.797
0	6			224.64	225.171	0.797
0	6			226.703	227.25	0.765
0	6			228.781	229.312	0.75
0	6			230.843	231.375	0.875
0	6			232.906	233.437	0.734
0	6			234.968	235.515	0.922
0	6			237.046	237.578	0.844
0	6			239.109	239.64	0.797
0	6			241.171	241.703	0.875
0	6			243.234	243.765	0.812
0	6			245.312	245.843	0.875
0	6			247.375	247.906	0.937
1	6			249.437	249.968	0.813
0	6			251.5	252.031	0.765
0	6			253.593	254.125	0.703
0	6			255.656	256.187	0.796
0	6			257.718	258.265	0.844
0	6			259.796	260.328	1.204
1	8			261.875	262.406	1.171
0	6			263.937	264.468	0.781
1	6			266	266.531	0.781
0	6			268.062	268.593	0.859
1	6			270.14	270.671	0.813
0	6			272.203	272.734	0.75
0	6			274.265	274.796	0.938
0	6			276.328	276.859	0.968
0	6			278.39	278.937	0.875
0	6			280.468	281	1.032
0	6			282.531	283.062	0.969
0	6			284.593	285.125	0.766
1	8			286.656	287.203	0.781
0	6			288.734	289.265	0.766
0	6			290.796	291.328	1.047
0	6			292.859	293.39	1.406
0	6			294.921	295.453	0.891
1	8			297	297.531	1
0	6			299.062	299.593	0.75
1	8			301.125	301.656	0.703
0	6			303.187	303.718	0.797
0	6			305.265	305.796	0.828
1	6			307.328	307.859	0.781
0	6			309.39	309.921	0.922
0	6			311.453	311.984	0.953
0	6			313.515	314.062	1.063
1	8			315.593	316.125	0.938
0	6			317.656	318.187	0.703
1	6			319.718	320.25	1.032
0	6			321.781	322.328	1.219
0	6			323.859	324.39	1.031
0	6			325.921	326.453	0.875
0	6			327.984	328.515	0.859
0	6			330.046	330.593	0.891
0	6			332.125	332.656	1.078
1	6			334.187	334.718	0.953
0	6			336.25	336.781	0.937
0	6			338.312	338.843	0.953
0	6			340.39	340.921	1.125
0	6			342.453	342.984	1.062
0	8			344.515	345.046	1.219
1	0			346.578	347.109	0
1	8			348.656	349.187	0.015
0	6			350.718	351.25	0.922
1	6			352.781	353.312	0.859
0	6			354.843	355.375	0.813
0	6			356.906	357.453	0.734
0	6			358.984	359.515	0.75
0	6			361.046	361.578	0.922
0	6			363.109	363.64	1.062
0	6			365.171	365.718	1.079
1	6			367.25	367.781	0.843
1	8			369.312	369.843	0.703
0	6			371.375	371.906	0.968
0	6			373.437	373.968	1.031
0	6			375.515	376.046	1.094
0	6			377.578	378.109	0.765
0	6			379.64	380.171	0.938
0	6			381.703	382.234	0.797
0	6			383.796	384.328	0.813
0	6			385.859	386.39	0.812
0	8			387.921	388.453	1.157
0	6			389.984	390.515	0.781
0	6			392.062	392.593	1.234
1	6			394.125	394.656	1.078
0	6			396.187	396.718	0.875
1	8			398.25	398.781	1.046
1	8			400.312	400.859	1.219
0	6			402.39	402.921	0.735
0	6			404.453	404.984	0.89
1	6			406.515	407.046	1.516
0	6			408.578	409.125	1.218
0	6			410.656	411.187	1.031
1	8			412.718	413.25	0.907
0	6			414.781	415.312	1.203
0	6			416.843	417.375	1.141
0	6			418.921	419.453	0.907
0	6			420.984	421.515	1.109
0	8			423.046	423.578	1.391
0	6			425.109	425.64	0.953
0	6			427.187	427.718	1.078
1	8			429.25	429.781	0.937
0	6			431.312	431.843	0.703
0	6			433.375	433.906	1.062
0	6			435.437	435.984	0.844
0	8			437.515	438.046	1.125
0	8			439.578	440.109	1.312
0	6			441.64	442.171	0.75
0	6			443.703	444.25	0.89
0	6			445.781	446.312	0.812
0	6			447.843	448.375	0.844
0	6			449.906	450.437	0.734
0	6			451.968	452.5	0.969
0	6			454.046	454.578	0.86
0	6			456.109	456.64	0.891
1	8			458.171	458.703	0.891
0	6			460.234	460.765	1.312
0	6			462.312	462.843	0.953
0	6			464.375	464.906	0.984
0	6			466.437	466.968	0.859
1	8			468.5	469.031	0.812
0	6			470.562	471.109	0.672
0	6			472.64	473.171	0.75
0	6			474.703	475.234	0.843
0	6			476.765	477.296	1.031
0	6			478.828	479.375	1
0	6			480.906	481.437	1.359
0	6			482.968	483.5	1.157
1	8			485.031	485.562	1.594
1	6			487.093	487.625	1.016
1	6			489.171	489.703	0.875
0	6			491.234	491.765	0.859
1	8			493.296	493.828	0.735
0	6			495.359	495.89	0.734
0	6			497.437	497.968	0.906
0	6			499.5	500.031	0.984
0	6			501.562	502.093	0.953
0	6			503.625	504.156	0.718
0	6			505.718	506.25	0.875
0	6			507.781	508.312	0.828
0	6			509.843	510.375	0.766
0	6			511.906	512.453	0.828
0	6			514	514.531	1.155
0	8			516.078	516.609	1.109
0	6			518.156	518.703	0.624
0	6			520.234	520.781	0.983
0	6			522.328	522.859	0.968
0	6			524.39	524.921	1.422
1	8			526.453	526.984	0.922
0	6			528.546	529.078	0.766
1	6			530.609	531.14	0.891
0	6			532.671	533.203	0.922
1	8			534.734	535.265	1.172
0	6			536.812	537.343	0.828
0	6			538.875	539.406	0.781
1	8			540.937	541.468	0.688
0	6			543	543.531	0.765
0	6			545.062	545.609	1.141
0	6			547.14	547.671	0.828
0	6			549.203	549.734	1.078
0	6			551.265	551.796	0.953
1	8			553.328	553.875	0.843
0	6			555.406	555.937	1.015
0	8			557.468	558	1.047
0	6			559.531	560.062	0.765
0	6			561.593	562.125	1
0	6			563.671	564.203	0.891
0	6			565.734	566.265	0.859
1	8			567.796	568.328	0.782
0	6			569.859	570.39	1
1	8			571.953	572.484	1.093
0	6			574.015	574.546	0.735
0	6			576.078	576.609	0.797
0	6			578.14	578.671	1.063
0	6			580.218	580.75	0.828
0	6			582.281	582.812	0.828
0	6			584.343	584.875	1.047
1	8			586.406	586.937	0.844
0	6			588.468	589.015	1.235
0	6			590.546	591.078	0.969
0	6			592.609	593.14	0.953
0	6			594.671	595.203	0.938
1	8			596.734	597.281	1.031
0	6			598.812	599.343	0.641
1	8			600.875	601.406	0.734
0	6			602.937	603.468	0.844
0	6			605	605.531	0.953
0	6			607.078	607.609	0.906
0	6			609.14	609.671	0.766
0	6			611.203	611.734	0.937
1	8			613.265	613.796	1.078
1	6			615.343	615.875	0.828
1	8			617.406	617.937	0.765
0	8			619.468	620	1.422
1	6			621.531	622.062	1.015
0	6			623.593	624.14	1.188
0	6			625.671	626.203	1.094
0	6			627.734	628.265	1.125
0	6			629.796	630.328	0.782
0	6			631.859	632.406	1.062
0	6			633.937	634.468	0.859
0	6			636	636.531	0.75
0	6			638.062	638.593	0.75
0	6			640.125	640.656	1.015
0	6			642.203	642.734	0.984
0	6			644.265	644.796	0.813
0	6			646.328	646.859	0.922
1	8			648.39	648.921	1.156
0	6			650.468	651	0.844
0	6			652.531	653.062	0.937
0	6			654.593	655.125	0.891
0	6			656.656	657.187	0.812
0	6			658.718	659.265	0.797
1	8			660.796	661.328	0.782
1	8			662.859	663.39	1.609
0	6			664.921	665.453	0.938
0	8			666.984	667.531	0.734
0	6			669.062	669.593	0.938
0	6			671.125	671.656	1.062
0	6			673.187	673.718	1.078
0	6			675.25	675.781	1.578
0	6			677.328	677.859	1.203
0	6			679.39	679.921	0.938
0	6			681.453	681.984	0.828
0	6			683.515	684.046	0.875
0	6			685.593	686.125	1.407
0	8			687.656	688.187	0.765
0	6			689.718	690.25	0.953
0	6			691.781	692.312	0.828
0	6			693.843	694.39	1.25
0	6			695.921	696.453	1
0	6			697.984	698.515	1
0	6			700.046	700.578	0.829
0	6			702.109	702.656	0.953
0	6			704.187	704.718	1.063
0	6			706.25	706.781	0.765
0	6			708.312	708.843	0.828
0	6			710.375	710.906	0.843
1	6			712.453	712.984	0.828
1	8			714.515	715.046	0.625
1	6			716.578	717.109	1.14
0	6			718.64	719.171	0.86
0	6			720.718	721.25	1.219
0	6			722.781	723.312	0.922
1	8			724.843	725.375	0.75
0	6			726.906	727.437	0.609
0	8			728.968	729.515	1.047
0	6			731.046	731.578	0.297
0	6			733.109	733.64	0.797
0	6			735.171	735.703	0.829
1	8			737.234	737.781	0.906
0	6			739.312	739.843	1.438
0	6			741.375	741.906	0.875
0	6			743.437	743.968	1.109
0	6			745.5	746.031	0.765
1	8			747.578	748.109	0.89
1	8			749.64	750.171	1.453
0	6			751.703	752.234	1.031
0	6			753.765	754.296	0.969
1	8			755.843	756.375	1.235
0	6			757.906	758.437	1.109
0	6			759.968	760.5	1.188
0	6			762.031	762.562	1.047
0	6			764.093	764.64	0.953
0	6			766.171	766.703	1.094
0	6			768.234	768.765	0.75
0	8			770.296	770.828	1.657
