# Supplementary material for: Does excitatory fronto-extracerebral tDCS lead to improved working memory performance?
Source: F1000Res. 2013 Dec 10;2:219. Originally published 2013 Oct 17. [Version 2] doi: 10.12688/f1000research.2-219.v2 (PMC3869492; doi:10.12688/f1000research.2-219.v2)
Supplement: 3-back scores of participants before, during and after tDCS stimulation to their left dorsolateral prefronatal cortex — Files are named by date, subject code, day and task condition. There are four different conditions: Exposure, Baseline, DCS and Test. Exposure was a brief training on the n-back task. Baseline was a 5 minute period of the 3-back. Exposure and Baseline occurred only on day 1. DCS stands for direct current stimulation and indicates performance of the 3-back (10 minutes) that occurred while participants were stimulated. The test condition (10 minutes of 3-back) occurred post-stimulation. Both DCS and the Test conditions occurred on days 1 and 2. For example: 01-Jan-2012_AA01_1_DCS - indicates the performance during stimulation on day 1 01-Jan-2012_AA01_2_Test - indicates the performance during post-stimulation test phase on day 2 Variables in the files are presented in the following order: shudaprsd = indicates instances where the letter on screen was the same as the letter 3-back (1) or not (0) key_press = the key pressed (6 = F, letter on screen is not the same as 3-back; 8 = h, letter on screen is the same as letter 3-back) instructions = time relative to the start of the file when the instructions appeared on screen fixation = time relative to the start of the file when the first fixation cross appeared on screen letter_onscreen = time relative to the start of the file when the letter appeared on screen stimulus_interval = time relative to the start of the file when the fixation cross disappeared off screen RT = reaction time in seconds from the time stimulus onset to the button press Hits = the amount of correct hits (3-back) CRs = the number of correct rejections FAs = false alarms, pressing the hit button at the wrong occasion Misses = incorrect rejection of hit trial (opposite to false alarm) or = omitted rejection response oh = omitted hit response HR = hit rate calculated as the number of hits per chances FAR = false alarm rate calculated as the number of false alarms per opportunity Z_HR = Z normalised hit rate, where Z is the inverse of the cumulative Gauss [file f1000research-2-3252-s0000.tgz › 19_Oct_2012_KL14_2_Test]

shudaprsd	key_press	instructions	fixation	letter_onscreen	stimulus_interval	RT	Hits	CRs	FAs	Misses	or	oh	HR	FAR	Z_HR	Z_FAR	d
0	6	836.906	843.625	845.171	845.703	0.797	44	225	15	16	0	0	0.73333	0.0625	0.62293	-1.5341	2.157
0	6			847.234	847.765	0.75
0	6			849.296	849.828	0.797
0	6			851.359	851.89	0.812
0	6			853.437	853.968	0.875
1	8			855.5	856.031	0.671
0	6			857.562	858.093	0.859
0	6			859.625	860.156	1.515
0	6			861.687	862.234	0.938
1	6			863.765	864.296	0.813
0	6			865.828	866.359	0.812
1	8			867.89	868.421	0.828
0	6			869.953	870.5	0.797
0	6			872.031	872.562	0.734
0	6			874.093	874.625	0.907
0	6			876.156	876.687	0.922
0	6			878.218	878.765	1
0	6			880.296	880.828	1.063
0	6			882.359	882.89	0.953
1	8			884.421	884.953	1.25
0	8			886.484	887.015	1.234
0	6			888.562	889.093	0.797
0	6			890.625	891.156	0.859
0	6			892.687	893.218	0.953
0	6			894.75	895.281	0.906
0	6			896.812	897.359	1.078
0	6			898.89	899.421	0.531
1	8			900.953	901.484	1.203
0	6			903.015	903.546	0.938
0	6			905.078	905.625	1.047
0	6			907.156	907.687	0.875
0	8			909.218	909.75	1.125
0	6			911.281	911.812	1.062
0	6			913.343	913.89	1.157
1	6			915.421	915.953	1.047
0	6			917.484	918.015	0.844
0	6			919.546	920.078	0.86
1	8			921.609	922.14	0.812
0	6			923.687	924.218	0.938
0	8			925.75	926.281	1.875
0	6			927.812	928.343	0.922
0	6			929.875	930.406	1.078
0	6			931.968	932.5	0.86
1	8			934.031	934.562	0.906
1	8			936.093	936.625	1.11
0	6			938.156	938.687	0.844
0	6			940.25	940.781	1
0	6			942.312	942.843	1.188
1	8			944.375	944.906	0.875
1	8			946.437	946.968	1.078
1	8			948.515	949.046	1.844
0	6			950.578	951.109	0.937
0	6			952.64	953.171	1.735
0	6			954.703	955.234	1.125
1	8			956.765	957.312	0.985
0	6			958.843	959.375	0.828
0	6			960.906	961.437	1.062
0	6			962.968	963.5	1.485
0	6			965.031	965.578	1.359
0	6			967.109	967.64	1.016
0	8			969.171	969.703	0.719
0	6			971.234	971.765	1.375
1	6			973.296	973.828	1.016
0	6			975.375	975.906	0.812
0	6			977.437	977.968	0.875
0	6			979.5	980.031	0.968
0	6			981.562	982.093	1.109
1	8			983.64	984.171	0.781
0	6			985.703	986.234	1.015
0	8			987.765	988.296	1.016
0	8			989.828	990.359	1.297
0	6			991.89	992.437	1
1	8			993.968	994.5	0.719
0	6			996.031	996.562	0.734
0	6			998.093	998.625	1.141
1	8			1000.156	1000.703	1.047
0	6			1002.234	1002.765	0.922
0	6			1004.296	1004.828	0.938
0	6			1006.359	1006.89	0.984
0	6			1008.421	1008.953	0.954
0	6			1010.5	1011.031	0.937
0	6			1012.562	1013.093	1.094
0	6			1014.625	1015.156	0.906
0	6			1016.687	1017.218	0.828
0	6			1018.765	1019.296	0.828
0	6			1020.828	1021.359	1
0	6			1022.89	1023.421	1.25
0	6			1024.953	1025.484	1.328
0	6			1027.046	1027.578	1.032
0	6			1029.109	1029.656	0.922
0	6			1031.187	1031.734	1.296
0	6			1033.281	1033.828	1.484
0	6			1035.359	1035.906	1.374
0	6			1037.437	1037.984	1.046
0	8			1039.531	1040.062	1.187
1	6			1041.625	1042.156	1
0	6			1043.687	1044.234	1.219
0	6			1045.781	1046.312	0.922
0	6			1047.875	1048.406	0.921
0	6			1049.937	1050.468	1
0	6			1052	1052.531	0.968
1	8			1054.062	1054.593	0.781
0	6			1056.156	1056.687	0.984
0	6			1058.218	1058.75	0.953
0	6			1060.281	1060.812	0.969
0	6			1062.343	1062.875	0.985
0	6			1064.437	1064.968	0.875
1	6			1066.5	1067.031	1.375
0	8			1068.562	1069.093	1.297
0	6			1070.625	1071.156	0.828
1	6			1072.718	1073.25	0.844
0	6			1074.781	1075.312	0.875
0	6			1076.843	1077.375	0.844
0	6			1078.906	1079.437	1.25
0	6			1080.984	1081.515	1.062
1	8			1083.046	1083.578	1.125
0	6			1085.109	1085.64	1.078
0	6			1087.171	1087.703	1.36
0	6			1089.234	1089.781	1.187
0	6			1091.312	1091.843	1.016
0	6			1093.375	1093.906	0.796
0	6			1095.437	1095.968	0.906
1	8			1097.5	1098.046	1.125
0	6			1099.578	1100.109	0.859
0	6			1101.64	1102.171	0.813
0	6			1103.703	1104.234	0.937
0	6			1105.765	1106.296	0.906
0	6			1107.843	1108.375	0.875
0	6			1109.906	1110.437	0.859
0	6			1111.968	1112.5	0.938
1	8			1114.031	1114.562	0.859
0	6			1116.109	1116.64	0.812
0	6			1118.171	1118.703	1.235
0	8			1120.234	1120.765	1.953
1	6			1122.296	1122.828	1.032
0	6			1124.359	1124.906	0.922
0	6			1126.437	1126.968	0.875
0	6			1128.5	1129.031	0.843
0	6			1130.562	1131.093	0.938
1	8			1132.625	1133.171	0.859
1	8			1134.703	1135.234	0.937
0	6			1136.765	1137.296	0.75
0	6			1138.828	1139.359	1.187
0	6			1140.89	1141.421	1.11
1	6			1142.968	1143.5	0.86
0	6			1145.031	1145.562	0.828
0	6			1147.093	1147.625	1.141
0	6			1149.156	1149.687	1.25
1	8			1151.234	1151.765	1.094
0	6			1153.296	1153.828	0.782
1	8			1155.359	1155.89	1
0	6			1157.421	1157.953	0.969
0	6			1159.484	1160.031	1.062
1	6			1161.562	1162.093	0.922
0	6			1163.625	1164.156	1.359
1	8			1165.687	1166.218	1.547
0	6			1167.75	1168.296	1.234
0	6			1169.828	1170.359	1.015
0	6			1171.89	1172.421	0.953
0	6			1173.953	1174.484	1.172
1	8			1176.015	1176.546	1.375
0	6			1178.093	1178.625	0.797
0	6			1180.156	1180.687	1.406
0	6			1182.218	1182.75	0.907
0	6			1184.281	1184.812	0.859
0	6			1186.359	1186.89	0.859
0	6			1188.421	1188.953	0.813
0	8			1190.484	1191.015	0.969
0	6			1192.546	1193.078	0.766
0	6			1194.609	1195.156	0.797
0	6			1196.687	1197.218	0.891
0	6			1198.75	1199.281	1.046
0	6			1200.812	1201.343	0.844
0	6			1202.875	1203.421	0.921
0	6			1204.953	1205.484	0.968
0	6			1207.015	1207.546	0.969
0	8			1209.078	1209.609	0.968
0	8			1211.14	1211.671	0.766
0	6			1213.218	1213.75	0.641
0	6			1215.281	1215.812	0.906
0	6			1217.343	1217.875	0.797
1	8			1219.406	1219.937	0.906
0	6			1221.484	1222.015	0.734
0	8			1223.546	1224.078	0.938
0	6			1225.609	1226.14	0.922
0	6			1227.671	1228.203	0.969
0	6			1229.734	1230.281	0.797
1	8			1231.812	1232.343	1.016
0	6			1233.875	1234.406	0.796
0	6			1235.937	1236.468	0.953
0	6			1238	1238.546	0.984
0	6			1240.078	1240.609	0.843
1	8			1242.14	1242.671	0.735
0	6			1244.203	1244.734	1.047
0	6			1246.265	1246.796	1
0	6			1248.343	1248.875	0.907
0	6			1250.406	1250.937	0.844
1	8			1252.468	1253	0.735
1	8			1254.531	1255.062	0.875
0	6			1256.609	1257.14	0.703
1	6			1258.671	1259.203	0.844
0	6			1260.734	1261.265	1.125
0	6			1262.796	1263.328	0.86
1	8			1264.859	1265.406	0.844
0	6			1266.937	1267.468	0.656
0	6			1269	1269.531	0.765
0	6			1271.062	1271.593	0.953
0	6			1273.125	1273.671	1.015
1	8			1275.203	1275.734	0.828
0	6			1277.265	1277.796	0.719
1	6			1279.328	1279.859	0.922
0	6			1281.39	1281.921	0.891
0	6			1283.468	1284	0.828
0	6			1285.531	1286.062	0.875
0	6			1287.593	1288.125	0.844
0	6			1289.656	1290.187	0.844
0	6			1291.734	1292.265	0.828
0	6			1293.796	1294.328	0.86
0	6			1295.859	1296.39	0.859
0	6			1297.921	1298.453	0.969
0	6			1299.984	1300.531	0.906
0	6			1302.062	1302.593	1.172
0	6			1304.125	1304.656	1.703
0	6			1306.187	1306.718	1.25
1	6			1308.25	1308.796	1.656
0	6			1310.328	1310.859	1.453
0	6			1312.39	1312.921	1
0	6			1314.453	1314.984	0.968
0	6			1316.515	1317.046	0.938
0	6			1318.593	1319.125	1.032
0	6			1320.656	1321.187	0.953
1	8			1322.718	1323.25	0.688
0	6			1324.781	1325.312	0.828
0	6			1326.859	1327.39	0.906
0	6			1328.921	1329.453	1.11
0	6			1330.984	1331.515	1.125
0	6			1333.046	1333.578	0.954
0	6			1335.109	1335.656	1.078
1	8			1337.187	1337.718	0.844
0	6			1339.25	1339.781	0.875
1	8			1341.312	1341.843	1
1	8			1343.375	1343.921	1.343
0	6			1345.453	1345.984	0.234
0	6			1347.515	1348.046	0.938
0	6			1349.578	1350.109	0.828
0	6			1351.64	1352.171	0.844
1	8			1353.718	1354.25	0.875
1	8			1355.781	1356.312	1.656
0	6			1357.843	1358.375	1.422
0	6			1359.906	1360.437	1.172
0	6			1361.984	1362.515	1.062
0	6			1364.046	1364.578	1
0	6			1366.109	1366.64	0.906
0	6			1368.171	1368.703	1.157
0	6			1370.234	1370.781	0.922
0	6			1372.312	1372.843	0.922
0	6			1374.375	1374.906	0.89
1	8			1376.437	1376.968	0.813
0	6			1378.5	1379.046	0.937
0	6			1380.578	1381.109	0.968
0	6			1382.64	1383.171	1.031
0	6			1384.703	1385.234	1.078
1	8			1386.765	1387.296	0.938
0	6			1388.843	1389.375	0.969
0	6			1390.906	1391.437	0.937
0	6			1392.968	1393.5	1
0	8			1395.031	1395.562	1.312
0	6			1397.109	1397.64	0.875
1	6			1399.171	1399.703	0.985
0	6			1401.234	1401.765	0.766
0	6			1403.296	1403.828	0.875
0	6			1405.359	1405.906	0.859
0	6			1407.437	1407.968	0.969
0	6			1409.5	1410.031	0.953
1	6			1411.562	1412.093	0.844
0	6			1413.625	1414.171	0.781
0	6			1415.703	1416.234	0.875
0	6			1417.765	1418.296	0.86
1	8			1419.828	1420.359	0.703
1	8			1421.89	1422.421	1.078
0	6			1423.968	1424.5	0.75
0	6			1426.031	1426.562	0.953
1	8			1428.093	1428.625	0.782
0	6			1430.156	1430.687	1.172
0	6			1432.234	1432.765	0.891
0	6			1434.296	1434.828	0.86
0	8			1436.359	1436.89	1.109
0	6			1438.421	1438.953	0.813
1	6			1440.484	1441.031	0.797
0	6			1442.562	1443.093	0.844
1	8			1444.625	1445.156	0.781
0	6			1446.687	1447.218	0.859
0	6			1448.75	1449.296	1.031
0	6			1450.828	1451.359	0.922
0	6			1452.89	1453.421	0.922
1	8			1454.953	1455.484	0.859
0	6			1457.015	1457.546	0.969
0	6			1459.093	1459.625	0.953
1	6			1461.156	1461.687	1.125
0	6			1463.218	1463.75	1.016
