# Supplementary material for: Does excitatory fronto-extracerebral tDCS lead to improved working memory performance?
Source: F1000Res. 2013 Dec 10;2:219. Originally published 2013 Oct 17. [Version 2] doi: 10.12688/f1000research.2-219.v2 (PMC3869492; doi:10.12688/f1000research.2-219.v2)
Supplement: 3-back scores of participants before, during and after tDCS stimulation to their left dorsolateral prefronatal cortex — Files are named by date, subject code, day and task condition. There are four different conditions: Exposure, Baseline, DCS and Test. Exposure was a brief training on the n-back task. Baseline was a 5 minute period of the 3-back. Exposure and Baseline occurred only on day 1. DCS stands for direct current stimulation and indicates performance of the 3-back (10 minutes) that occurred while participants were stimulated. The test condition (10 minutes of 3-back) occurred post-stimulation. Both DCS and the Test conditions occurred on days 1 and 2. For example: 01-Jan-2012_AA01_1_DCS - indicates the performance during stimulation on day 1 01-Jan-2012_AA01_2_Test - indicates the performance during post-stimulation test phase on day 2 Variables in the files are presented in the following order: shudaprsd = indicates instances where the letter on screen was the same as the letter 3-back (1) or not (0) key_press = the key pressed (6 = F, letter on screen is not the same as 3-back; 8 = h, letter on screen is the same as letter 3-back) instructions = time relative to the start of the file when the instructions appeared on screen fixation = time relative to the start of the file when the first fixation cross appeared on screen letter_onscreen = time relative to the start of the file when the letter appeared on screen stimulus_interval = time relative to the start of the file when the fixation cross disappeared off screen RT = reaction time in seconds from the time stimulus onset to the button press Hits = the amount of correct hits (3-back) CRs = the number of correct rejections FAs = false alarms, pressing the hit button at the wrong occasion Misses = incorrect rejection of hit trial (opposite to false alarm) or = omitted rejection response oh = omitted hit response HR = hit rate calculated as the number of hits per chances FAR = false alarm rate calculated as the number of false alarms per opportunity Z_HR = Z normalised hit rate, where Z is the inverse of the cumulative Gauss [file f1000research-2-3252-s0000.tgz › 19_Oct_2012_MS15_2_DCS]

shudaprsd	key_press	instructions	fixation	letter_onscreen	stimulus_interval	RT	Hits	CRs	FAs	Misses	or	oh	HR	FAR	Z_HR	Z_FAR	d
0	6	132.641	138.812	140.344	140.875	0.484	27	206	34	32	0	1	0.45	0.14167	-0.12566	-1.0729	0.9472
0	6			142.422	142.953	0.281
0	6			144.484	145.016	0.485
0	6			146.547	147.078	0.687
0	6			148.609	149.141	0.578
0	6			150.687	151.219	0.61
0	6			152.75	153.281	0.734
1	8			154.812	155.344	0.688
0	6			156.875	157.406	0.437
1	6			158.937	159.484	0.657
0	6			161.016	161.547	0.765
1	8			163.078	163.609	0.625
0	6			165.141	165.672	0.5
0	6			167.203	167.75	0.422
0	8			169.281	169.812	0.36
0	6			171.344	171.875	0.281
0	6			173.406	173.937	0.25
0	6			175.469	176.016	0.531
0	6			177.547	178.078	0.828
0	6			179.609	180.141	0.907
0	6			181.672	182.203	0.89
0	8			183.734	184.266	0.703
0	6			185.812	186.344	0.782
1	6			187.875	188.406	0.766
0	6			189.937	190.469	0.75
0	6			192	192.531	0.891
0	6			194.094	194.625	1.109
0	6			196.156	196.687	1.063
1	6			198.219	198.75	0.984
0	8			200.281	200.812	1.094
0	6			202.359	202.891	0.969
0	6			204.422	204.953	1.625
0	6			206.484	207.016	0.953
0	6			208.547	209.078	0.64
0	6			210.609	211.156	0.657
0	6			212.687	213.219	0.61
0	8			214.75	215.281	0.734
0	8			216.812	217.344	0.954
1	6			218.875	219.422	0.766
0	6			220.953	221.484	0.766
1	6			223.016	223.547	1.015
0	8			225.078	225.609	1.531
0	6			227.141	227.672	0.953
1	8			229.219	229.75	0.828
1	6			231.281	231.812	0.844
0	6			233.344	233.875	0.515
0	6			235.406	235.937	0.656
0	6			237.484	238.016	0.735
0	6			239.547	240.078	1.062
1	6			241.609	242.141	1.328
0	8			243.672	244.203	0.875
1	6			245.734	246.281	0.438
0	6			247.812	248.344	0.985
0	6			249.875	250.406	0.812
0	8			251.937	252.469	1.032
0	6			254	254.547	0.937
0	6			256.078	256.625	0.938
0	6			258.156	258.687	0.781
1	8			260.219	260.75	0.343
0	6			262.281	262.828	0.516
1	6			264.359	264.891	0.735
0	6			266.422	266.953	0.75
0	6			268.484	269.016	0.938
1	8			270.547	271.078	0.312
0	6			272.625	273.156	0.812
0	6			274.687	275.219	0.954
0	6			276.75	277.281	0.766
0	6			278.812	279.344	0.75
0	6			280.891	281.422	0.937
0	6			282.953	283.484	0.797
0	6			285.016	285.547	0.734
0	6			287.078	287.609	1
0	8			289.172	289.703	0.734
1	6			291.234	291.766	0.953
0	6			293.297	293.828	1.469
0	6			295.359	295.891	0.86
0	6			297.453	297.984	1.266
0	6			299.516	300.047	0.953
1	8			301.578	302.109	0.438
1	8			303.641	304.172	1.359
0	6			305.719	306.25	0.812
1	6			307.781	308.312	0.86
0	6			309.844	310.375	0.75
0	6			311.906	312.437	1.063
0	8			313.969	314.516	1
0	6			316.047	316.578	0.844
0	6			318.109	318.641	1.438
0	6			320.172	320.703	0.719
0	6			322.234	322.781	0.657
0	8			324.312	324.844	0.704
1	6			326.375	326.906	0.562
0	6			328.437	328.969	0.782
1	6			330.5	331.031	0.656
0	6			332.578	333.109	1.234
0	6			334.641	335.172	0.671
1	6			336.703	337.234	0.766
1	8			338.766	339.297	0.39
0	6			340.844	341.375	0.734
0	6			342.906	343.437	0.641
0	6			344.969	345.5	0.89
0	8			347.031	347.562	1.391
0	6			349.094	349.641	0.75
0	6			351.172	351.703	0.375
0	6			353.234	353.766	0.61
0	6			355.297	355.828	0.922
1	8			357.359	357.906	0.36
0	6			359.437	359.969	0.969
0	6			361.5	362.031	0.703
0	6			363.562	364.094	0.875
0	6			365.625	366.156	0.734
0	6			367.703	368.234	0.781
1	6			369.766	370.297	0.796
0	6			371.828	372.359	0.531
0	6			373.891	374.422	0.625
0	6			375.969	376.5	0.593
0	6			378.031	378.562	0.797
0	6			380.094	380.625	0.765
0	6			382.156	382.687	0.828
0	6			384.219	384.766	0.968
1	8			386.297	386.828	0.562
1	8			388.359	388.891	0.453
0	6			390.422	390.953	0.469
0	6			392.484	393.031	0.907
0	6			394.562	395.094	0.579
0	6			396.625	397.156	0.75
0	6			398.687	399.219	0.75
1	6			400.75	401.297	0.766
0	8			402.828	403.359	0.453
1	6			404.891	405.422	0.328
1	6			406.953	407.484	0.766
0	6			409.016	409.547	0.765
1	8			411.094	411.625	0.359
0	6			413.156	413.687	0.844
0	6			415.219	415.75	0.687
1	6			417.281	417.812	0.985
1	8			419.375	419.906	0.953
0	6			421.437	421.969	0.969
0	6			423.5	424.031	1.266
1	8			425.562	426.094	0.907
0	8			427.656	428.187	1.031
0	6			429.719	430.25	0.593
0	6			431.781	432.312	0.516
0	6			433.844	434.375	0.578
1	8			435.922	436.453	0.375
0	8			437.984	438.516	1.063
0	6			440.047	440.578	1.125
0	6			442.109	442.641	0.969
0	6			444.172	444.719	1.078
0	6			446.25	446.781	0.953
0	8			448.312	448.844	0.985
0	6			450.375	450.906	0.719
1	8			452.437	452.984	1.016
0	6			454.516	455.047	0.921
0	6			456.578	457.109	1.188
1	8			458.641	459.172	0.937
0	6			460.703	461.234	0.922
0	6			462.781	463.312	0.828
0	6			464.844	465.375	0.703
0	6			466.906	467.437	1.219
0	6			468.969	469.5	0.656
0	6			471.047	471.578	0.875
0	6			473.109	473.641	0.641
0	8			475.172	475.703	0.797
0	6			477.234	477.766	0.703
0	6			479.297	479.844	0.875
1	8			481.375	481.906	0.766
0	6			483.437	483.969	0.829
0	6			485.5	486.031	0.937
1	8			487.562	488.109	0.641
0	6			489.641	490.172	1
0	6			491.703	492.234	1.531
0	6			493.766	494.297	1.14
0	6			495.828	496.359	1.078
0	6			497.906	498.437	0.688
0	6			499.969	500.5	0.625
0	8			502.031	502.562	0.703
0	6			504.094	504.625	1.015
1	6			506.172	506.703	0.687
0	6			508.234	508.766	0.672
0	6			510.297	510.828	1
0	8			512.359	512.906	0.688
0	6			514.469	515.016	0.546
0	6			516.562	517.094	0.391
0	6			518.641	519.187	0.828
0	6			520.734	521.281	0.656
1	8			522.828	523.359	0.937
0	6			524.891	525.422	0.859
1	6			526.953	527.5	0.766
0	6			529.031	529.562	0.828
1	6			531.094	531.625	0.859
0	6			533.156	533.687	1.11
0	8			535.219	535.766	0.875
0	6			537.297	537.828	0.969
0	6			539.359	539.891	0.86
0	6			541.422	541.953	0.625
0	6			543.484	544.016	1.094
0	6			545.562	546.094	0.829
0	8			547.625	548.156	1.109
1	6			549.687	550.219	0.532
1	6			551.75	552.281	0.734
1	6			553.844	554.375	0.562
0	6			555.906	556.437	0.625
0	6			557.969	558.5	0.765
0	8			560.031	560.562	0.5
0	6			562.125	562.656	0.609
1	6			564.187	564.719	0.547
0	6			566.25	566.781	0.656
0	6			568.312	568.844	1
0	8			570.391	570.922	1.171
0	6			572.453	572.984	1.438
0	6			574.516	575.047	0.859
1	8			576.578	577.109	0.953
0	6			578.641	579.187	0.609
0	6			580.719	581.25	0.797
0	8			582.781	583.312	0.797
0	6			584.844	585.375	0.64
0	6			586.906	587.453	1.11
0	6			588.984	589.516	0.657
0	6			591.047	591.578	0.578
0	6			593.109	593.641	0.782
1	8			595.172	595.703	0.39
0	6			597.25	597.781	0.766
0	6			599.312	599.844	0.75
1	6			601.375	601.906	0.484
0	6			603.437	603.969	1
0	8			605.516	606.047	1.359
0	6			607.578	608.109	1.094
0	6			609.641	610.172	0.812
0	6			611.703	612.234	1.094
0	6			613.766	614.312	0.75
0	6			615.844	616.375	0.64
0	6			617.906	618.437	0.766
0	6			619.969	620.5	0.687
1	8			622.031	622.578	0.86
0	6			624.109	624.641	0.891
0	6			626.172	626.703	0.672
0	8			628.234	628.766	1.016
1	8			630.297	630.828	0.984
0	6			632.375	632.906	0.531
0	6			634.437	634.969	0.641
0	6			636.5	637.031	0.641
0	6			638.562	639.094	0.907
0	6			640.641	641.172	1
0	8			642.703	643.234	1.203
0	6			644.766	645.297	1.125
0	6			646.828	647.359	0.688
0	6			648.891	649.437	0.562
0	6			650.969	651.5	0.828
0	6			653.031	653.562	0.891
0	6			655.094	655.625	0.734
0	8			657.156	657.703	0.906
0	6			659.234	659.766	0.782
0	6			661.297	661.828	0.578
0	6			663.359	663.891	0.641
1	8			665.422	665.953	0.515
0	6			667.5	668.031	0.812
0	6			669.562	670.094	0.704
0	6			671.625	672.156	0.719
0	6			673.687	674.219	0.922
1	8			675.766	676.297	0.515
1	6			677.828	678.359	0.891
0	6			679.891	680.422	0.656
0	6			681.953	682.484	0.906
0	6			684.016	684.562	1.125
0	6			686.094	686.625	0.687
0	6			688.156	688.687	0.641
0	6			690.219	690.75	0.828
1	8			692.281	692.828	0.391
0	6			694.359	694.891	0.703
1	0			696.422	696.953	0
1	6			698.484	699.016	0.047
0	6			700.547	701.078	0.64
0	6			702.625	703.156	0.594
0	8			704.687	705.219	0.75
0	6			706.75	707.281	0.531
0	6			708.812	709.344	0.563
0	6			710.891	711.422	0.921
0	6			712.953	713.484	0.719
0	8			715.016	715.547	0.593
0	6			717.078	717.609	0.563
0	6			719.141	719.687	0.843
0	6			721.219	721.75	1.297
0	6			723.281	723.812	1.063
0	8			725.344	725.875	0.343
0	6			727.406	727.953	0.625
0	6			729.484	730.016	0.703
0	8			731.547	732.078	0.765
0	6			733.609	734.141	1.235
0	6			735.672	736.219	1.531
1	6			737.75	738.281	0.609
0	6			739.812	740.344	0.797
0	6			741.875	742.406	0.609
0	8			743.937	744.469	0.391
0	6			746.016	746.547	1.14
0	6			748.078	748.609	0.922
1	6			750.141	750.672	1.187
0	6			752.203	752.734	0.75
0	8			754.281	754.812	0.813
0	6			756.344	756.875	0.39
1	6			758.406	758.937	0.297
