# Supplementary material for: Does excitatory fronto-extracerebral tDCS lead to improved working memory performance?
Source: F1000Res. 2013 Dec 10;2:219. Originally published 2013 Oct 17. [Version 2] doi: 10.12688/f1000research.2-219.v2 (PMC3869492; doi:10.12688/f1000research.2-219.v2)
Supplement: 3-back scores of participants before, during and after tDCS stimulation to their left dorsolateral prefronatal cortex — Files are named by date, subject code, day and task condition. There are four different conditions: Exposure, Baseline, DCS and Test. Exposure was a brief training on the n-back task. Baseline was a 5 minute period of the 3-back. Exposure and Baseline occurred only on day 1. DCS stands for direct current stimulation and indicates performance of the 3-back (10 minutes) that occurred while participants were stimulated. The test condition (10 minutes of 3-back) occurred post-stimulation. Both DCS and the Test conditions occurred on days 1 and 2. For example: 01-Jan-2012_AA01_1_DCS - indicates the performance during stimulation on day 1 01-Jan-2012_AA01_2_Test - indicates the performance during post-stimulation test phase on day 2 Variables in the files are presented in the following order: shudaprsd = indicates instances where the letter on screen was the same as the letter 3-back (1) or not (0) key_press = the key pressed (6 = F, letter on screen is not the same as 3-back; 8 = h, letter on screen is the same as letter 3-back) instructions = time relative to the start of the file when the instructions appeared on screen fixation = time relative to the start of the file when the first fixation cross appeared on screen letter_onscreen = time relative to the start of the file when the letter appeared on screen stimulus_interval = time relative to the start of the file when the fixation cross disappeared off screen RT = reaction time in seconds from the time stimulus onset to the button press Hits = the amount of correct hits (3-back) CRs = the number of correct rejections FAs = false alarms, pressing the hit button at the wrong occasion Misses = incorrect rejection of hit trial (opposite to false alarm) or = omitted rejection response oh = omitted hit response HR = hit rate calculated as the number of hits per chances FAR = false alarm rate calculated as the number of false alarms per opportunity Z_HR = Z normalised hit rate, where Z is the inverse of the cumulative Gauss [file f1000research-2-3252-s0000.tgz › 19_Oct_2012_MS15_2_Test]

shudaprsd	key_press	instructions	fixation	letter_onscreen	stimulus_interval	RT	Hits	CRs	FAs	Misses	or	oh	HR	FAR	Z_HR	Z_FAR	d
0	6	818.719	826.078	827.609	828.141	0.391	28	204	35	32	1	0	0.46667	0.14583	-0.083652	-1.0545	0.97082
0	6			829.672	830.203	0.25
0	6			831.734	832.266	0.625
0	6			833.828	834.359	0.859
0	6			835.891	836.422	0.828
0	6			837.953	838.484	0.703
0	8			840.016	840.547	0.781
0	6			842.109	842.641	0.891
0	6			844.172	844.703	0.531
0	6			846.234	846.766	0.641
1	8			848.297	848.828	0.39
1	6			850.375	850.906	1.25
1	8			852.437	852.969	0.813
0	6			854.5	855.031	0.75
0	6			856.562	857.094	0.797
0	6			858.625	859.172	0.781
0	6			860.703	861.234	0.969
0	6			862.766	863.297	0.781
0	6			864.828	865.359	0.906
0	6			866.891	867.437	1.062
0	6			868.969	869.5	1.187
0	6			871.031	871.562	0.719
0	6			873.094	873.625	0.578
0	6			875.156	875.687	0.688
0	6			877.234	877.766	0.703
0	6			879.297	879.828	0.687
0	6			881.359	881.891	0.688
0	6			883.422	883.953	0.75
0	6			885.5	886.031	0.844
0	8			887.562	888.094	0.516
0	6			889.625	890.156	0.656
0	6			891.687	892.219	0.563
0	6			893.75	894.297	0.937
0	6			895.828	896.359	1.156
0	8			897.891	898.422	1.218
0	8			899.953	900.484	0.859
1	6			902.016	902.562	0.453
0	6			904.094	904.625	0.406
1	6			906.156	906.687	1.25
0	6			908.219	908.75	0.734
0	8			910.281	910.812	0.36
0	6			912.359	912.891	0.657
0	6			914.422	914.953	0.719
1	6			916.484	917.016	0.641
0	6			918.547	919.078	1.078
0	6			920.625	921.156	1.609
0	6			922.687	923.219	1.25
0	8			924.75	925.281	0.781
0	6			926.812	927.344	0.579
0	6			928.875	929.422	0.516
0	6			930.953	931.484	1.016
0	6			933.016	933.547	1.281
0	6			935.078	935.609	1.422
1	8			937.141	937.687	0.515
1	6			939.219	939.75	0.484
0	6			941.281	941.812	0.266
0	6			943.344	943.875	0.75
1	8			945.406	945.937	0.406
0	6			947.484	948.016	0.563
1	8			949.547	950.078	0.344
0	8			951.609	952.141	0.735
0	6			953.672	954.203	0.765
0	6			955.75	956.281	0.937
1	6			957.812	958.344	1.032
0	6			959.875	960.406	0.703
0	6			961.937	962.469	1.594
0	6			964	964.547	1.219
1	6			966.078	966.609	0.906
0	6			968.141	968.672	0.625
1	6			970.203	970.734	0.688
0	8			972.266	972.812	0.593
0	6			974.344	974.875	0.906
0	6			976.406	976.937	1.016
0	6			978.469	979	0.75
0	6			980.531	981.062	0.672
1	6			982.609	983.141	0.891
0	6			984.672	985.203	0.75
0	8			986.734	987.266	0.469
0	6			988.797	989.328	1.203
0	6			990.875	991.406	0.859
0	6			992.937	993.469	1.188
0	6			995	995.531	1.797
0	6			997.062	997.594	1.657
0	6			999.125	999.672	0.719
0	8			1001.203	1001.734	0.828
0	6			1003.266	1003.797	0.593
0	6			1005.328	1005.859	0.453
0	6			1007.391	1007.937	0.609
1	8			1009.469	1010	0.484
0	6			1011.531	1012.062	0.61
0	6			1013.594	1014.125	0.781
0	6			1015.656	1016.187	0.625
0	6			1017.734	1018.266	0.657
0	6			1019.797	1020.328	0.844
0	8			1021.859	1022.391	1
0	6			1023.922	1024.453	0.781
0	6			1026	1026.531	0.578
0	6			1028.062	1028.609	1.188
0	8			1030.156	1030.687	0.813
1	6			1032.234	1032.797	0.61
0	6			1034.328	1034.859	0.594
0	6			1036.406	1036.937	0.985
0	6			1038.484	1039.047	0.86
0	6			1040.578	1041.109	0.438
1	8			1042.656	1043.187	0.36
1	6			1044.734	1045.281	0.688
1	6			1046.828	1047.359	0.625
0	6			1048.891	1049.422	1.093
1	8			1050.953	1051.484	0.578
0	6			1053.016	1053.547	0.578
1	8			1055.109	1055.641	1.266
1	6			1057.172	1057.703	1
0	6			1059.234	1059.766	1.203
0	6			1061.297	1061.828	0.781
0	6			1063.391	1063.922	0.812
0	6			1065.453	1065.984	1.375
0	6			1067.516	1068.047	1.015
0	6			1069.578	1070.109	1.578
0	6			1071.656	1072.187	1
0	6			1073.719	1074.25	0.781
0	6			1075.781	1076.312	0.719
0	8			1077.844	1078.375	1.015
0	6			1079.906	1080.453	0.781
1	6			1081.984	1082.516	0.563
1	6			1084.047	1084.578	0.531
1	8			1086.109	1086.641	0.36
0	6			1088.172	1088.719	1.703
1	6			1090.25	1090.781	1.25
0	6			1092.312	1092.844	0.579
0	6			1094.375	1094.906	1.109
0	6			1096.437	1096.969	1.532
0	6			1098.516	1099.047	1.265
0	6			1100.578	1101.109	1.297
0	6			1102.641	1103.172	0.734
1	8			1104.703	1105.234	0.547
0	6			1106.781	1107.312	0.844
0	6			1108.844	1109.375	0.453
0	6			1110.906	1111.437	1.094
0	6			1112.969	1113.5	0.859
0	6			1115.031	1115.578	0.672
1	6			1117.109	1117.641	0.735
0	6			1119.172	1119.703	1.109
0	8			1121.234	1121.766	1.203
0	6			1123.297	1123.844	1.344
1	6			1125.375	1125.906	0.922
0	6			1127.437	1127.969	0.532
0	6			1129.5	1130.031	1.109
0	8			1131.562	1132.094	1.25
0	6			1133.641	1134.172	1.359
0	6			1135.703	1136.234	1.5
0	6			1137.766	1138.297	0.968
1	6			1139.828	1140.359	1.031
0	8			1141.906	1142.437	0.844
0	6			1143.969	1144.5	0.64
1	6			1146.031	1146.562	0.703
0	6			1148.094	1148.625	0.797
0	6			1150.156	1150.703	1.281
0	6			1152.234	1152.766	0.969
0	6			1154.297	1154.828	1.39
1	8			1156.359	1156.891	0.391
0	6			1158.422	1158.969	0.594
1	6			1160.5	1161.031	0.672
1	6			1162.562	1163.094	0.797
0	6			1164.625	1165.156	0.531
0	6			1166.687	1167.219	1
1	8			1168.766	1169.297	0.859
0	6			1170.828	1171.359	1
0	6			1172.891	1173.422	1.671
1	6			1174.953	1175.484	0.797
0	6			1177.031	1177.562	0.844
1	8			1179.094	1179.625	0.937
1	6			1181.156	1181.687	0.86
0	6			1183.219	1183.75	0.515
0	6			1185.281	1185.828	1.125
0	6			1187.359	1187.891	0.969
1	8			1189.422	1189.953	0.39
0	6			1191.484	1192.016	0.641
1	6			1193.547	1194.094	0.453
0	6			1195.625	1196.156	0.703
0	6			1197.687	1198.219	1.344
0	6			1199.75	1200.281	0.922
0	6			1201.812	1202.344	0.516
0	8			1203.891	1204.422	1
0	6			1205.953	1206.484	0.813
0	6			1208.016	1208.547	0.968
0	6			1210.078	1210.609	0.813
0	6			1212.156	1212.687	0.938
0	8			1214.219	1214.75	0.797
0	6			1216.281	1216.812	0.938
0	6			1218.344	1218.875	0.953
0	6			1220.406	1220.953	1.688
1	8			1222.484	1223.016	0.782
0	6			1224.547	1225.078	0.828
1	6			1226.609	1227.141	0.657
0	6			1228.672	1229.219	0.609
0	6			1230.75	1231.281	0.891
0	6			1232.812	1233.344	1.157
0	6			1234.875	1235.406	0.781
0	6			1236.937	1237.469	0.86
1	8			1239.016	1239.547	0.421
0	8			1241.078	1241.609	0.75
0	8			1243.141	1243.672	0.937
1	6			1245.203	1245.734	0.609
0	6			1247.281	1247.812	0.766
0	6			1249.344	1249.875	0.437
0	6			1251.406	1251.937	0.953
0	6			1253.469	1254	1.718
0	8			1255.531	1256.078	1.141
0	6			1257.609	1258.141	0.657
0	6			1259.672	1260.203	0.594
0	6			1261.734	1262.266	0.813
1	8			1263.797	1264.344	0.453
1	8			1265.875	1266.406	1.984
0	6			1267.937	1268.469	0.907
0	6			1270	1270.531	0.75
0	6			1272.062	1272.594	0.719
0	6			1274.141	1274.672	0.921
1	8			1276.203	1276.734	0.75
0	6			1278.266	1278.797	0.796
0	6			1280.328	1280.859	0.563
1	8			1282.406	1282.937	0.844
0	6			1284.469	1285	0.89
0	6			1286.531	1287.062	0.516
0	6			1288.594	1289.125	0.625
0	6			1290.656	1291.203	1.203
0	6			1292.734	1293.266	1.11
0	8			1294.797	1295.328	0.719
0	6			1296.859	1297.391	1.313
1	6			1298.922	1299.469	0.828
1	8			1301	1301.531	0.391
0	6			1303.062	1303.594	0.407
0	8			1305.125	1305.656	1
1	6			1307.187	1307.719	0.594
0	6			1309.266	1309.797	0.734
1	8			1311.328	1311.859	0.344
1	6			1313.391	1313.922	1.265
1	8			1315.453	1315.984	0.813
0	6			1317.531	1318.062	0.563
0	6			1319.594	1320.125	0.562
0	6			1321.656	1322.187	0.578
0	6			1323.719	1324.25	0.531
0	6			1325.781	1326.328	0.719
0	8			1327.859	1328.391	0.719
0	6			1329.922	1330.453	0.937
0	8			1331.984	1332.516	1.032
0	6			1334.047	1334.594	0.703
0	6			1336.125	1336.656	0.766
0	6			1338.187	1338.719	0.657
0	6			1340.25	1340.781	1.344
0	8			1342.312	1342.844	1.047
0	6			1344.391	1344.922	1.234
0	6			1346.453	1346.984	1.125
0	6			1348.516	1349.047	0.968
0	6			1350.578	1351.109	0.875
0	6			1352.656	1353.187	0.766
0	6			1354.719	1355.25	0.547
0	6			1356.781	1357.312	0.922
0	6			1358.844	1359.375	0.765
0	8			1360.906	1361.453	0.672
0	6			1362.984	1363.516	0.719
0	6			1365.047	1365.578	0.719
0	6			1367.109	1367.641	0.828
0	6			1369.172	1369.719	1.265
0	6			1371.25	1371.781	0.844
1	8			1373.312	1373.844	1.75
0	8			1375.375	1375.906	0.781
1	6			1377.437	1377.969	0.719
0	6			1379.516	1380.047	0.671
0	6			1381.578	1382.109	0.563
0	6			1383.641	1384.172	0.781
0	8			1385.703	1386.234	0.797
1	6			1387.781	1388.312	1.031
0	6			1389.844	1390.375	0.609
0	6			1391.906	1392.437	0.656
0	6			1393.969	1394.5	1.125
0	8			1396.031	1396.578	1.078
0	6			1398.109	1398.641	0.766
0	6			1400.172	1400.703	0.64
1	8			1402.234	1402.766	0.375
0	6			1404.297	1404.844	1.031
1	8			1406.375	1406.906	0.406
0	8			1408.437	1408.969	0.704
0	6			1410.5	1411.031	0.562
0	6			1412.562	1413.094	1.141
0	6			1414.641	1415.172	0.656
0	6			1416.703	1417.234	0.625
0	8			1418.766	1419.297	0.968
0	8			1420.828	1421.359	0.531
1	8			1422.906	1423.437	0.578
0	6			1424.969	1425.5	0.343
0	6			1427.031	1427.562	0.703
0	6			1429.094	1429.625	0.797
0	8			1431.156	1431.703	0.891
0	6			1433.234	1433.766	0.61
0	0			1435.297	1435.828	0
0	6			1437.359	1437.891	0.266
0	6			1439.422	1439.969	0.906
0	6			1441.5	1442.031	0.687
0	8			1443.562	1444.094	0.5
0	6			1445.625	1446.156	0.687
