# Supplementary material for: Does excitatory fronto-extracerebral tDCS lead to improved working memory performance?
Source: F1000Res. 2013 Dec 10;2:219. Originally published 2013 Oct 17. [Version 2] doi: 10.12688/f1000research.2-219.v2 (PMC3869492; doi:10.12688/f1000research.2-219.v2)
Supplement: 3-back scores of participants before, during and after tDCS stimulation to their left dorsolateral prefronatal cortex — Files are named by date, subject code, day and task condition. There are four different conditions: Exposure, Baseline, DCS and Test. Exposure was a brief training on the n-back task. Baseline was a 5 minute period of the 3-back. Exposure and Baseline occurred only on day 1. DCS stands for direct current stimulation and indicates performance of the 3-back (10 minutes) that occurred while participants were stimulated. The test condition (10 minutes of 3-back) occurred post-stimulation. Both DCS and the Test conditions occurred on days 1 and 2. For example: 01-Jan-2012_AA01_1_DCS - indicates the performance during stimulation on day 1 01-Jan-2012_AA01_2_Test - indicates the performance during post-stimulation test phase on day 2 Variables in the files are presented in the following order: shudaprsd = indicates instances where the letter on screen was the same as the letter 3-back (1) or not (0) key_press = the key pressed (6 = F, letter on screen is not the same as 3-back; 8 = h, letter on screen is the same as letter 3-back) instructions = time relative to the start of the file when the instructions appeared on screen fixation = time relative to the start of the file when the first fixation cross appeared on screen letter_onscreen = time relative to the start of the file when the letter appeared on screen stimulus_interval = time relative to the start of the file when the fixation cross disappeared off screen RT = reaction time in seconds from the time stimulus onset to the button press Hits = the amount of correct hits (3-back) CRs = the number of correct rejections FAs = false alarms, pressing the hit button at the wrong occasion Misses = incorrect rejection of hit trial (opposite to false alarm) or = omitted rejection response oh = omitted hit response HR = hit rate calculated as the number of hits per chances FAR = false alarm rate calculated as the number of false alarms per opportunity Z_HR = Z normalised hit rate, where Z is the inverse of the cumulative Gauss [file f1000research-2-3252-s0000.tgz › 19_Sep_2012_AM03_1_baseline]

shudaprsd	key_press	instructions	fixation	letter_onscreen	stimulus_interval	RT	Hits	CRs	FAs	Misses	or	oh	HR	FAR	Z_HR	Z_FAR	d
0	6	589.695	625.489	627.039	627.589	0.266	8	95	14	21	11	1	0.26667	0.11667	-0.62293	-1.1918	0.56889
0	6			629.139	629.688	0.38
0	6			631.238	631.788	0.461
0	6			633.338	633.888	0.342
1	8			635.437	635.987	0.522
1	6			637.537	638.087	0.578
0	6			639.637	640.186	0.488
0	8			641.736	642.286	0.539
0	6			643.836	644.386	0.297
0	6			645.935	646.485	0.249
1	8			648.035	648.585	0.463
0	6			650.135	650.685	0.244
0	6			652.234	652.784	0.371
0	6			654.334	654.884	0.334
0	6			656.435	656.984	0.606
0	6			658.534	659.084	0.37
0	8			660.634	661.184	0.397
0	6			662.733	663.283	0.255
0	6			664.833	665.383	0.224
1	6			666.933	667.482	0.497
0	6			669.032	669.582	0.472
0	6			671.132	671.682	0.411
0	6			673.231	673.781	0.521
0	8			675.331	675.881	0.384
0	6			677.431	677.98	0.235
1	6			679.53	680.08	0.316
1	6			681.63	682.18	0.489
0	6			683.729	684.279	0.546
1	6			685.829	686.379	0.562
1	6			687.929	688.478	0.799
0	6			690.028	690.578	0.435
1	6			692.128	692.678	0.503
0	6			694.227	694.777	0.748
0	6			696.327	696.877	0.569
1	6			698.427	698.977	0.415
0	6			700.527	701.077	0.348
0	6			702.627	703.177	0.445
0	6			704.727	705.276	0.554
0	6			706.826	707.376	0.494
1	6			708.926	709.476	0.316
0	6			711.025	711.575	0.203
0	8			713.125	713.675	0.682
0	6			715.225	715.774	0.222
1	6			717.324	717.874	0.233
0	0			719.424	719.974	0
0	6			721.523	722.073	0.077
0	6			723.623	724.173	0.18
0	8			725.723	726.272	0.295
0	8			727.822	728.372	0.598
1	6			729.922	730.472	0.449
0	0			732.021	732.571	0
0	0			734.121	734.671	0
0	0			736.221	736.77	0
0	0			738.32	738.871	0
0	0			740.421	740.971	0
0	0			742.52	743.07	0
0	0			744.62	745.17	0
1	0			746.72	747.269	0
0	0			748.819	749.369	0
0	0			750.919	751.469	0
1	6			753.019	753.568	0.625
1	6			755.118	755.668	0.73
0	6			757.218	757.768	0.417
0	6			759.317	759.867	0.884
0	6			761.417	761.967	0.911
0	8			763.517	764.066	0.323
0	8			765.616	766.166	0.286
0	8			767.716	768.266	0.296
1	8			769.815	770.365	0.365
0	6			771.915	772.465	0.198
0	6			774.015	774.564	0.993
0	6			776.114	776.664	0.915
0	0			778.214	778.765	0
1	6			780.313	780.864	-0.014
0	6			782.414	782.964	0.246
0	6			784.514	785.063	0.197
0	6			786.613	787.163	0.6
1	8			788.713	789.263	0.615
0	6			790.812	791.362	0.403
0	6			792.912	793.462	0.623
0	6			795.012	795.561	0.779
1	8			797.111	797.661	0.52
0	6			799.211	799.761	0.453
0	6			801.31	801.86	0.387
0	6			803.41	803.96	0.35
0	6			805.51	806.06	0.922
0	6			807.609	808.159	0.405
0	6			809.709	810.259	0.613
1	6			811.809	812.358	0.488
1	8			813.908	814.458	0.358
0	6			816.008	816.558	0.22
0	6			818.107	818.657	0.19
0	6			820.207	820.757	0.311
0	6			822.307	822.857	0.39
0	6			824.407	824.957	0.616
0	6			826.507	827.057	0.52
0	6			828.606	829.156	0.507
0	8			830.706	831.256	0.358
0	6			832.806	833.355	0.315
0	6			834.905	835.455	0.343
1	8			837.005	837.555	0.622
0	6			839.104	839.654	0.392
1	6			841.204	841.754	0.659
0	6			843.304	843.853	0.37
0	6			845.403	845.953	0.538
0	6			847.503	848.053	0.477
0	6			849.602	850.152	0.371
0	6			851.702	852.252	0.31
0	6			853.802	854.352	0.501
0	6			855.901	856.451	0.986
0	6			858.001	858.551	0.679
0	6			860.101	860.65	0.284
0	6			862.2	862.75	0.323
0	8			864.3	864.851	0.45
0	6			866.399	866.95	0.244
0	6			868.499	869.05	0.054
0	6			870.6	871.149	0.46
0	6			872.699	873.249	0.565
0	6			874.799	875.349	0.527
0	6			876.898	877.448	0.579
0	6			878.998	879.548	0.418
0	6			881.098	881.647	0.709
0	6			883.197	883.747	0.531
0	6			885.297	885.847	0.26
0	6			887.396	887.946	0.539
0	8			889.496	890.046	0.684
0	6			891.596	892.145	0.277
0	6			893.695	894.245	0.258
0	6			895.795	896.345	0.508
1	6			897.894	898.444	0.629
0	6			899.994	900.544	0.428
0	6			902.094	902.644	0.338
0	6			904.193	904.743	0.612
0	6			906.293	906.843	0.533
1	6			908.393	908.942	0.478
1	6			910.492	911.043	0.172
0	6			912.592	913.143	0.545
0	8			914.692	915.242	0.355
0	6			916.792	917.342	0.27
1	6			918.892	919.441	0.221
0	6			920.991	921.541	0.366
0	8			923.091	923.641	0.833
0	6			925.19	925.74	0.538
0	6			927.29	927.84	0.366
0	6			929.39	929.939	0.241
0	6			931.489	932.039	0.357
1	8			933.589	934.139	0.542
0	6			935.688	936.238	0.535
0	6			937.788	938.338	0.327
1	6			939.888	940.437	0.407
