# Supplementary material for: Does excitatory fronto-extracerebral tDCS lead to improved working memory performance?
Source: F1000Res. 2013 Dec 10;2:219. Originally published 2013 Oct 17. [Version 2] doi: 10.12688/f1000research.2-219.v2 (PMC3869492; doi:10.12688/f1000research.2-219.v2)
Supplement: 3-back scores of participants before, during and after tDCS stimulation to their left dorsolateral prefronatal cortex — Files are named by date, subject code, day and task condition. There are four different conditions: Exposure, Baseline, DCS and Test. Exposure was a brief training on the n-back task. Baseline was a 5 minute period of the 3-back. Exposure and Baseline occurred only on day 1. DCS stands for direct current stimulation and indicates performance of the 3-back (10 minutes) that occurred while participants were stimulated. The test condition (10 minutes of 3-back) occurred post-stimulation. Both DCS and the Test conditions occurred on days 1 and 2. For example: 01-Jan-2012_AA01_1_DCS - indicates the performance during stimulation on day 1 01-Jan-2012_AA01_2_Test - indicates the performance during post-stimulation test phase on day 2 Variables in the files are presented in the following order: shudaprsd = indicates instances where the letter on screen was the same as the letter 3-back (1) or not (0) key_press = the key pressed (6 = F, letter on screen is not the same as 3-back; 8 = h, letter on screen is the same as letter 3-back) instructions = time relative to the start of the file when the instructions appeared on screen fixation = time relative to the start of the file when the first fixation cross appeared on screen letter_onscreen = time relative to the start of the file when the letter appeared on screen stimulus_interval = time relative to the start of the file when the fixation cross disappeared off screen RT = reaction time in seconds from the time stimulus onset to the button press Hits = the amount of correct hits (3-back) CRs = the number of correct rejections FAs = false alarms, pressing the hit button at the wrong occasion Misses = incorrect rejection of hit trial (opposite to false alarm) or = omitted rejection response oh = omitted hit response HR = hit rate calculated as the number of hits per chances FAR = false alarm rate calculated as the number of false alarms per opportunity Z_HR = Z normalised hit rate, where Z is the inverse of the cumulative Gauss [file f1000research-2-3252-s0000.tgz › 19_Sep_2012_AM03_1_DCS]

shudaprsd	key_press	instructions	fixation	letter_onscreen	stimulus_interval	RT	Hits	CRs	FAs	Misses	or	oh	HR	FAR	Z_HR	Z_FAR	d
0	6	227.632	237.431	238.981	239.53	0.364	18	225	15	42	0	0	0.3	0.0625	-0.5244	-1.5341	1.0097
0	6			241.08	241.63	0.333
0	6			243.18	243.73	0.401
0	6			245.279	245.829	0.593
1	8			247.379	247.929	0.532
0	6			249.479	250.028	0.419
0	6			251.578	252.128	0.587
0	6			253.678	254.228	0.509
0	6			255.777	256.327	0.9
0	6			257.877	258.427	0.663
0	6			259.977	260.526	0.825
0	6			262.076	262.626	0.407
0	6			264.176	264.726	0.599
1	6			266.275	266.825	0.626
0	6			268.375	268.925	0.507
0	6			270.475	271.025	0.481
0	6			272.574	273.125	0.638
0	6			274.675	275.225	0.547
0	6			276.775	277.324	0.509
0	6			278.874	279.424	0.35
0	6			280.974	281.524	0.4
0	6			283.073	283.623	0.575
0	6			285.173	285.723	0.572
0	6			287.273	287.822	0.423
0	6			289.372	289.922	0.328
0	6			291.472	292.022	0.496
0	6			293.571	294.121	0.524
0	8			295.671	296.221	0.357
0	6			297.771	298.32	0.759
0	6			299.87	300.42	0.424
0	6			301.97	302.52	0.433
0	6			304.069	304.619	0.567
1	8			306.169	306.719	0.406
0	6			308.269	308.818	0.533
0	6			310.368	310.918	0.643
1	6			312.468	313.018	0.611
0	6			314.567	315.117	0.528
0	6			316.667	317.218	0.432
0	6			318.768	319.317	0.821
1	6			320.867	321.417	0.398
1	6			322.967	323.517	0.729
0	6			325.067	325.616	0.534
0	6			327.166	327.716	0.45
1	6			329.266	329.816	0.471
0	6			331.365	331.915	0.54
0	6			333.465	334.015	0.55
0	6			335.565	336.114	0.647
0	6			337.664	338.214	0.487
0	6			339.764	340.314	0.567
0	6			341.863	342.413	0.548
1	6			343.963	344.513	0.522
1	8			346.063	346.612	0.661
0	6			348.162	348.712	0.595
0	6			350.262	350.812	0.493
0	6			352.361	352.911	0.421
1	6			354.461	355.011	0.413
0	6			356.561	357.11	0.792
0	6			358.66	359.21	0.544
0	6			360.76	361.31	0.548
0	6			362.859	363.41	0.523
0	6			364.96	365.51	0.473
0	6			367.06	367.609	0.588
0	6			369.159	369.709	0.803
0	6			371.259	371.809	0.566
0	6			373.358	373.908	0.553
0	6			375.458	376.008	0.469
1	6			377.558	378.108	0.572
1	6			379.657	380.207	0.43
0	6			381.757	382.307	0.475
0	8			383.857	384.406	0.355
0	6			385.956	386.506	0.365
0	6			388.056	388.606	0.433
0	6			390.155	390.705	0.567
1	6			392.255	392.805	0.523
0	6			394.355	394.904	0.58
0	6			396.454	397.004	0.508
0	6			398.554	399.104	0.541
1	6			400.653	401.203	0.487
0	6			402.753	403.303	0.572
0	6			404.853	405.402	0.541
0	6			406.952	407.502	0.504
0	6			409.052	409.603	0.566
0	6			411.152	411.702	0.458
0	6			413.252	413.802	0.421
0	6			415.352	415.901	0.53
1	6			417.451	418.001	0.476
0	6			419.551	420.101	0.456
1	6			421.65	422.2	0.396
1	6			423.75	424.3	0.458
0	6			425.85	426.4	0.421
0	6			427.949	428.499	0.449
0	6			430.049	430.599	0.405
0	6			432.149	432.698	0.502
0	6			434.248	434.798	0.595
0	6			436.348	436.898	0.505
0	6			438.447	438.997	0.392
0	6			440.547	441.097	0.489
0	6			442.647	443.196	0.446
0	6			444.746	445.296	0.497
1	6			446.846	447.396	0.448
0	6			448.945	449.495	0.587
0	6			451.045	451.595	0.544
0	6			453.145	453.694	0.794
0	8			455.245	455.795	0.434
0	6			457.345	457.895	0.332
0	6			459.444	459.994	0.43
1	8			461.544	462.094	1.031
0	6			463.644	464.193	0.507
0	6			465.743	466.293	0.371
0	6			467.843	468.393	0.697
0	6			469.942	470.492	0.491
0	6			472.042	472.592	0.547
1	6			474.142	474.692	0.55
1	6			476.241	476.791	0.473
0	6			478.341	478.891	0.523
0	6			480.441	480.99	0.468
0	6			482.54	483.09	0.502
0	6			484.64	485.19	0.482
1	6			486.739	487.289	0.487
0	8			488.839	489.389	0.689
0	6			490.939	491.488	0.558
0	6			493.038	493.588	0.463
0	6			495.138	495.688	0.472
0	6			497.237	497.787	0.635
0	6			499.337	499.888	0.791
0	6			501.437	501.987	0.66
0	6			503.537	504.087	0.704
1	8			505.637	506.187	0.497
1	6			507.736	508.286	0.337
0	6			509.836	510.386	0.546
1	8			511.936	512.485	0.425
0	6			514.035	514.585	0.536
1	6			516.135	516.685	0.428
1	8			518.234	518.784	0.509
0	6			520.334	520.884	0.46
0	6			522.434	522.983	0.499
0	6			524.533	525.083	0.515
0	6			526.633	527.183	0.659
0	6			528.733	529.282	0.569
1	6			530.832	531.382	0.526
0	6			532.932	533.482	0.507
0	6			535.031	535.581	0.388
0	6			537.131	537.681	0.737
1	6			539.231	539.78	0.46
0	6			541.33	541.88	0.628
0	6			543.43	543.98	0.479
1	8			545.529	546.079	0.513
0	6			547.629	548.18	0.294
0	6			549.73	550.279	0.332
0	6			551.829	552.379	0.389
1	8			553.929	554.479	0.41
0	6			556.028	556.578	0.274
0	6			558.128	558.678	0.318
0	6			560.228	560.777	0.38
1	6			562.327	562.877	0.52
0	6			564.427	564.977	0.723
0	6			566.526	567.076	0.633
0	6			568.626	569.176	0.455
0	6			570.726	571.275	0.377
1	6			572.825	573.375	0.451
0	6			574.925	575.475	0.473
0	6			577.025	577.574	0.394
0	6			579.124	579.674	0.457
0	6			581.224	581.774	0.431
0	6			583.323	583.873	0.389
1	6			585.423	585.973	0.387
1	6			587.523	588.072	0.396
0	6			589.622	590.172	0.576
0	8			591.722	592.272	0.72
0	6			593.821	594.372	0.59
0	6			595.921	596.472	0.441
0	6			598.022	598.571	0.602
0	6			600.121	600.671	0.366
0	6			602.221	602.771	0.452
1	8			604.32	604.87	0.644
0	8			606.42	606.97	0.724
0	6			608.52	609.069	0.323
0	8			610.619	611.169	0.497
0	6			612.719	613.269	0.559
0	6			614.818	615.368	0.447
0	6			616.918	617.468	0.614
1	8			619.018	619.567	0.378
0	6			621.117	621.667	0.54
0	6			623.217	623.767	0.409
1	6			625.317	625.866	0.512
0	6			627.416	627.966	0.687
0	6			629.516	630.066	0.426
1	6			631.615	632.165	0.536
0	6			633.715	634.265	0.476
0	6			635.815	636.364	0.579
1	8			637.914	638.464	0.425
0	6			640.014	640.564	0.434
0	6			642.113	642.664	0.497
0	6			644.214	644.764	0.394
0	6			646.314	646.863	0.656
0	6			648.413	648.963	0.719
1	8			650.513	651.063	0.383
0	6			652.612	653.162	0.37
0	6			654.712	655.262	0.297
0	6			656.812	657.361	0.359
1	8			658.911	659.461	0.621
0	6			661.011	661.561	0.373
0	6			663.11	663.66	0.565
0	6			665.21	665.76	0.375
1	6			667.31	667.859	0.279
0	6			669.409	669.959	0.424
0	6			671.509	672.059	0.375
0	6			673.608	674.158	0.438
0	6			675.708	676.258	0.635
0	6			677.808	678.358	0.48
0	6			679.907	680.457	0.479
1	8			682.007	682.557	0.365
0	6			684.107	684.656	0.322
0	6			686.206	686.756	0.291
0	6			688.306	688.857	0.377
1	6			690.406	690.956	0.732
0	8			692.505	693.056	0.502
1	8			694.606	695.155	1.126
0	6			696.705	697.255	0.532
0	6			698.805	699.355	0.688
0	6			700.904	701.454	0.57
0	6			703.004	703.554	0.421
0	6			705.104	705.653	0.565
0	8			707.203	707.753	0.359
1	6			709.303	709.853	0.35
1	6			711.402	711.952	0.466
0	8			713.502	714.052	0.499
1	6			715.602	716.151	0.403
0	6			717.701	718.251	0.63
0	6			719.801	720.351	0.552
0	6			721.9	722.45	0.533
0	6			724	724.55	0.577
1	8			726.1	726.65	0.487
0	6			728.199	728.749	0.374
0	6			730.299	730.849	0.349
0	6			732.399	732.948	0.534
0	6			734.498	735.048	0.45
0	6			736.598	737.149	0.483
0	6			738.698	739.248	0.475
0	6			740.798	741.348	0.35
0	8			742.898	743.447	0.347
0	6			744.997	745.547	0.61
0	6			747.097	747.647	0.683
0	6			749.196	749.746	0.6
1	6			751.296	751.846	0.609
0	6			753.396	753.945	0.314
1	6			755.495	756.045	0.459
0	6			757.595	758.145	0.674
0	6			759.694	760.244	0.321
0	6			761.794	762.344	0.283
1	6			763.894	764.443	0.451
0	6			765.993	766.543	0.438
0	6			768.093	768.643	0.324
0	6			770.192	770.742	0.329
0	6			772.292	772.842	0.52
0	6			774.392	774.942	0.482
0	6			776.491	777.041	0.762
0	6			778.591	779.141	0.467
0	6			780.691	781.24	0.541
0	6			782.79	783.34	0.703
1	6			784.89	785.441	0.771
0	6			786.99	787.54	0.54
0	6			789.09	789.64	0.38
1	8			791.19	791.739	0.67
0	8			793.289	793.839	1.7
0	6			795.389	795.939	0.637
0	6			797.488	798.038	0.706
1	6			799.588	800.138	0.552
0	6			801.688	802.237	0.374
0	6			803.787	804.337	0.712
0	6			805.887	806.437	0.686
0	6			807.986	808.536	0.445
0	6			810.086	810.636	0.425
0	6			812.186	812.735	0.393
0	6			814.285	814.835	0.474
0	6			816.385	816.935	0.501
0	8			818.484	819.034	0.318
0	6			820.584	821.134	0.415
0	6			822.684	823.233	0.301
0	6			824.783	825.333	0.452
0	6			826.883	827.433	0.585
0	6			828.983	829.532	0.372
0	6			831.082	831.633	0.441
0	6			833.183	833.733	0.484
1	6			835.281	835.832	0.343
0	6			837.382	837.932	0.709
0	6			839.482	840.031	0.478
1	6			841.581	842.131	0.43
0	6			843.681	844.231	0.357
0	6			845.78	846.33	0.391
0	6			847.88	848.43	0.465
0	6			849.98	850.529	0.545
0	6			852.079	852.629	0.391
1	6			854.179	854.729	0.377
0	8			856.278	856.828	0.375
0	6			858.378	858.928	0.479
0	6			860.478	861.027	0.441
0	6			862.577	863.127	0.393
0	8			864.677	865.227	0.531
1	6			866.776	867.326	0.53
