# Supplementary material for: Does excitatory fronto-extracerebral tDCS lead to improved working memory performance?
Source: F1000Res. 2013 Dec 10;2:219. Originally published 2013 Oct 17. [Version 2] doi: 10.12688/f1000research.2-219.v2 (PMC3869492; doi:10.12688/f1000research.2-219.v2)
Supplement: 3-back scores of participants before, during and after tDCS stimulation to their left dorsolateral prefronatal cortex — Files are named by date, subject code, day and task condition. There are four different conditions: Exposure, Baseline, DCS and Test. Exposure was a brief training on the n-back task. Baseline was a 5 minute period of the 3-back. Exposure and Baseline occurred only on day 1. DCS stands for direct current stimulation and indicates performance of the 3-back (10 minutes) that occurred while participants were stimulated. The test condition (10 minutes of 3-back) occurred post-stimulation. Both DCS and the Test conditions occurred on days 1 and 2. For example: 01-Jan-2012_AA01_1_DCS - indicates the performance during stimulation on day 1 01-Jan-2012_AA01_2_Test - indicates the performance during post-stimulation test phase on day 2 Variables in the files are presented in the following order: shudaprsd = indicates instances where the letter on screen was the same as the letter 3-back (1) or not (0) key_press = the key pressed (6 = F, letter on screen is not the same as 3-back; 8 = h, letter on screen is the same as letter 3-back) instructions = time relative to the start of the file when the instructions appeared on screen fixation = time relative to the start of the file when the first fixation cross appeared on screen letter_onscreen = time relative to the start of the file when the letter appeared on screen stimulus_interval = time relative to the start of the file when the fixation cross disappeared off screen RT = reaction time in seconds from the time stimulus onset to the button press Hits = the amount of correct hits (3-back) CRs = the number of correct rejections FAs = false alarms, pressing the hit button at the wrong occasion Misses = incorrect rejection of hit trial (opposite to false alarm) or = omitted rejection response oh = omitted hit response HR = hit rate calculated as the number of hits per chances FAR = false alarm rate calculated as the number of false alarms per opportunity Z_HR = Z normalised hit rate, where Z is the inverse of the cumulative Gauss [file f1000research-2-3252-s0000.tgz › 19_Sep_2012_AM03_1_Test]

shudaprsd	key_press	instructions	fixation	letter_onscreen	stimulus_interval	RT	Hits	CRs	FAs	Misses	or	oh	HR	FAR	Z_HR	Z_FAR	d
0	6	1029.625	1032.949	1034.499	1035.049	0.385	1	84	13	23	143	36	0.016667	0.054167	-2.128	-1.6057	-0.52232
0	6			1036.599	1037.149	0.412
0	6			1038.698	1039.248	0.363
1	6			1040.798	1041.348	0.42
0	8			1042.898	1043.447	0.511
0	6			1044.997	1045.547	0.551
1	6			1047.097	1047.647	0.508
1	6			1049.196	1049.746	0.536
0	8			1051.296	1051.846	0.34
0	6			1053.396	1053.945	0.484
1	6			1055.495	1056.045	0.471
0	6			1057.595	1058.145	0.363
0	6			1059.694	1060.244	0.426
1	6			1061.794	1062.344	0.541
0	6			1063.894	1064.444	0.41
0	6			1065.993	1066.544	0.408
0	6			1068.094	1068.644	0.464
0	6			1070.193	1070.743	0.468
0	6			1072.293	1072.843	0.448
1	6			1074.393	1074.942	0.469
0	8			1076.492	1077.042	0.714
1	6			1078.592	1079.142	0.466
0	6			1080.692	1081.241	0.358
0	6			1082.791	1083.341	0.427
0	6			1084.891	1085.441	0.53
0	6			1086.99	1087.54	0.546
0	6			1089.09	1089.64	0.45
1	6			1091.19	1091.739	0.489
1	6			1093.289	1093.839	0.622
0	6			1095.389	1095.939	0.737
0	6			1097.488	1098.038	0.648
0	6			1099.588	1100.138	0.435
0	6			1101.688	1102.237	0.467
0	8			1103.787	1104.337	0.314
0	6			1105.887	1106.437	0.352
0	6			1107.986	1108.536	0.263
0	6			1110.086	1110.636	0.894
0	8			1112.186	1112.735	0.335
0	6			1114.285	1114.836	0.357
0	6			1116.386	1116.936	0.494
0	6			1118.485	1119.035	0.475
1	8			1120.585	1121.135	0.994
0	6			1122.685	1123.234	0.535
1	6			1124.784	1125.334	0.475
0	6			1126.884	1127.434	0.473
0	8			1128.983	1129.533	0.442
0	6			1131.083	1131.633	0.504
0	6			1133.183	1133.733	0.484
0	6			1135.282	1135.832	0.401
0	8			1137.382	1137.932	0.451
0	6			1139.482	1140.031	0.613
0	6			1141.581	1142.131	0.348
0	6			1143.681	1144.231	0.351
1	6			1145.78	1146.33	0.526
0	6			1147.88	1148.43	0.535
0	6			1149.98	1150.529	0.234
1	6			1152.079	1152.629	0.362
0	6			1154.179	1154.729	0.822
0	6			1156.278	1156.828	0.686
0	6			1158.378	1158.929	0.502
1	6			1160.478	1161.028	0.248
0	6			1162.578	1163.128	0.31
0	8			1164.678	1165.228	0.331
0	6			1166.777	1167.327	0.505
0	6			1168.877	1169.427	0.339
0	6			1170.977	1171.526	0.319
0	6			1173.076	1173.626	0.406
0	8			1175.176	1175.726	0.45
0	6			1177.275	1177.825	0.32
0	6			1179.375	1179.925	0.3
1	6			1181.475	1182.025	0.403
1	6			1183.574	1184.124	0.408
1	6			1185.674	1186.224	0.382
0	6			1187.774	1188.323	0.303
0	8			1189.873	1190.423	0.56
0	8			1191.973	1192.523	0.469
0	6			1194.072	1194.622	0.503
0	6			1196.172	1196.722	0.284
0	6			1198.272	1198.821	0.411
0	8			1200.371	1200.921	0.409
0	6			1202.471	1203.021	0.319
0	6			1204.57	1205.12	0.306
0	6			1206.67	1207.221	0.409
0	6			1208.77	1209.32	0.448
0	6			1210.87	1211.42	0.551
1	6			1212.97	1213.52	0.373
0	6			1215.069	1215.619	0.325
0	6			1217.169	1217.719	0.486
0	6			1219.269	1219.818	0.466
1	6			1221.368	1221.918	0.524
1	6			1223.468	1224.018	0.293
0	6			1225.567	1226.117	0.356
0	6			1227.667	1228.217	0.559
0	6			1229.767	1230.317	0.691
0	6			1231.866	1232.416	0.285
0	6			1233.966	1234.516	0.33
0	6			1236.066	1236.615	0.462
0	6			1238.165	1238.715	0.397
0	6			1240.265	1240.815	0.406
0	6			1242.364	1242.914	0.428
1	6			1244.464	1245.014	0.303
0	6			1246.564	1247.113	0.517
0	6			1248.663	1249.213	0.445
0	6			1250.763	1251.313	0.285
0	6			1252.862	1253.412	0.301
0	6			1254.962	1255.512	0.416
0	6			1257.062	1257.611	0.455
0	6			1259.162	1259.712	0.411
0	6			1261.261	1261.812	0.463
0	6			1263.361	1263.911	0.367
0	8			1265.461	1266.011	0.528
0	6			1267.561	1268.11	0.608
1	6			1269.66	1270.21	0.314
0	6			1271.76	1272.31	0.511
1	6			1273.859	1274.409	0.474
0	6			1275.959	1276.509	0.935
0	6			1278.059	1278.608	0.54
1	6			1280.158	1280.708	0.322
0	6			1282.258	1282.808	0.36
0	6			1284.358	1284.907	0.387
0	6			1286.457	-2	0.421
1	0			-2	-2
0	0			-2	-2
1	0			-2	-2
0	0			-2	-2
0	0			-2	-2
0	0			-2	-2
0	0			-2	-2
0	0			-2	-2
0	0			-2	-2
0	0			-2	-2
0	0			-2	-2
0	0			-2	-2
0	0			-2	-2
0	0			-2	-2
0	0			-2	-2
0	0			-2	-2
0	0			-2	-2
0	0			-2	-2
0	0			-2	-2
0	0			-2	-2
0	0			-2	-2
0	0			-2	-2
0	0			-2	-2
0	0			-2	-2
0	0			-2	-2
0	0			-2	-2
0	0			-2	-2
1	0			-2	-2
0	0			-2	-2
0	0			-2	-2
0	0			-2	-2
0	0			-2	-2
0	0			-2	-2
0	0			-2	-2
0	0			-2	-2
1	0			-2	-2
0	0			-2	-2
0	0			-2	-2
0	0			-2	-2
0	0			-2	-2
0	0			-2	-2
1	0			-2	-2
0	0			-2	-2
0	0			-2	-2
0	0			-2	-2
1	0			-2	-2
0	0			-2	-2
0	0			-2	-2
0	0			-2	-2
0	0			-2	-2
0	0			-2	-2
0	0			-2	-2
0	0			-2	-2
0	0			-2	-2
0	0			-2	-2
0	0			-2	-2
0	0			-2	-2
0	0			-2	-2
0	0			-2	-2
0	0			-2	-2
0	0			-2	-2
1	0			-2	-2
1	0			-2	-2
0	0			-2	-2
0	0			-2	-2
0	0			-2	-2
0	0			-2	-2
0	0			-2	-2
0	0			-2	-2
0	0			-2	-2
0	0			-2	-2
0	0			-2	-2
1	0			-2	-2
0	0			-2	-2
0	0			-2	-2
1	0			-2	-2
1	0			-2	-2
0	0			-2	-2
1	0			-2	-2
0	0			-2	-2
1	0			-2	-2
1	0			-2	-2
0	0			-2	-2
0	0			-2	-2
1	0			-2	-2
0	0			-2	-2
0	0			-2	-2
1	0			-2	-2
0	0			-2	-2
1	0			-2	-2
0	0			-2	-2
1	0			-2	-2
0	0			-2	-2
0	0			-2	-2
0	0			-2	-2
0	0			-2	-2
0	0			-2	-2
1	0			-2	-2
0	0			-2	-2
0	0			-2	-2
0	0			-2	-2
0	0			-2	-2
0	0			-2	-2
0	0			-2	-2
0	0			-2	-2
0	0			-2	-2
0	0			-2	-2
1	0			-2	-2
1	0			-2	-2
0	0			-2	-2
0	0			-2	-2
0	0			-2	-2
0	0			-2	-2
1	0			-2	-2
0	0			-2	-2
0	0			-2	-2
0	0			-2	-2
1	0			-2	-2
0	0			-2	-2
0	0			-2	-2
0	0			-2	-2
1	0			-2	-2
0	0			-2	-2
0	0			-2	-2
0	0			-2	-2
0	0			-2	-2
0	0			-2	-2
1	0			-2	-2
0	0			-2	-2
0	0			-2	-2
0	0			-2	-2
0	0			-2	-2
0	0			-2	-2
0	0			-2	-2
1	0			-2	-2
1	0			-2	-2
1	0			-2	-2
0	0			-2	-2
0	0			-2	-2
1	0			-2	-2
0	0			-2	-2
0	0			-2	-2
0	0			-2	-2
0	0			-2	-2
0	0			-2	-2
1	0			-2	-2
0	0			-2	-2
0	0			-2	-2
1	0			-2	-2
0	0			-2	-2
1	0			-2	-2
0	0			-2	-2
1	0			-2	-2
0	0			-2	-2
0	0			-2	-2
0	0			-2	-2
0	0			-2	-2
0	0			-2	-2
0	0			-2	-2
0	0			-2	-2
0	0			-2	-2
0	0			-2	-2
1	0			-2	-2
0	0			-2	-2
0	0			-2	-2
0	0			-2	-2
1	0			-2	-2
0	0			-2	-2
0	0			-2	-2
0	0			-2	-2
0	0			-2	-2
0	0			-2	-2
0	0			-2	-2
0	0			-2	-2
0	0			-2	-2
0	0			-2	-2
0	0			-2	-2
1	0			-2	-2
0	0			-2	-2
