# Supplementary material for: Does excitatory fronto-extracerebral tDCS lead to improved working memory performance?
Source: F1000Res. 2013 Dec 10;2:219. Originally published 2013 Oct 17. [Version 2] doi: 10.12688/f1000research.2-219.v2 (PMC3869492; doi:10.12688/f1000research.2-219.v2)
Supplement: 3-back scores of participants before, during and after tDCS stimulation to their left dorsolateral prefronatal cortex — Files are named by date, subject code, day and task condition. There are four different conditions: Exposure, Baseline, DCS and Test. Exposure was a brief training on the n-back task. Baseline was a 5 minute period of the 3-back. Exposure and Baseline occurred only on day 1. DCS stands for direct current stimulation and indicates performance of the 3-back (10 minutes) that occurred while participants were stimulated. The test condition (10 minutes of 3-back) occurred post-stimulation. Both DCS and the Test conditions occurred on days 1 and 2. For example: 01-Jan-2012_AA01_1_DCS - indicates the performance during stimulation on day 1 01-Jan-2012_AA01_2_Test - indicates the performance during post-stimulation test phase on day 2 Variables in the files are presented in the following order: shudaprsd = indicates instances where the letter on screen was the same as the letter 3-back (1) or not (0) key_press = the key pressed (6 = F, letter on screen is not the same as 3-back; 8 = h, letter on screen is the same as letter 3-back) instructions = time relative to the start of the file when the instructions appeared on screen fixation = time relative to the start of the file when the first fixation cross appeared on screen letter_onscreen = time relative to the start of the file when the letter appeared on screen stimulus_interval = time relative to the start of the file when the fixation cross disappeared off screen RT = reaction time in seconds from the time stimulus onset to the button press Hits = the amount of correct hits (3-back) CRs = the number of correct rejections FAs = false alarms, pressing the hit button at the wrong occasion Misses = incorrect rejection of hit trial (opposite to false alarm) or = omitted rejection response oh = omitted hit response HR = hit rate calculated as the number of hits per chances FAR = false alarm rate calculated as the number of false alarms per opportunity Z_HR = Z normalised hit rate, where Z is the inverse of the cumulative Gauss [file f1000research-2-3252-s0000.tgz › 19_Sep_2012_CM01_2_DCS]

shudaprsd	key_press	instructions	fixation	letter_onscreen	stimulus_interval	RT	Hits	CRs	FAs	Misses	or	oh	HR	FAR	Z_HR	Z_FAR	d
0	6	467.388	476.136	477.669	478.202	0.239	22	234	6	38	0	0	0.36667	0.025	-0.34069	-1.96	1.6193
0	6			479.735	480.268	0.206
0	6			481.801	482.335	0.208
0	6			483.868	484.401	0.286
0	6			485.933	486.467	0.354
0	6			488	488.533	0.502
0	6			490.066	490.599	0.363
0	6			492.133	492.666	0.435
0	6			494.198	494.731	0.339
0	6			496.264	496.798	0.277
1	8			498.331	498.864	0.307
0	6			500.397	500.93	0.28
0	6			502.464	502.997	0.253
0	8			504.529	505.062	0.35
1	6			506.595	507.129	0.293
0	6			508.662	509.195	0.347
1	8			510.728	511.261	0.309
0	6			512.794	513.327	0.293
1	8			514.86	515.393	0.355
1	6			516.926	517.46	0.298
0	6			518.993	519.526	0.452
0	6			521.058	521.592	0.373
0	6			523.125	523.658	0.381
0	6			525.191	525.724	0.318
0	6			527.258	527.791	0.32
0	6			529.324	529.857	0.492
0	6			531.389	531.923	0.308
0	6			533.456	533.989	0.356
0	6			535.522	536.055	0.359
0	6			537.589	538.122	0.307
0	6			539.654	540.187	0.357
0	6			541.72	542.254	0.383
0	6			543.787	544.32	0.59
0	6			545.853	546.386	0.416
0	6			547.919	548.452	0.319
0	6			549.985	550.518	0.357
0	6			552.051	552.585	0.365
0	6			554.118	554.651	0.489
0	6			556.184	556.717	0.509
0	6			558.25	558.783	0.488
0	6			560.316	560.849	0.379
0	6			562.383	562.916	0.351
0	6			564.449	564.982	0.277
0	6			566.514	567.048	0.462
0	6			568.581	569.114	0.399
0	6			570.647	571.18	0.443
1	6			572.714	573.247	0.338
0	6			574.779	575.312	0.418
0	6			576.845	577.379	0.368
0	6			578.912	579.445	0.433
1	8			580.978	581.511	0.471
0	8			583.045	583.578	0.466
0	6			585.11	585.643	0.417
0	6			587.176	587.71	0.455
0	6			589.243	589.776	0.614
0	6			591.309	591.842	0.593
0	6			593.375	593.908	0.379
1	6			595.441	595.974	0.451
0	6			597.508	598.041	0.482
0	6			599.574	600.107	0.478
0	6			601.639	602.173	0.564
0	6			603.706	604.239	0.407
0	6			605.772	606.305	0.468
0	6			607.839	608.372	0.411
0	6			609.905	610.438	0.366
0	6			611.97	612.504	0.446
0	6			614.037	614.57	0.512
0	6			616.103	616.636	0.42
0	6			618.17	618.703	0.527
0	6			620.235	620.768	0.401
0	6			622.301	622.835	0.386
0	6			624.368	624.901	0.306
0	6			626.434	626.967	0.507
0	6			628.5	629.033	0.363
0	6			630.566	631.099	0.453
0	6			632.633	633.166	0.349
0	6			634.699	635.232	0.404
0	6			636.765	637.298	0.366
1	6			638.831	639.364	0.397
0	6			640.897	641.43	0.441
0	6			642.964	643.497	0.53
1	8			645.03	645.563	0.351
0	6			647.095	647.629	0.301
1	6			649.162	649.695	0.385
0	6			651.228	651.761	0.41
0	6			653.295	653.828	0.359
0	6			655.36	655.893	0.538
1	8			657.426	657.96	0.259
0	6			659.493	660.026	0.495
0	6			661.559	662.092	0.468
0	6			663.625	664.158	0.353
0	6			665.691	666.224	0.32
0	6			667.758	668.291	0.316
0	6			669.824	670.357	0.353
0	6			671.89	672.424	0.403
0	6			673.956	674.489	0.593
0	6			676.022	676.555	0.583
0	6			678.089	678.622	0.467
0	6			680.155	680.688	0.411
0	6			682.22	682.754	0.426
0	6			684.287	684.82	0.521
1	8			686.353	686.886	0.424
0	6			688.42	688.953	0.308
0	8			690.485	691.018	0.341
0	6			692.551	693.085	0.419
0	6			694.618	695.151	0.421
0	6			696.684	697.217	0.517
0	6			698.751	699.284	0.313
1	8			700.816	701.349	0.322
1	8			702.883	703.416	0.423
0	6			704.949	705.482	0.291
0	6			707.015	707.549	0.469
1	6			709.081	709.614	0.366
0	6			711.147	711.68	0.316
0	6			713.214	713.747	0.358
0	6			715.28	715.813	0.331
0	6			717.345	717.879	0.475
1	8			719.412	719.945	0.488
0	6			721.478	722.011	0.455
0	6			723.545	724.078	0.545
0	6			725.611	726.143	0.617
1	6			727.676	728.21	0.433
1	8			729.743	730.276	0.306
0	6			731.809	732.342	0.279
0	6			733.876	734.409	0.415
0	6			735.941	736.474	0.483
0	6			738.008	738.541	0.326
0	6			740.074	740.607	0.404
0	6			742.14	742.674	0.407
0	6			744.206	744.739	0.403
0	6			746.272	746.805	0.575
0	6			748.339	748.872	0.594
1	6			750.405	750.938	0.374
0	6			752.47	753.004	0.26
0	6			754.537	755.07	0.39
0	6			756.603	757.136	0.434
1	6			758.67	759.203	0.371
0	6			760.736	761.269	0.484
0	6			762.801	763.335	0.347
0	6			764.868	765.401	0.354
1	8			766.934	767.467	0.275
0	6			769.001	769.534	0.51
0	6			771.066	771.599	0.385
0	6			773.133	773.666	0.457
0	6			775.199	775.732	0.289
0	6			777.265	777.799	0.479
0	6			779.331	779.864	0.358
0	6			781.397	781.93	0.29
0	6			783.464	783.997	0.426
0	6			785.53	786.063	0.452
0	6			787.595	788.13	0.385
0	6			789.662	790.195	0.422
0	6			791.728	792.261	0.36
0	6			793.795	794.328	0.349
0	6			795.861	796.394	0.416
0	6			797.926	798.46	0.455
0	6			799.993	800.526	0.497
0	6			802.059	802.592	0.499
0	6			804.126	804.659	0.53
1	6			806.191	806.724	0.375
1	8			808.258	808.791	0.4
0	6			810.324	810.857	0.314
0	6			812.39	812.924	0.516
1	8			814.456	814.989	0.337
0	6			816.522	817.055	0.298
0	6			818.589	819.122	0.299
0	6			820.655	821.188	0.343
1	6			822.721	823.255	0.474
0	6			824.787	825.32	0.465
0	6			826.853	827.386	0.449
0	6			828.92	829.453	0.468
1	6			830.986	831.519	0.418
1	6			833.051	833.585	0.527
0	6			835.118	835.651	0.388
0	6			837.184	837.717	0.355
0	6			839.251	839.784	0.35
0	6			841.316	841.849	0.406
0	6			843.383	843.916	0.402
0	6			845.449	845.982	0.369
1	8			847.515	848.049	0.371
0	6			849.581	850.114	0.28
1	6			851.647	852.18	0.687
0	6			853.714	854.247	0.524
0	6			855.78	856.313	0.479
0	6			857.846	858.38	0.406
1	6			859.912	860.445	0.385
1	8			861.978	862.511	0.51
0	6			864.045	864.578	0.306
0	6			866.111	866.644	0.373
1	6			868.176	868.71	0.458
0	6			870.243	870.776	0.53
0	6			872.309	872.842	0.415
0	6			874.376	874.909	0.452
0	6			876.441	876.974	0.332
0	6			878.508	879.041	0.709
0	6			880.574	881.107	0.424
0	6			882.64	883.174	0.373
0	6			884.706	885.239	0.352
0	6			886.772	887.305	0.372
0	6			888.839	889.372	0.379
0	6			890.905	891.438	0.353
0	6			892.971	893.505	0.349
0	6			895.037	895.57	0.34
1	6			897.103	897.636	0.371
0	6			899.17	899.703	0.355
0	6			901.236	901.769	0.439
0	6			903.301	903.835	0.39
0	6			905.368	905.901	0.415
0	6			907.434	907.967	0.353
0	6			909.501	910.034	0.372
0	6			911.566	912.099	0.393
0	6			913.633	914.166	0.335
0	6			915.699	916.232	0.355
0	6			917.765	918.299	0.369
0	6			919.831	920.365	0.395
1	6			921.897	922.43	0.339
0	6			923.964	924.497	0.516
0	6			926.03	926.563	0.378
0	6			928.096	928.63	0.468
1	6			930.162	930.695	0.365
0	6			932.228	932.761	0.28
1	6			934.295	934.828	0.539
1	6			936.361	936.894	0.471
0	6			938.426	938.96	0.38
1	6			940.493	941.026	0.399
0	6			942.559	943.092	0.366
0	6			944.626	945.159	0.327
0	6			946.691	947.224	0.283
0	6			948.758	949.291	0.261
0	6			950.824	951.357	0.281
0	6			952.89	953.424	0.284
0	6			954.956	955.489	0.344
0	6			957.022	957.555	0.505
0	6			959.089	959.622	0.354
1	8			961.155	961.688	0.31
0	6			963.221	963.755	0.341
1	6			965.287	965.82	0.344
0	6			967.353	967.886	0.364
0	6			969.42	969.953	0.658
0	6			971.486	972.019	0.508
0	6			973.551	974.085	0.347
1	8			975.618	976.151	0.313
1	6			977.684	978.217	0.445
0	6			979.751	980.284	0.376
0	6			981.816	982.349	0.561
0	6			983.883	984.416	0.761
1	8			985.949	986.482	0.769
0	8			988.015	988.549	0.438
1	6			990.081	990.614	0.218
0	6			992.147	992.68	0.437
0	6			994.214	994.747	0.409
0	6			996.28	996.813	0.353
0	6			998.345	998.88	0.391
0	6			1000.412	1000.945	0.433
0	8			1002.478	1003.011	0.424
0	6			1004.545	1005.078	0.285
1	6			1006.611	1007.144	0.545
0	6			1008.676	1009.21	0.419
0	6			1010.743	1011.276	0.561
0	6			1012.809	1013.342	0.353
0	6			1014.876	1015.409	0.272
0	6			1016.941	1017.474	0.369
0	6			1019.008	1019.541	0.365
0	6			1021.074	1021.607	0.379
0	6			1023.14	1023.674	0.452
0	6			1025.206	1025.739	0.383
0	6			1027.272	1027.805	0.345
0	6			1029.339	1029.872	0.346
0	6			1031.405	1031.938	0.401
0	6			1033.47	1034.004	0.387
0	8			1035.537	1036.07	0.383
1	6			1037.603	1038.136	0.274
0	6			1039.67	1040.203	0.416
0	6			1041.736	1042.269	0.348
0	6			1043.801	1044.335	0.374
0	6			1045.868	1046.401	0.364
1	8			1047.934	1048.467	0.279
0	6			1050.001	1050.534	0.292
1	6			1052.066	1052.599	0.248
0	6			1054.133	1054.666	0.302
0	6			1056.199	1056.732	0.31
1	6			1058.265	1058.799	0.33
0	6			1060.331	1060.864	0.309
1	8			1062.397	1062.93	0.282
0	6			1064.464	1064.997	0.501
0	6			1066.53	1067.063	0.462
1	6			1068.595	1069.129	0.366
0	6			1070.662	1071.195	0.355
1	6			1072.728	1073.261	0.381
0	6			1074.795	1075.328	0.429
1	6			1076.861	1077.394	0.426
1	8			1078.926	1079.46	0.306
1	6			1080.993	1081.526	0.231
0	6			1083.059	1083.592	0.445
1	6			1085.126	1085.659	0.382
1	6			1087.191	1087.724	0.391
0	6			1089.258	1089.791	0.386
0	6			1091.324	1091.857	0.383
1	6			1093.39	1093.924	0.368
1	6			1095.456	1095.989	0.382
